# Supplementary material for: Serum p-Cresol and 7-HOCA Levels and Fatty Acid and Purine Metabolism Are Associated with Survival, Progression, and Molecular Classification in GB—Serum Proteome and Metabolome Analysis Pre vs. Post Up-Front Chemoirradiation
Source: Curr Oncol. 2025 Nov 20;32(11):650. doi: 10.3390/curroncol32110650 (PMC12651722; doi:10.3390/curroncol32110650)
Supplement: Supplementary file 1 [file curroncol-32-00650-s001.zip]

Archive with 13 entries (13 files):
- Supplemental Table 1.pdf
- Supplementary Figure 1.pptx
- Supplementary Figure 2.pptx
- Supplementary Figure 3.pptx
- Supplementary Figure 4.pptx
- Supplementary Figure 5.pptx
- Supplementary Figure 6.pptx
- Supplementary Figure 7.pptx
- Supplementary Figure 8.pptx
- Supplementary File 1.xlsx
- Supplementary File 2.xlsx
- Supplementary File 3.xlsx
- Supplementary File 4.xlsx
