# Supplementary material for: Serum p-Cresol and 7-HOCA Levels and Fatty Acid and Purine Metabolism Are Associated with Survival, Progression, and Molecular Classification in GB—Serum Proteome and Metabolome Analysis Pre vs. Post Up-Front Chemoirradiation
Source: Curr Oncol. 2025 Nov 20;32(11):650. doi: 10.3390/curroncol32110650 (PMC12651722; doi:10.3390/curroncol32110650)
Supplement: Supplementary file 1 [file curroncol-32-00650-s001.zip › Supplementary File 1.xlsx]

## Sheet: pre OS
UniqueID	Protein	p-value	HR	padjOS
23699-61	DLST	1.62014e-06	11.7288	0.0118092
2942-50	CYCS	3.8139e-05	4.15934	0.132735
21544-4	ATL3	5.46308e-05	4.2737	0.132735
19581-15	IGFBP5	0.00028547	0.518587	0.459164
20922-4	PFN4	0.000314971	4.75087	0.459164
12591-27	OPHN1	0.000405367	1.65929	0.492454
7842-52	SERF1A	0.000534772	0.104041	0.556851
23591-9	EXD1	0.000665189	2.34336	0.560411
14048-7	IL1RAP	0.00069196	0.499452	0.560411
4906-35	F5	0.000840489	0.583305	0.612633
3057-55	CCN4	0.00114979	0.527644	0.64055
17397-8	HSD17B11	0.00123948	1.83191	0.64055
13578-98	ABLIM3	0.00127562	1.80287	0.64055
3554-24	ADIPOQ	0.00135271	0.601108	0.64055
2867-52	AKT1	0.00140212	3.79146	0.64055
23285-51	KCTD2	0.00148648	1.93993	0.64055
23312-16	RABL3	0.00149394	3.17553	0.64055
19365-11	BCAT2	0.00174721	4.86057	0.672891
3434-34	FN1	0.00181751	0.688522	0.672891
9173-21	PGM1	0.00184632	4.32966	0.672891
19148-58	TIMM8A	0.00194625	3.17862	0.675533
3050-7	VWF	0.00266226	0.678122	0.751796
4131-72	FN1	0.00269524	0.774078	0.751796
11636-33	TAGLN2	0.00275388	4.16711	0.751796
21667-57	PDE1B	0.0028358	1.66229	0.751796
20969-114	RYBP	0.00293299	3.58697	0.751796
20539-4	DEFA3	0.00300409	1.34041	0.751796
25233-2	MPI	0.00312553	5.15567	0.751796
9768-5	IL10RA	0.00327633	0.203484	0.751796
5357-60	NLGN4X	0.00329164	1.61301	0.751796
3435-53	FN1	0.00350728	0.692861	0.751796
25436-44	SCCPDH	0.00351689	2.13258	0.751796
4453-83	LRRTM3	0.00364464	4.65471	0.751796
15533-97	MSR1	0.00375989	1.77159	0.751796
8351-17	PRSS57	0.00382614	2.3649	0.751796
22838-39	ZNF230	0.00394016	7.66938	0.751796
6399-52	DEFB107A	0.00395837	1.90819	0.751796
21810-50	MLANA	0.00402125	0.297138	0.751796
3024-18	SERPINF2	0.00411732	0.550433	0.751796
22844-4	ZSWIM7	0.00451714	0.245809	0.751796
11315-148	PPM1D	0.00451814	0.208733	0.751796
11071-1	IL5	0.0045253	3.76336	0.751796
11128-29	TMEM132C	0.00485428	1.68338	0.751796
10917-40	GNGT2	0.00509853	5.387	0.751796
18895-54	GSTM4	0.00512923	1.69004	0.751796
21563-3	PLA2G12A	0.00534248	0.509963	0.751796
20064-24	FN1	0.00549608	0.711311	0.751796
25124-21	ZBTB7A	0.00562207	9.36772	0.751796
23398-1	POLR2M	0.00567269	2.20974	0.751796
2630-12	IL1RAP	0.00569713	0.524669	0.751796
18860-2	CAMKK1	0.00574843	2.25599	0.751796
24420-57	DOHH	0.00592048	1.66	0.751796
21796-43	GPX3	0.00624067	0.354868	0.751796
13107-9	LYPD3	0.00630301	0.275533	0.751796
18411-83	ARL15	0.00630357	0.440199	0.751796
5014-49	NCK1	0.00640028	0.185272	0.751796
24942-22	UNC13D	0.00642622	1.72416	0.751796
6390-18	NPS	0.00648993	0.527542	0.751796
6439-59	C14orf93	0.0065686	0.598319	0.751796
23670-11	DPH2	0.00674118	4.14364	0.751796
16927-9	F13A1|F13B	0.00691063	0.584246	0.751796
3761-4	PTGS2	0.00696885	1.87283	0.751796
18859-7	EIF4EBP3	0.00705307	2.74272	0.751796
24226-30	FSCN1	0.0072098	2.23404	0.751796
5649-83	PSG4	0.00723573	2.20071	0.751796
8249-124	ALK	0.00723642	1.77801	0.751796
7267-2	SPTLC2	0.00724888	0.182455	0.751796
9248-36	MYDGF	0.00730257	5.58042	0.751796
19190-4	UBE2L6	0.00734415	0.606976	0.751796
22948-13	BMP3	0.00752603	2.69159	0.751796
2761-49	FGF18	0.0076224	3.08233	0.751796
8447-11	GHRL	0.00762567	0.16319	0.751796
13977-28	BARD1	0.00764956	0.0969694	0.751796
18321-38	MTHFD2	0.00785055	2.52994	0.751796
25895-29	CASP5	0.00788482	0.451159	0.751796
4151-6	PLG	0.00791385	0.581637	0.751796
11334-7	LILRB3	0.00794188	0.397242	0.751796
6225-3	PRSS8	0.00813642	0.388053	0.758505
5352-11	TNFRSF14	0.00822087	0.112995	0.758505
10391-1	ANGPTL3	0.00836429	0.630581	0.760272
19809-47	POLR2I	0.00851483	0.218661	0.760272
15585-304	FBLN5	0.00864648	0.612222	0.760272
8036-75	FSHB	0.00865724	0.225299	0.760272
25111-24	RAD18	0.00884229	0.245505	0.765982
21676-17	SERPINB2	0.00893243	1.78358	0.765982
11537-12	TFR2	0.00907168	0.178157	0.768878
11653-69	SLC6A9	0.00922721	3.20463	0.773071
25262-6	ZW10	0.0093891	1.93925	0.777695
5345-51	CKAP2	0.00993393	2.69808	0.787139
23369-17	PHYH	0.0101057	0.308502	0.787139
22149-2	FUNDC1	0.0103505	0.246845	0.787139
22103-25	CDK20	0.0104093	0.355413	0.787139
6259-60	TNC	0.0106244	0.611794	0.787139
25240-1	EEF2KMT	0.0109166	0.327524	0.787139
13731-14	C7	0.0110543	0.631364	0.787139
21389-32	STK3	0.0111213	0.667117	0.787139
18392-19	MAT2B	0.0111287	2.88387	0.787139
4452-9	LRRTM1	0.0114358	2.4322	0.787139
9379-248	SMIM10	0.0114422	1.59787	0.787139
21112-6	MYLPF	0.0114624	0.495942	0.787139
20935-4	PDCL3	0.0115891	0.574487	0.787139
23016-24	TAF15	0.0117335	0.283026	0.787139
10713-151	CD300LB	0.0117633	2.1217	0.787139
11356-19	ESS2	0.0118038	0.0960717	0.787139
23273-42	C22orf23	0.0119786	1.60022	0.787139
8778-3	NOG	0.0121338	1.9001	0.787139
13556-28	HTR2A	0.0121833	5.92264	0.787139
15374-15	GKN1	0.0121923	1.93819	0.787139
20967-137	PSMG4	0.0122155	6.43101	0.787139
17774-38	SNRPD3	0.0122846	0.465264	0.787139
9851-9	FABP4	0.0123517	1.60372	0.787139
25218-10	SPCS1	0.012423	0.224421	0.787139
18419-20	ARPC5	0.0124272	1.48213	0.787139
9092-33	ANGPTL1	0.0124343	0.339883	0.787139
9837-60	NQO1	0.0124918	1.39127	0.787139
17704-74	HSPH1	0.0125959	3.71995	0.787139
9838-4	SMAD1	0.0128702	0.156348	0.787139
21437-77	MGMT	0.0128882	1.48173	0.787139
7955-195	ITIH1	0.0129754	3.12304	0.787139
12746-4	CYTH4	0.0130109	0.548148	0.787139
8660-5	OLFML3	0.0132673	1.7272	0.787139
23006-19	PIP4K2B	0.0133427	3.97746	0.787139
16823-75	APOL3	0.0133714	1.60429	0.787139
8969-49	CD14	0.0134483	0.407517	0.787139
16594-44	FAIM	0.0135684	2.05238	0.787139
12551-3	ITCH	0.0139179	1.28757	0.787139
6442-6	BAGE3	0.0139528	0.579374	0.787139
23212-8	EURL	0.0143456	1.8455	0.787139
19767-20	CCNE1	0.0144367	0.228608	0.787139
11173-29	MILR1	0.0145118	2.08161	0.787139
15386-7	FABP4	0.0146024	1.44496	0.787139
9772-153	NLGN2	0.0146309	3.39298	0.787139
3392-68	AKT3	0.0146472	2.191	0.787139
9075-121	MINAR1	0.0147643	0.135798	0.787139
17703-40	GMNN	0.0149998	29.8687	0.787139
5457-5	COLEC12	0.0151997	1.70523	0.787139
17764-108	RHOC	0.0152071	2.34118	0.787139
7748-11	NDUFV2	0.0152823	0.570184	0.787139
20203-45	C1S	0.0152941	0.595943	0.787139
12761-12	APBB2	0.0153261	1.52629	0.787139
18303-39	NRGN	0.015384	1.44358	0.787139
8231-122	FLT1	0.0154306	1.58005	0.787139
9178-30	NRG1	0.0154426	1.73839	0.787139
19271-64	GNAI1	0.0155587	0.340041	0.787553
6423-66	C1QL2	0.0158293	0.470355	0.788756
3030-3	CLEC4M	0.0158744	0.262855	0.788756
19286-30	MYL5	0.0160142	4.29622	0.788756
12569-25	CCT5	0.0160568	1.32293	0.788756
22033-7	WAS	0.0161236	3.13924	0.788756
11952-1	IGDCC3	0.0164101	0.296835	0.793959
21229-5	TMIGD2	0.0165511	0.545547	0.793959
24322-1	GTF2E1	0.0165732	0.377403	0.793959
2950-57	IGFBP4	0.0168319	0.492709	0.793959
2763-66	FGF20	0.0169503	2.065	0.793959
24256-7	KLHL40	0.0171017	0.128688	0.793959
14150-7	IL36A	0.0171116	1.54355	0.793959
22104-39	CDX1	0.0171706	0.604522	0.793959
21338-44	SIL1	0.0172267	0.376576	0.793959
12931-16	NR3C2	0.0173881	1.44472	0.793959
6383-90	TLL1	0.0174577	1.92016	0.793959
20078-6	MYL6B	0.0176262	4.57249	0.793959
12818-159	SLC14A2	0.017646	0.152683	0.793959
5734-13	NECTIN4	0.0181111	1.78359	0.7956
22841-16	ZNF696	0.0183481	0.422296	0.7956
4471-50	TGM3	0.0184339	1.22631	0.7956
22832-9	ZC3H8	0.0185042	0.495399	0.7956
7866-11	DNAJC30	0.0185163	0.451114	0.7956
9099-19	SYT5	0.018748	1.59833	0.7956
10748-216	PCDHB2	0.0188708	2.46476	0.7956
13430-50	SLC14A1	0.0188898	0.30783	0.7956
4294-16	SPHK1	0.0189967	2.0345	0.7956
20924-85	TCEAL1	0.0190131	0.147665	0.7956
3898-5	PSMD7	0.019014	2.12244	0.7956
21272-100	RTRAF	0.0192301	1.57182	0.7956
15637-38	SORCS3	0.0194966	2.43593	0.7956
6605-17	IGFALS	0.0195893	0.58799	0.7956
24722-13	SPIN3	0.0196095	2.63903	0.7956
3166-92	CD33	0.0199912	1.53954	0.7956
10949-59	RPLP2	0.0200611	0.443793	0.7956
21981-2	ITGAM	0.0200617	0.517327	0.7956
6075-61	HEXB	0.0204082	0.605118	0.7956
20448-7	POLR2F	0.0206837	7.12419	0.7956
5675-6	TNC	0.0207191	0.575198	0.7956
13691-10	SLC5A8	0.0207501	1.93366	0.7956
5412-53	CD27	0.0208529	0.48838	0.7956
4886-3	CCL7	0.0208707	2.80319	0.7956
8053-16	DNAJB14	0.0209009	0.155443	0.7956
24646-47	AGXT	0.021132	1.5547	0.7956
9603-9	IL22RA1	0.0212311	2.30411	0.7956
7265-32	OSTN	0.0212652	1.77055	0.7956
12694-28	DIMT1	0.0213619	2.27815	0.7956
17711-13	VAMP1	0.021411	1.26974	0.7956
22469-103	HMX2	0.0214463	5.31568	0.7956
8784-7	ABRAXAS1	0.0215649	0.147094	0.7956
22809-32	TIMM23	0.0216292	0.268104	0.7956
12564-9	NIP7	0.0216397	2.49891	0.7956
3518-54	CPB2	0.0217367	0.642241	0.7956
13453-2	MRPL33	0.0218709	0.237014	0.7956
5927-4	CCN6	0.0219366	0.290481	0.7956
9779-63	HERPUD2	0.0219598	0.345996	0.7956
7925-18	SMCO2	0.0221626	0.521916	0.7956
2993-1	IL18RAP	0.0222391	0.18662	0.7956
21579-35	MYBPC3	0.0222894	2.54121	0.7956
18180-58	RTN4IP1	0.0225485	1.72174	0.7956
13673-21	CCT7	0.0226178	1.29007	0.7956
2797-56	APOB	0.0226757	1.75102	0.7956
23771-17	ATF5	0.0227042	2.62527	0.7956
19200-16	NDUFA5	0.0229993	0.445166	0.7956
21487-20	BLOC1S6	0.023054	0.42596	0.7956
16591-71	CHIA	0.023233	0.248794	0.7956
3374-49	HCK	0.0234666	3.18122	0.7956
5915-58	PEX5	0.0235778	3.43878	0.7956
6027-31	RLN3	0.0237071	0.344723	0.7956
21429-50	THOP1	0.0238787	2.26233	0.7956
22506-25	NAA20	0.0241249	3.25803	0.7956
9302-90	GADD45GIP1	0.0241412	7.5279	0.7956
22561-3	LYPD8	0.0243666	1.74526	0.7956
21940-12	WNT10B	0.0245869	2.39083	0.7956
17475-18	PBK	0.0248924	0.148381	0.7956
21681-10	ADAM28	0.0249003	0.274694	0.7956
18921-30	PHEX	0.0251059	2.36726	0.7956
11591-43	PRC1	0.0252039	0.555912	0.7956
18389-11	IFNA1	0.0252578	2.22176	0.7956
18909-11	EXOSC8	0.0255909	3.15455	0.7956
7184-13	CEACAM7	0.0256048	3.26923	0.7956
18404-22	ANKRD54	0.0256544	2.70076	0.7956
9713-67	PDGFRL	0.0256844	1.33298	0.7956
7131-207	TNC	0.0259075	0.470461	0.7956
3351-1	CAMK2B	0.0260454	1.57672	0.7956
6914-15	AMIGO2	0.0260798	1.89758	0.7956
11142-11	ANGPTL1	0.0261416	0.446823	0.7956
19329-31	HIPK3	0.0261946	11.9683	0.7956
14186-13	RFFL	0.0263538	0.668924	0.7956
4487-1	FGF7	0.0264977	2.16156	0.7956
24971-2	INPP5F	0.0266617	4.37595	0.7956
10666-7	GNPTG	0.0268393	0.450436	0.7956
19623-26	RPSA	0.0268404	0.311582	0.7956
3025-50	FGF2	0.0272241	0.761663	0.7956
15633-6	RBP4	0.0274239	0.643075	0.7956
22586-24	BTN2A2	0.027475	1.38618	0.7956
11137-43	CSF2RB	0.0275432	0.337948	0.7956
25452-16	MSANTD2	0.0277507	1.70966	0.7956
24223-5	GSTT2	0.0279806	0.652107	0.7956
21152-25	EYA2	0.0280919	0.49389	0.7956
8359-149	STK17B	0.028133	5.76501	0.7956
9264-11	CTSO	0.0282188	1.49138	0.7956
8038-41	NSDHL	0.0284267	0.426121	0.7956
15627-83	AKT1	0.0284361	1.87206	0.7956
5650-9	PDIA6	0.0284605	0.377723	0.7956
18261-34	NATD1	0.0285522	1.66866	0.7956
12699-28	CCT8	0.0286624	1.29152	0.7956
23008-4	RAB2A	0.0287163	0.530961	0.7956
15475-4	PLTP	0.028753	0.598881	0.7956
13423-94	PRXL2A	0.0291046	0.335212	0.7956
12724-81	CIRBP	0.0292077	1.82218	0.7956
19209-6	NFKBIA	0.0292177	0.626801	0.7956
13740-51	FRZB	0.0293184	1.74087	0.7956
4122-12	DDR1	0.0294383	1.99452	0.7956
5430-66	SIRPA	0.0294945	0.833661	0.7956
21713-11	RELN	0.0299695	0.502507	0.7956
14631-22	DUSP16	0.0299701	1.38804	0.7956
13969-24	KPNA6	0.0300349	0.677719	0.7956
11837-7	TNFRSF18	0.030211	2.01607	0.7956
15468-14	CFHR1	0.03032	0.64742	0.7956
21107-5	NDUFAF1	0.0304166	1.20334	0.7956
13943-38	DPY30	0.0306373	1.79343	0.7956
13511-29	SATB1	0.0309859	0.303103	0.7956
25473-62	FNTA	0.0309906	3.96368	0.7956
22839-23	ZNF263	0.0311243	0.558416	0.7956
9867-23	FBP2	0.0311719	0.301818	0.7956
12803-9	ZNF329	0.0313761	0.125264	0.7956
10819-108	FBLN1	0.0315358	0.705039	0.7956
19276-124	SNRPG	0.0316183	2.59568	0.7956
7786-83	CLEC2B	0.0316951	0.27758	0.7956
10704-91	IRAG2	0.0317177	1.72332	0.7956
25283-2	CTNNA3	0.0317259	4.17487	0.7956
12571-14	ARL3	0.0317394	2.86798	0.7956
24431-32	CMTR1	0.0317786	1.88961	0.7956
13477-65	LTB4R	0.0318369	0.77713	0.7956
7174-15	CD38	0.0318585	3.48025	0.7956
19264-6	RPA2	0.0319011	0.421439	0.7956
7885-17	CFHR5	0.0320249	0.726268	0.7956
8055-33	DGCR2	0.0322661	0.152193	0.7956
7753-21	HTATIP2	0.0323635	0.496972	0.7956
4304-18	LCORL	0.032421	4.57657	0.7956
23356-32	CCDC24	0.0326415	1.48488	0.7956
22154-37	GATAD1	0.0327518	0.454286	0.7956
10798-4	CD300E	0.0327752	0.563128	0.7956
14031-18	FGF7	0.0327874	2.65814	0.7956
11094-104	CLC	0.0329069	0.276046	0.7956
10490-3	RPN1	0.0329891	2.05106	0.7956
6651-74	UBB	0.0332877	1.82998	0.7956
5132-71	IL27RA	0.0332929	1.72203	0.7956
8280-238	VTN	0.0333418	0.625566	0.7956
9486-13	DEFB125	0.0334527	1.54879	0.7956
4922-13	CCL19	0.0335177	1.76922	0.7956
20245-13	RXRA	0.0340475	1.41599	0.7956
12685-57	HOMER2	0.0341344	2.35003	0.7956
2696-87	PSPN	0.0341565	4.22897	0.7956
5679-16	DEFB103A	0.034189	0.156107	0.7956
18910-45	LIN7A	0.0342073	1.58804	0.7956
9237-54	ACP2	0.0342439	0.547331	0.7956
14125-5	APOM	0.0343299	0.375442	0.7956
23682-79	HENMT1	0.0343868	0.566069	0.7956
3079-62	RARRES2	0.0343887	0.658016	0.7956
17467-1	DHRS9	0.0344639	1.72014	0.7956
6060-2	PIP	0.0344922	0.438252	0.7956
8465-52	CTSH	0.0345073	1.52846	0.7956
3858-5	ACP1	0.0345288	1.23041	0.7956
17166-4	FGF8	0.0346141	0.359782	0.7956
23571-93	YJU2	0.034671	0.389266	0.7956
4878-3	F10	0.0349344	0.598968	0.7956
12747-89	RBM3	0.0350362	1.77116	0.7956
13510-7	ATP2A3	0.0350434	0.295937	0.7956
4133-54	GZMB	0.0351828	0.43716	0.7956
18833-76	PEA15	0.0352697	2.34127	0.7956
16851-50	SCO2	0.0355006	1.78387	0.7956
24661-4	MAP6D1	0.0355966	0.495263	0.7956
15653-9	COL10A1	0.0356481	0.738034	0.7956
20585-9	CD300LG	0.0356738	1.62089	0.7956
21911-17	NDP	0.0362583	2.71717	0.7956
20563-48	TLR10	0.0363142	1.33252	0.7956
8046-9	LGALS1	0.0364856	0.40756	0.7956
8068-43	MYORG	0.036502	0.452255	0.7956
5738-25	TNC	0.0366005	0.543238	0.7956
4959-2	AGR2	0.0366137	0.34386	0.7956
22015-2	TRIM21	0.0369231	2.53283	0.7956
25898-4	CHID1	0.0369568	0.185086	0.7956
24659-6	DNAJB13	0.0370304	0.398445	0.7956
21797-4	HLA-C	0.0371178	0.822371	0.7956
7826-1	DCLK3	0.037396	3.21733	0.7956
22536-1	PPP1R42	0.037473	3.49534	0.7956
24940-3	IKBKB	0.0375211	8.16966	0.7956
2843-13	SPINT2	0.0375636	2.03799	0.7956
20589-5	CDH4	0.0376421	1.73044	0.7956
2578-67	CCL2	0.0376703	2.00163	0.7956
17748-21	TP53I3	0.0377411	1.63984	0.7956
9748-31	GSTM3	0.0377743	0.545569	0.7956
9993-11	ZNF264	0.0378807	0.371255	0.7956
11312-40	PMS2	0.0379607	0.377098	0.7956
11273-176	GSTT2B	0.0379626	4.68762	0.7956
6491-59	KLK15	0.0381504	2.2645	0.7956
18212-43	GSTM5	0.0382648	0.367931	0.7956
25424-234	SYT12	0.0385232	0.710509	0.7956
7155-46	C4BPB	0.0386214	0.455394	0.7956
5629-58	KLRC1	0.0386365	0.231656	0.7956
8374-5	NGFR	0.0387663	1.34525	0.7956
20511-3	F11R	0.0387667	2.95143	0.7956
8385-248	HGFAC	0.0388491	1.26474	0.7956
13748-4	CCL8	0.0389491	1.98889	0.7956
4481-34	C4A|C4B	0.0390195	2.17325	0.7956
7202-107	SEMA6C	0.0390461	2.14971	0.7956
24494-67	KATNAL1	0.0390752	3.06808	0.7956
23292-1	CEP112	0.0391252	1.88764	0.7956
11638-42	B3GALT2	0.0392052	0.315567	0.7956
11647-6	FZD10	0.0392524	0.436253	0.7956
20054-28	ACO1	0.0393021	1.5556	0.7956
8840-61	C1S	0.0394833	0.595245	0.7956
15383-200	EDN3	0.0394884	0.381686	0.7956
3538-26	DDC	0.0395147	2.14103	0.7956
8325-37	ADH4	0.0395218	1.28252	0.7956
6485-59	IGLL1	0.0395509	1.45093	0.7956
21923-24	SAE1|UBA2	0.0398169	0.439901	0.7956
3903-49	SNX4	0.0400936	2.5005	0.7956
4996-66	HRG	0.0400963	0.684478	0.7956
12641-3	INPP5B	0.0401977	1.35458	0.7956
13378-80	C5orf63	0.0402406	0.430914	0.7956
11212-7	TXNDC5	0.0403306	0.450347	0.7956
13526-5	SSB	0.040424	2.68022	0.7956
10080-9	EIF2B1	0.0405015	1.5176	0.7956
6571-75	C17orf78	0.040555	0.280857	0.7956
11279-42	GABBR1	0.0407344	1.61562	0.7956
13027-20	CBX7	0.0408168	0.290908	0.7956
5246-64	PDE2A	0.0409163	0.691414	0.7956
20959-12	DUSP18	0.0409315	1.37175	0.7956
9590-10	COX7A2L	0.0410531	0.8093	0.79584
25297-11	SH3PXD2B	0.0413953	1.7305	0.800346
24475-45	SNX12	0.0418054	1.95128	0.803743
5437-63	FABP3	0.04181	1.33903	0.803743
6357-83	CELA3B	0.0419425	0.494558	0.803743
9863-1	TPM4	0.0420121	9.30281	0.803743
11237-49	PCOLCE	0.0422021	0.654423	0.803928
5610-32	FAM171A1	0.0422744	1.76287	0.803928
22421-79	PELI1	0.0425808	3.48503	0.803928
8222-49	CDHR3	0.0426835	4.05146	0.803928
6356-3	CPB1	0.0427433	1.42434	0.803928
9760-13	MAPK9	0.0429355	2.14306	0.803928
16919-1	DBI	0.0429824	1.96602	0.803928
13470-43	PTH1R	0.0431524	0.37748	0.803928
17357-33	SEPSECS	0.0433002	0.311894	0.803928
2962-50	PTHLH	0.043343	0.240311	0.803928
3077-66	F10	0.0435171	0.633948	0.803928
3875-62	ARID3A	0.0436359	2.42285	0.803928
21203-14	MRFAP1L1	0.0436387	1.7303	0.803928
9459-7	FAS	0.0436749	2.05943	0.803928
2741-22	SIGLEC6	0.0436969	1.84708	0.803928
19341-36	ACBD6	0.0438999	2.04003	0.803928
19491-11	HSD17B8	0.0441076	0.606976	0.803928
21319-196	MRM1	0.0442905	1.66014	0.803928
12597-68	ATG5	0.0443006	0.38004	0.803928
21660-4	SAR1B	0.0445285	0.464071	0.803928
5024-67	RB1	0.0445395	0.348366	0.803928
6238-55	PSG8	0.0446134	2.24446	0.803928
12892-10	SYTL1	0.0446512	0.247236	0.803928
18821-9	C4A|C4B	0.0446688	0.808308	0.803928
4557-61	KIRREL3	0.0450418	6.09975	0.805635
8303-102	MYG1	0.0451195	1.66224	0.805635
12695-62	KLHL12	0.0451328	3.37385	0.805635
21476-43	NEIL2	0.0452058	2.03645	0.805635
21592-8	GBA3	0.0454659	1.53028	0.808294
17165-1	PPBP	0.0457201	0.713617	0.810836
20960-47	FUBP1	0.0462936	0.667123	0.819015
7096-30	RMDN1	0.0466744	0.594351	0.820025
7187-3	PPM1L	0.0468913	2.3079	0.820025
17685-9	APOA4	0.0469227	0.674331	0.820025
5356-2	MIF	0.0469781	3.40485	0.820025
22955-28	RBP1	0.0470063	3.39022	0.820025
12406-119	DIRAS3	0.0470682	0.21983	0.820025
17813-21	BPHL	0.04718	0.171903	0.820025
12463-7	KLHL13	0.0473023	0.365133	0.820025
4158-54	PLAU	0.0474748	1.92146	0.820025
7758-217	RNF215	0.0476374	0.79551	0.820025
3067-67	GDF9	0.0477977	0.355165	0.820025
19194-9	DTD1	0.0478984	1.82208	0.820025
14034-22	TACSTD2	0.0480562	3.14642	0.820025
10510-62	SCIMP	0.048113	2.27014	0.820025
3864-5	RPS7	0.0482347	2.79434	0.820025
5982-50	CFHR1	0.0483413	0.658046	0.820025
6997-32	RAB26	0.0485403	1.9096	0.820025
10814-7	CD1A	0.0486753	0.516646	0.820025
24179-48	PTER	0.0487527	0.628512	0.820025
9360-33	EDIL3	0.0487969	1.54028	0.820025
8480-29	EFEMP1	0.0488391	0.683666	0.820025
12387-7	PDLIM4	0.0489214	1.81113	0.820025
15693-9	PGR	0.0489382	0.674627	0.820025
12378-71	TAPBP	0.0491078	1.54639	0.820979
24914-10	EZH2	0.0493541	0.410992	0.822744
8337-65	PTPRU	0.0495018	1.8399	0.822744
3534-14	CD40LG	0.0496912	1.70418	0.822744
3473-78	MPL	0.0498942	2.66959	0.822744
16561-9	A1BG	0.0499132	0.517702	0.822744

## Sheet: alt OS
UniqueID	Protein	p-value	HR	padjOS
19581-15	IGFBP5	4.44576e-05	2.00295	0.324051
8328-9	ETNK1	0.000180238	39.1262	0.370839
4906-35	F5	0.000229719	1.82966	0.370839
6390-18	NPS	0.000254318	2.09324	0.370839
6225-3	PRSS8	0.000254382	2.92094	0.370839
3024-18	SERPINF2	0.00034241	1.90257	0.384217
2666-53	DCN	0.000368983	4.0405	0.384217
23296-29	SFRP5	0.00042797	1.4711	0.389934
6442-6	BAGE3	0.000703916	1.85555	0.570093
3314-74	GFRA1	0.00109472	1.80736	0.71774
6075-61	HEXB	0.00116014	1.79768	0.71774
9531-24	LST1	0.00134383	2.30634	0.71774
3400-49	TBK1	0.0015568	5.13287	0.71774
22991-9	MAGEA6	0.00159989	0.133661	0.71774
19516-10	HMGA2	0.00170742	4.25816	0.71774
7951-146	FCRL2	0.00172835	10.7425	0.71774
3518-54	CPB2	0.00174577	1.75367	0.71774
7885-17	CFHR5	0.00189524	1.57997	0.71774
23307-7	CLUAP1	0.00198856	0.289184	0.71774
3050-7	VWF	0.00206679	1.46693	0.71774
15494-11	FGFBP1	0.00223029	1.28311	0.71774
11142-11	ANGPTL1	0.00233139	3.11289	0.71774
21796-43	GPX3	0.00245994	2.58792	0.71774
3587-53	BMP10	0.00255707	4.08703	0.71774
3817-18	PRKCQ	0.00266207	4.81188	0.71774
6947-4	ST3GAL6	0.00267667	3.36095	0.71774
13125-45	VTN	0.00268752	2.02579	0.71774
3603-60	CLEC7A	0.00296463	3.42672	0.71774
3189-61	TMPRSS15	0.00296644	5.48243	0.71774
2514-65	EFNB3	0.00313331	2.33124	0.71774
3174-2	ADAMTS1	0.00315949	4.66913	0.71774
13118-5	SMOC1	0.00319458	1.75137	0.71774
23682-79	HENMT1	0.00333395	24.0709	0.71774
3221-54	SFRP1	0.00340965	1.34101	0.71774
5193-51	KRAS	0.00344641	12.5659	0.71774
3143-3	CD4	0.00411109	4.75409	0.797828
2794-60	SOD1	0.00425737	2.31945	0.797828
16773-29	SCUBE3	0.00428998	1.47165	0.797828
13958-5	RBM46	0.00437101	2.18216	0.797828
23330-12	GUCD1	0.00446357	5.6807	0.797828
4128-27	CCL24	0.00448771	10.5308	0.797828
18875-125	COL2A1	0.00472198	1.51022	0.817262
23276-14	C2orf68	0.00482127	0.19498	0.817262
12821-6	NLRP10	0.0053721	0.134977	0.889937
24456-3	VSX1	0.00566774	5.85486	0.918048
19135-5	NT5C3B	0.00599616	2.99621	0.920809
4151-6	PLG	0.00620174	1.70153	0.920809
9115-78	ADAMDEC1	0.00620834	3.34739	0.920809
3452-17	LCK	0.00643849	4.87639	0.920809
13499-30	F8	0.00645654	2.21818	0.920809
3685-53	MFRP	0.00671077	3.66233	0.920809
12931-16	NR3C2	0.00685677	2.18466	0.920809
18821-9	C4A|C4B	0.00701954	1.44042	0.920809
3892-21	MED1	0.00719003	3.92646	0.920809
2190-55	F11	0.00720262	2.1471	0.920809
19252-67	PSMB2	0.00738442	3.83715	0.920809
14042-11	SFRP1	0.00744531	1.34933	0.920809
11591-43	PRC1	0.00765834	0.295077	0.920809
2605-49	TNFRSF8	0.00773731	2.51758	0.920809
7202-107	SEMA6C	0.00775319	0.290117	0.920809
9099-19	SYT5	0.00781865	0.192488	0.920809
7243-8	IFNB1	0.00783237	8.8132	0.920809
6259-60	TNC	0.00811195	1.62968	0.933627
21658-15	PHB2	0.008462	0.14922	0.933627
5400-52	LEPR	0.00856691	3.63172	0.933627
7925-18	SMCO2	0.00869657	5.56256	0.933627
15584-9	CFHR2	0.00883914	1.67495	0.933627
2906-55	IL4	0.0091164	5.10112	0.933627
2939-10	ARTN	0.00911947	5.28262	0.933627
5947-90	THPO	0.00922624	0.724447	0.933627
5491-12	SPOCK2	0.0094001	2.04515	0.933627
7143-9	None	0.00943356	4.01397	0.933627
3030-3	CLEC4M	0.00958338	2.93015	0.933627
23285-51	KCTD2	0.00978904	0.559084	0.933627
5667-3	SEMA3B	0.00991851	11.7367	0.933627
25488-6	PLEKHO2	0.010008	0.172174	0.933627
25424-234	SYT12	0.0100668	4.79745	0.933627
21595-8	CCDC43	0.0101972	6.92239	0.933627
5253-1	PDE1A	0.0102248	2.72955	0.933627
12881-17	RDH16	0.0102961	0.26249	0.933627
21876-266	PICK1	0.0105991	0.308564	0.933627
6904-14	LRRTM2	0.0106535	0.410678	0.933627
8447-11	GHRL	0.0107026	5.86151	0.933627
4481-34	C4A|C4B	0.0107593	0.28448	0.933627
10552-88	KLRC4	0.0109631	2.77581	0.940121
25409-5	CCDC140	0.0112273	3.76965	0.95158
5246-64	PDE2A	0.0114878	1.36689	0.960525
8969-49	CD14	0.0116768	2.2624	0.960525
8475-15	MMP7	0.0120226	9.47394	0.960525
7735-17	SERPINF1	0.0120434	2.10577	0.960525
3823-9	MATK	0.0121359	5.03328	0.960525
3187-52	CRISP3	0.0123439	4.28642	0.960525
22782-80	SPC25	0.0123681	0.472837	0.960525
6450-8	FABP6	0.0124068	4.41758	0.960525
24954-83	AP1B1	0.0125188	4.13407	0.960525
11128-29	TMEM132C	0.0126713	0.399526	0.962096
3520-58	TGFB3	0.0129703	4.62296	0.970433
8093-13	MYORG	0.0135874	2.96124	0.970433
7134-14	BCL2L2	0.0138006	4.19686	0.970433
14048-7	IL1RAP	0.0138141	2.17152	0.970433
19631-13	KNG1	0.0140652	1.52761	0.970433
15626-223	HSPG2	0.0141546	3.18521	0.970433
3065-65	FGF5	0.0145646	6.56553	0.970433
3434-34	FN1	0.0145693	1.25082	0.970433
12875-28	UBTD2	0.0147028	0.384578	0.970433
8850-5	PLA2G2C	0.0149379	5.26416	0.970433
4143-74	XCL1	0.0152048	6.58801	0.970433
2447-7	PLA2G2E	0.0155138	5.96784	0.970433
4138-25	IL20	0.0155159	7.81753	0.970433
23689-52	CPNE6	0.0155331	0.209973	0.970433
18385-4	PSMD10	0.0155541	7.65473	0.970433
4245-80	MDM2	0.0156768	6.68579	0.970433
2449-1	PLA2G5	0.0157397	4.18861	0.970433
4963-19	ARPP19	0.016064	3.4173	0.970433
5097-14	KIR3DS1	0.0161063	2.94969	0.970433
8833-20	TNFSF10	0.0161427	4.92937	0.970433
3435-53	FN1	0.016202	1.23646	0.970433
13524-25	HS6ST2	0.0162193	4.53763	0.970433
20203-45	C1S	0.0162738	1.6982	0.970433
3000-66	MBL2	0.0165225	1.49891	0.970433
5315-22	TNNT2	0.016578	1.98288	0.970433
5822-22	GDNF	0.0166875	5.05058	0.970433
2911-27	MDK	0.0167019	1.64947	0.970433
13490-1	MPP6	0.0167522	4.15674	0.970433
4267-81	PES1	0.0167803	2.98974	0.970433
15455-40	ADAM15	0.0167884	0.169722	0.970433
10043-31	BRD4	0.0169084	5.56866	0.970433
11436-6	INA	0.0178155	0.202712	0.977261
8374-5	NGFR	0.0179124	0.628695	0.977261
18297-8	MRAS	0.0181713	0.249119	0.977261
6921-24	B4GALT3	0.0182329	13.8039	0.977261
5534-49	TNFRSF10B	0.0182639	4.19855	0.977261
21272-100	RTRAF	0.0184216	0.248084	0.977261
19239-5	ARF1	0.0187323	0.218012	0.977261
12880-1	SV2A	0.0187936	18.7106	0.977261
21858-25	SIAH1	0.0188186	11.3372	0.977261
7770-25	NFU1	0.0188851	3.66705	0.977261
20975-2	RCAN2	0.0189497	0.497259	0.977261
8329-166	CDH12	0.0189545	3.45169	0.977261
9867-23	FBP2	0.0191679	2.73783	0.977261
2645-54	PRKCZ	0.0196779	1.83067	0.977261
3800-71	CKB	0.0197022	2.35969	0.977261
13732-79	CTF1	0.0198061	0.288578	0.977261
22027-13	TACC3	0.0198961	3.39326	0.977261
4469-78	CHST15	0.0199567	2.80664	0.977261
14208-3	RBP7	0.0199949	0.423598	0.977261
2849-49	AIF1	0.0202769	0.506915	0.977261
5443-62	NPPA	0.0204235	4.43787	0.977261
5093-47	JAG2	0.0204569	6.06369	0.977261
3654-27	BMPER	0.0205747	5.61325	0.977261
4144-13	CCL13	0.0206165	4.25604	0.977261
23570-87	ZKSCAN7	0.0207566	6.05176	0.977261
8074-32	TMEM70	0.0208906	0.45434	0.977261
22063-20	CAPNS2	0.021015	0.175048	0.977261
4146-58	NTF4	0.0210349	3.88206	0.977261
19209-6	NFKBIA	0.0210914	0.309181	0.977261
25039-10	KLHL3	0.0212015	4.87519	0.977261
22814-1	TRIM27	0.0212305	10.8775	0.977261
2333-72	TGFB1	0.0213177	2.62205	0.977261
24684-7	GIMAP4	0.0218369	0.301504	0.980878
7038-45	ST8SIA4	0.0218631	0.410088	0.980878
20541-73	CD1B	0.0219558	1.83123	0.980878
22395-7	ZFP36	0.0223228	1.98792	0.980878
17786-5	GGPS1	0.0225237	5.80908	0.980878
7755-37	ITGB5	0.0227138	15.2345	0.980878
6462-12	TIMP4	0.0227497	1.6225	0.980878
7157-22	PCDHA4	0.0227514	2.20593	0.980878
6217-23	QSOX1	0.022763	2.05421	0.980878
6933-20	MRPL34	0.0231752	5.50329	0.980878
9182-3	LRP1	0.0233656	3.87832	0.980878
6439-59	C14orf93	0.0234808	1.61229	0.980878
3859-50	PSMA1	0.0237207	3.99591	0.980878
19786-26	MEP1A	0.0239219	4.15251	0.980878
4594-22	ADCYAP1	0.0239629	4.82634	0.980878
2619-72	TACSTD2	0.0242583	5.44657	0.980878
6556-5	ENPP5	0.0244453	4.39238	0.980878
5280-68	SLC25A18	0.0244855	5.50309	0.980878
7131-207	TNC	0.0244894	2.08566	0.980878
11279-42	GABBR1	0.0245094	3.39521	0.980878
5359-65	PIM1	0.0245745	7.70536	0.980878
8686-342	HIKESHI	0.0247084	4.47458	0.980878
24634-1	RIPPLY3	0.0250094	2.19369	0.980878
2630-12	IL1RAP	0.0254254	3.14062	0.980878
5542-22	NRP1	0.0254596	1.73669	0.980878
8825-4	PILRA	0.0254698	6.66901	0.980878
18833-76	PEA15	0.0254934	0.258938	0.980878
2381-52	C5	0.02555	1.69424	0.980878
20430-8	NPPC	0.0256698	13.21	0.980878
6495-14	EDN1	0.0258184	5.62363	0.980878
12747-89	RBM3	0.0258388	0.557814	0.980878
20540-65	SEMA4G	0.0259511	1.87759	0.980878
9026-40	BTNL8	0.0259538	4.79225	0.980878
5982-50	CFHR1	0.0259719	1.57153	0.980878
6425-87	MMP19	0.0263894	1.87582	0.991506
14114-18	PIANP	0.0266521	0.466892	0.991895
3519-3	CCL17	0.0266719	1.34655	0.991895
8053-16	DNAJB14	0.0270902	0.129164	0.99731
5639-49	NETO1	0.0273506	2.88374	0.99731
8994-65	SLAMF8	0.0273893	1.95411	0.99731
4156-74	TGFB2	0.027547	3.84476	0.99731
23241-27	TIMM10B	0.0276189	0.275103	0.99731
19233-75	ATOX1	0.0278024	0.297586	0.99731
6649-51	NTN1	0.0279321	1.33297	0.99731
13507-51	TRADD	0.0279747	0.509167	0.99731
8396-42	FAAH2	0.0281851	5.11997	0.99731
7903-18	VAMP3	0.0283045	4.91521	0.99731
9013-60	NTN1	0.0286364	1.40316	0.99731
13711-10	CLTC	0.0286401	7.9391	0.99731
3620-67	IL22RA1	0.028764	2.48109	0.99731
4990-87	GP1BA	0.0289829	2.1347	0.99731
9925-56	SCARF2	0.0291353	9.10602	0.99731
7245-2	CELF2	0.0293922	1.47545	0.99731
6525-17	DUSP13	0.0296365	0.373981	0.99731
3293-2	CD5L	0.0299714	1.41567	0.99731
14624-51	CTCF	0.0300645	4.43955	0.99731
9357-4	CREG1	0.0301112	0.39964	0.99731
2681-23	HGF	0.0301731	1.53858	0.99731
12557-18	NOVA1	0.030292	2.2218	0.99731
2704-74	TNFRSF13B	0.0305751	2.81777	0.99731
23685-132	M1AP	0.0305847	2.29102	0.99731
12803-9	ZNF329	0.0306616	6.75508	0.99731
18876-77	CHST4	0.0307725	4.6326	0.99731
3891-56	MBD4	0.0308822	2.81177	0.99731
4545-53	DNAJC19	0.0310021	5.20141	0.99731
6593-5	GALNT3	0.0310234	4.19189	0.99731
7895-108	MRAP	0.0317272	8.59255	0.99731
20514-8	BAMBI	0.0318043	2.3186	0.99731
3057-55	CCN4	0.0319553	1.59584	0.99731
3889-64	LMNB1	0.0320098	3.55407	0.99731
18267-74	CARD17	0.0322263	4.7514	0.99731
4261-55	PON1	0.0322687	3.94217	0.99731
12856-14	TMEM237	0.0323891	8.82175	0.99731
11204-80	CXADR	0.0326424	0.152651	0.99731
5412-53	CD27	0.0327878	1.83235	0.99731
6247-9	SIRPB1	0.0327964	0.432565	0.99731
6423-66	C1QL2	0.0333193	2.299	0.99731
18294-26	SOX2	0.0334359	3.17396	0.99731
20064-24	FN1	0.0335381	1.25184	0.99731
12758-47	GRID2	0.0335429	2.37464	0.99731
15495-9	FOLR3	0.0336085	0.560884	0.99731
10069-2	PIN1	0.0337294	4.49627	0.99731
13731-14	C7	0.0337926	1.56917	0.99731
21524-14	USP5	0.0338147	1.82186	0.99731
23617-15	HYPK	0.0340132	0.387702	0.99731
21438-45	TRIM5	0.0341762	0.518949	0.99731
14149-9	IL36B	0.0344103	6.17977	0.99731
4566-24	RSPO2	0.0344441	3.7167	0.99731
6467-65	POGLUT1	0.034456	1.91058	0.99731
3213-65	NID1	0.0345024	1.80883	0.99731
2436-49	CXCL16	0.0345477	0.425129	0.99731
2760-2	FAM107A	0.0345973	11.7121	0.99731
14008-22	DCP1A	0.034993	0.164948	0.99731
23002-27	NXPH1	0.0359174	2.0516	0.99731
9783-75	DNAJC11	0.0361898	5.96481	0.99731
2632-5	IL12RB1	0.0364422	4.231	0.99731
9168-31	CCL26	0.0365384	3.19967	0.99731
10391-1	ANGPTL3	0.0365679	1.45875	0.99731
2622-18	HMOX2	0.0365843	2.24765	0.99731
3798-71	CA9	0.0369415	3.47712	0.99731
12398-15	PAX4	0.0369461	3.78556	0.99731
5586-66	MINPP1	0.0371067	2.06175	0.99731
3412-7	BCL2	0.0372415	2.15142	0.99731
4137-57	IL25	0.0373264	2.44075	0.99731
3394-81	PLK1	0.0373944	3.18488	0.99731
3633-70	NID2	0.0374971	1.64539	0.99731
4131-72	FN1	0.0375291	1.17627	0.99731
21592-8	GBA3	0.0378092	2.77334	0.99731
3736-60	BMP6	0.037915	0.438951	0.99731
22377-27	IER2	0.0384227	2.43035	0.99731
3081-70	ULBP1	0.0386796	3.1078	0.99731
18859-7	EIF4EBP3	0.0387992	0.277966	0.99731
9907-216	TNKS	0.0388456	7.84446	0.99731
5626-20	CTRC	0.0389068	1.9218	0.99731
2500-2	ANGPT4	0.038926	2.62257	0.99731
5098-79	KLRF1	0.0392433	11.3966	0.99731
21122-3	DBNDD2	0.0392469	5.42036	0.99731
10620-21	MSMB	0.0393709	0.652963	0.99731
14097-86	CHST15	0.039408	2.88906	0.99731
9312-8	AZGP1	0.0397027	2.06342	0.99731
17850-42	KLF4	0.0397133	3.63689	0.99731
7865-126	PLAAT3	0.0398552	3.64545	0.99731
2949-6	PLA2G10	0.0398849	2.97907	0.99731
12822-34	APBB1	0.0402005	0.221517	0.99731
15615-8	LILRB3	0.0402985	0.527959	0.99731
4435-66	ENPP7	0.0405133	0.693128	0.99731
8606-39	GPNMB	0.0406463	0.486744	0.99731
19767-20	CCNE1	0.0407644	3.07193	0.99731
17795-176	LSM1	0.0407858	0.310823	0.99731
2714-78	AIMP1	0.0408168	0.473792	0.99731
8852-10	SUN3	0.0408372	5.21716	0.99731
9348-1	C1RL	0.0409146	2.46626	0.99731
22465-43	HES1	0.0410311	0.455479	0.99731
4132-27	FST	0.041375	4.49235	0.99731
2732-58	NANOG	0.0413809	4.05246	0.99731
4482-66	C5|C6	0.0416726	1.67317	0.99731
7016-12	GCNT1	0.0416804	2.78608	0.99731
7878-2	SEC61B	0.0419794	5.21153	0.99731
20379-59	SVBP	0.0424346	3.73074	0.99731
9541-15	B3GALT1	0.0426055	8.6585	0.99731
6957-14	PNLIPRP2	0.0426154	0.547386	0.99731
20067-26	HABP2	0.0426504	1.47962	0.99731
9015-1	PRG3	0.0427973	1.53263	0.99731
3316-58	SERPIND1	0.0428612	1.68424	0.99731
5675-6	TNC	0.0429713	1.79784	0.99731
7959-34	CDH7	0.0432248	2.24558	0.99731
3026-5	CAST	0.043448	2.01282	0.99731
9110-2	SYT17	0.0436473	2.97177	0.99731
21883-17	BMP5	0.0438781	0.664408	0.99731
6356-3	CPB1	0.0444263	0.675752	0.99731
23591-9	EXD1	0.0445357	0.431212	0.99731
4769-10	OLFM4	0.0445942	3.02532	0.99731
9899-28	KIF1C	0.0446657	5.43595	0.99731
12790-10	CCDC51	0.0447332	4.94157	0.99731
3821-28	MAPKAPK5	0.0447711	2.36265	0.99731
6315-58	PLBD1	0.0449537	2.74538	0.99731
18336-31	CDA	0.045398	0.415516	0.99731
25482-5	NFIA	0.0454665	3.84891	0.99731
21572-91	XYLT2	0.0454771	2.74401	0.99731
6257-56	CGREF1	0.0458146	1.81339	0.99731
15533-97	MSR1	0.0462224	0.668891	0.99731
4878-3	F10	0.0462495	1.64747	0.99731
3072-4	IL13	0.0462502	4.84207	0.99731
8066-38	SYT9	0.0463015	6.04595	0.99731
13740-51	FRZB	0.0468611	1.46137	0.99731
17800-33	SCAND1	0.0468785	10.2453	0.99731
21157-6	HYKK	0.0470591	0.220629	0.99731
20926-31	ATF1	0.0471292	7.46476	0.99731
14076-74	CST4	0.0471769	0.696205	0.99731
7124-18	IL21	0.0472345	2.51679	0.99731
22394-8	TCF21	0.0476242	0.788873	0.99731
11851-21	TREM2	0.0478041	0.529765	0.99731
14125-5	APOM	0.0478345	2.22994	0.99731
21346-71	DHODH	0.0480751	4.94433	0.99731
5307-12	F9	0.0481008	1.44677	0.99731
23629-4	VMAC	0.0481422	2.31148	0.99731
22082-25	BEX2	0.0482159	3.15309	0.99731
15582-25	FCN1	0.048241	0.439951	0.99731
25500-6	RAB11FIP3	0.0484775	6.92041	0.99731
12794-6	NLRP4	0.0486507	7.70192	0.99731
8348-4	EPHB2	0.0491301	0.654843	0.99731
3646-7	TEC	0.0491987	2.89317	0.99731
19200-16	NDUFA5	0.0493475	3.57908	0.99731
19190-4	UBE2L6	0.0496164	1.43676	0.99731
6383-90	TLL1	0.0497504	0.572087	0.99731

## Sheet: pre PFS
UniqueID	Protein	p-value	HR	padjPFS
15482-12	A2ML1	0.0383842	1.29088	0.399119
12340-17	AARS1	0.0243783	1.80593	0.373621
17320-19	AASDHPPT	0.00451414	2.01867	0.240656
7825-7	ABHD12	0.0190371	0.155747	0.335984
8784-7	ABRAXAS1	0.00257159	0.0682053	0.208953
17341-89	ACAT2	0.0238002	1.2719	0.372274
19341-36	ACBD6	0.00304569	2.78956	0.224242
20054-28	ACO1	0.000859537	1.59744	0.15877
17675-17	ACOT13	0.0454504	1.32292	0.412987
3858-5	ACP1	0.0378951	1.22307	0.398676
9237-54	ACP2	0.0440499	0.602984	0.412987
25094-9	ACSS2	0.013225	2.30401	0.316676
19208-8	ACVR2A	0.0482539	0.356748	0.416238
3343-1	ACY1	0.00695136	1.40406	0.265181
21781-9	ACY3	0.0275031	1.90622	0.381965
6586-19	ADAM11	0.0314974	2.08969	0.386622
13549-15	ADAM29	0.0194871	0.256245	0.339001
3175-51	ADAMTS13	0.0137958	0.585815	0.319701
20955-20	ADAT2	0.0313838	1.92413	0.386413
4594-22	ADCYAP1	0.014691	0.17309	0.327077
8285-64	ADCYAP1	0.0407731	0.415082	0.40545
8325-37	ADH4	0.0152551	1.3023	0.327882
11369-23	ADH5	4.97809e-05	3.30178	0.094099
18206-18	ADH6	0.00331726	1.9091	0.225589
12457-10	ADI1	0.0480947	1.86498	0.416238
19207-119	ADK	0.0176021	1.49819	0.335984
17332-3	ADPRS	0.0186972	1.4902	0.335984
5023-23	ADSL	0.00590509	1.45769	0.25929
13998-26	ADSS1	0.0293557	1.49623	0.384079
18196-8	AFM	0.0416313	1.80545	0.407316
10435-2	AGA	0.0330119	5.34042	0.394466
23597-11	AGFG2	0.00188303	2.45911	0.193315
21504-41	AGO2	0.00504854	1.38408	0.240656
24646-47	AGXT	0.0480182	1.33992	0.416238
9025-5	AHSP	0.0359063	1.90932	0.396193
17347-80	AIDA	0.0261801	1.37733	0.379425
2714-78	AIMP1	0.00691191	2.57848	0.265181
9854-36	AKR1B1	0.0241216	1.59662	0.373621
16606-85	AKR1B1	0.0262427	1.88215	0.379425
21271-53	AKR1C2	0.00716478	2.00319	0.267778
18397-5	AKR1C4	0.0300802	1.19806	0.384079
4188-1	AKR7A2	0.0169421	1.50068	0.335984
18173-11	AKR7A3	0.00195173	1.49389	0.193419
15627-83	AKT1	0.000779813	2.50039	0.153623
23302-19	AKT1S1	0.0034553	1.93693	0.225589
3392-68	AKT3	0.00112223	2.96793	0.177825
11265-8	ALDH1A1	0.0329067	1.39601	0.393853
19136-22	ALDH6A1	0.0237863	1.36738	0.372274
18185-118	ALDOB	0.0272383	1.38193	0.381925
9876-20	ALDOC	0.00797044	1.82033	0.277781
21240-6	AMT	0.0340348	1.56648	0.396193
11142-11	ANGPTL1	0.0288172	0.486567	0.382873
25274-2	ANKRD2	0.0154338	1.67925	0.328603
18404-22	ANKRD54	0.044248	1.80547	0.412987
2418-55	APOE	0.00771113	1.53396	0.274178
2937-10	APOE	0.0447981	1.60143	0.412987
14125-5	APOM	0.00141387	0.236089	0.188091
3171-57	APP	0.0405767	0.596139	0.405155
10088-37	APRT	0.0180642	1.47238	0.335984
11556-19	ARFGAP1	0.0257509	2.29847	0.377206
9061-3	ARHGEF10	0.0258501	0.427691	0.377598
18411-83	ARL15	0.00151334	0.371259	0.190527
12587-65	ARL2	0.0278316	1.7849	0.382042
18413-24	ARL4D	0.0381508	0.519525	0.398708
12689-56	ARPC1B	0.00346374	1.70761	0.225589
12860-7	ARPP21	0.0320267	1.39739	0.388423
6576-1	ART4	0.0484167	1.93765	0.416238
10647-18	ASCC1	0.0396246	0.385674	0.401231
11241-8	ASL	0.0494937	1.28918	0.419
25085-37	ASPSCR1	0.0160172	1.70965	0.332042
21436-56	ATG4A	0.042032	1.59207	0.408495
12597-68	ATG5	0.0238843	0.43057	0.37279
21544-4	ATL3	0.000837273	3.49511	0.15877
19233-75	ATOX1	0.0174489	2.50248	0.335984
20931-156	AUH	0.0172803	5.36836	0.335984
3346-72	AURKB	0.0181782	2.30213	0.335984
9541-15	B3GALT1	0.0383181	0.160824	0.399001
11638-42	B3GALT2	0.0293019	0.27959	0.384079
5870-23	BAD	0.0269855	1.68237	0.381197
19228-11	BAG2	0.0430827	0.277611	0.41155
12844-10	BAG4	0.0470059	0.47284	0.416238
21955-36	BAG6	0.0141077	2.24835	0.324305
8858-21	BATF3	0.028437	0.11311	0.382873
12634-79	BCAR3	0.0272644	2.9396	0.381925
19365-11	BCAT2	0.0208113	2.4545	0.352776
18304-19	BCCIP	0.0378864	2.30617	0.398676
21115-48	BCDIN3D	0.0168263	1.37522	0.335984
24486-1	BCL11A	0.0119298	2.09955	0.307265
7134-14	BCL2L2	0.0318875	0.298233	0.38738
10010-10	BECN1	0.0371734	0.196573	0.397497
23576-46	BEX4	0.0109859	1.32765	0.303616
3587-53	BMP10	0.0385903	0.342994	0.400121
17813-21	BPHL	0.0335523	0.150839	0.395733
15669-7	BRAF	0.0378792	2.46291	0.398676
8869-5	BTN2A1	0.0187992	0.1404	0.335984
11220-53	C10orf105	0.0231643	0.166498	0.367704
8307-47	C11orf68	0.0285016	2.53259	0.382873
5735-54	C1GALT1C1	0.0134768	0.231984	0.318936
7810-20	C1QTNF5	0.0287827	0.620928	0.382873
6378-2	C5orf38	0.000914852	2.42358	0.15877
7105-7	CABLES2	0.00791988	0.181564	0.277781
8834-58	CANX	0.0326108	0.228117	0.392244
18299-13	CAPNS1	0.0395982	2.05043	0.401231
11449-22	CAPZA1	0.0277509	1.71698	0.381965
12808-103	CARHSP1	0.0469732	2.77317	0.416238
14098-28	CARS1	0.0137925	2.86612	0.319701
3593-72	CASP3	0.0484492	1.58603	0.416238
22393-130	CCDC59	0.0413946	0.241693	0.407316
14109-15	CCL15	0.0119218	0.420793	0.307265
22993-9	CCL22	0.0266955	0.762632	0.380849
9168-31	CCL26	0.0396332	0.248066	0.401231
5480-49	CCL5	0.0218387	0.646014	0.359866
5927-4	CCN6	0.0426008	0.331652	0.410194
19767-20	CCNE1	0.0147199	0.226087	0.327077
12569-25	CCT5	0.004655	1.3724	0.240656
13673-21	CCT7	0.00249679	1.37247	0.208953
12699-28	CCT8	0.00627534	1.35782	0.261551
8969-49	CD14	0.00483104	0.447302	0.240656
13116-25	CD177	0.0163471	0.729348	0.334702
5103-30	CD200R1	0.00539623	0.101635	0.244305
8980-19	CD200R1L	0.0204073	1.48783	0.347624
5721-1	CD226	0.00399245	3.64256	0.225589
13406-161	CD300C	0.044905	0.716759	0.412987
3166-92	CD33	0.0158064	1.5522	0.331054
14065-11	CD5	0.0215311	0.516905	0.357689
8762-38	CD70	0.0395404	0.274272	0.401231
21692-12	CD8A|CD8B	0.0218714	0.250632	0.359866
18336-31	CDA	0.0253481	2.21516	0.375534
3879-50	CDC37	0.0150324	3.29872	0.327077
21693-14	CDH13	0.0257715	1.76417	0.377206
5410-53	CDH15	0.0335057	0.557391	0.395733
21128-2	CDK2	0.0221868	1.3578	0.361973
22103-25	CDK20	0.034797	0.481333	0.396193
21238-40	CDK5RAP3	0.000619651	4.27026	0.13489
13693-5	CDNF	0.0457277	0.554699	0.412987
22104-39	CDX1	0.0072896	0.538762	0.267778
19572-10	CEBPG	0.0420969	0.248598	0.408581
21655-18	CEP20	0.0492749	1.95903	0.418077
23560-154	CEP41	0.00795118	1.63531	0.277781
15487-164	CES1	0.00170986	2.30146	0.193315
6257-56	CGREF1	0.00246996	0.355823	0.208953
11270-17	CHCHD10	0.000230125	1.65619	0.10694
8476-11	CHGA	0.0228188	1.25175	0.365552
10460-1	CHIT1	0.0415175	1.23965	0.407316
12458-79	CHP1	0.000142007	5.09353	0.094099
6086-15	CHRDL2	0.0419876	0.699052	0.408495
18876-77	CHST4	0.0185581	0.15825	0.335984
21178-8	CIAO1	0.0332102	1.3826	0.395322
12724-81	CIRBP	0.00042286	2.9994	0.114156
3800-71	CKB	0.0476126	0.614931	0.416238
3603-60	CLEC7A	0.0264866	0.33457	0.380849
5013-2	CLIC1	0.0286406	1.79002	0.382873
17837-5	CLIC2	0.0112065	1.6304	0.304791
22954-10	CLIC2	0.030944	1.51646	0.385398
15314-49	CLIC4	0.0318216	2.35351	0.38738
10440-26	CLMP	0.0122129	1.91179	0.310043
23541-61	CLYBL	0.0107821	1.32481	0.303616
6609-22	CNP	0.00473814	1.51033	0.240656
2823-7	COMMD7	0.0281442	3.6493	0.382873
23253-5	COMTD1	0.0317106	2.01168	0.387167
6356-3	CPB1	0.00341334	1.63808	0.225589
15375-49	CPB1	0.0431106	1.39131	0.41155
9416-77	CPM	0.00856934	2.04905	0.281507
23689-52	CPNE6	0.00977675	2.48997	0.297802
8891-7	CPVL	0.029142	1.33071	0.382873
15322-35	CRADD	0.0146635	2.18643	0.327077
22115-2	CREBL2	0.0434502	0.205481	0.41238
5691-2	CRISPLD2	0.022615	0.728753	0.364693
4976-57	CRK	0.00658776	2.54765	0.263087
18323-39	CRMP1	0.0366983	1.76963	0.396193
23262-11	CRYBB3	0.00596469	0.168568	0.260339
24643-21	CRYL1	0.0026335	1.90851	0.208953
13983-27	CRYZ	0.00455469	1.55204	0.240656
9207-60	CRYZL1	0.0045357	1.89165	0.240656
12735-39	CSDE1	0.00345107	1.91276	0.225589
11137-43	CSF2RB	0.0360697	0.347019	0.396193
20130-144	CSNK1G1	0.0108874	1.74778	0.303616
17436-193	CSNK1G2	0.0149758	7.09179	0.327077
3427-63	CSNK2A1	0.042428	0.317372	0.409765
5226-36	CSNK2A2|CSNK2B	0.0479382	1.40512	0.416238
19768-13	CSTB	0.0499774	2.11399	0.421627
23705-42	CTPS1	0.0298019	1.50074	0.384079
8644-46	CTSH	0.0470747	1.39875	0.416238
9264-11	CTSO	0.00521999	1.69268	0.240656
11287-14	CYB5A	0.00997491	1.49152	0.297802
19143-38	CYB5R2	0.039588	1.7458	0.401231
2942-50	CYCS	0.033645	1.85935	0.396094
24261-202	DAPK3	0.0129685	3.05045	0.315091
23401-3	DAZAP1	0.00979968	1.20838	0.297802
22121-43	DCAF12	0.0404474	0.221902	0.405155
20106-80	DCPS	1.34341e-05	4.91551	0.0751255
19511-8	DCUN1D2	0.0347384	0.682369	0.396193
8760-10	DCUN1D5	0.0174694	1.92866	0.335984
17758-79	DCXR	0.0419274	1.29206	0.408495
25446-34	DDI2	0.0352308	1.29921	0.396193
18813-15	DDX19A	0.0458588	2.72952	0.412987
20539-4	DEFA3	0.000551338	1.41867	0.133957
5679-16	DEFB103A	0.0302874	0.174119	0.384079
6411-58	DEFB135	0.0493214	1.47913	0.418077
21249-115	DFFA	0.0299262	7.1658	0.384079
8055-33	DGCR2	2.06134e-05	0.0173915	0.0751255
9823-2	DHFR	0.0482924	0.534252	0.416238
23317-10	DHRS11	0.0415971	1.31151	0.407316
3122-6	DIABLO	0.0472873	2.36806	0.416238
25083-26	DIAPH1	0.0484274	2.4878	0.416238
20185-44	DLAT	0.0186154	0.10966	0.335984
19620-16	DLG2	0.0113918	2.66539	0.305553
24436-23	DLGAP4	0.0305933	1.87681	0.384262
9744-139	DNAJA4	0.00981973	1.70425	0.297802
8053-16	DNAJB14	0.036699	0.236723	0.396193
18884-22	DNAJB4	0.0482627	1.52718	0.416238
12799-65	DNAJC27	0.0018518	3.29537	0.193315
24669-12	DNAJC5B	0.0154642	1.71748	0.328603
6324-11	DNASE1L2	0.0116082	2.18548	0.305771
11572-4	DNM2	0.0389849	1.74454	0.401231
24420-57	DOHH	0.00371483	1.7363	0.225589
23272-8	DPCD	0.0121903	1.38713	0.310043
25235-2	DPH7	0.0245049	2.04464	0.373621
13943-38	DPY30	0.00510318	1.87474	0.240656
23679-43	DSCC1	0.000280179	2.24429	0.10694
16317-20	DSG3	0.0360829	0.69189	0.396193
19194-9	DTD1	0.00372636	2.35947	0.225589
18280-29	DTD2	0.00648812	2.06116	0.263087
3611-70	ECE1	0.0222974	0.372343	0.361973
7076-17	ECEL1	0.00694067	0.241686	0.265181
20952-15	ECHDC1	0.00158901	1.79952	0.193291
17787-1	ECHS1	0.0110076	1.30862	0.303616
19367-34	ECI1	0.0250363	1.6079	0.374117
6495-14	EDN1	0.0370427	0.209027	0.397497
9514-46	EFCAB14	0.0123302	3.127	0.310043
8480-29	EFEMP1	0.0255554	0.702186	0.37631
19616-100	EFHD1	0.016537	0.26551	0.335984
20913-27	EIF1	0.0192688	1.94111	0.338435
19224-5	EIF1AY	0.012031	1.50865	0.30781
10080-9	EIF2B1	0.00853751	1.70301	0.281507
22984-10	EIF4A2	0.0350447	1.35891	0.396193
14675-20	EIF4B	0.0309292	1.48947	0.385398
19263-147	EIF4E	0.00631768	1.53124	0.261551
2612-5	EIF5	0.0452009	2.10579	0.412987
5888-29	EIF5A	0.0176549	1.62137	0.335984
21382-70	ELAC1	0.00263735	1.24997	0.208953
5707-55	ELK3	0.018915	2.04208	0.335984
22128-8	ELK4	0.00127172	6.09219	0.185391
11494-4	ELL2	0.00026291	2.35671	0.10694
24664-3	EMC10	0.0227646	0.33539	0.365552
25251-6	ENPP3	0.0286713	1.80242	0.382873
4435-66	ENPP7	0.00448843	1.44289	0.240656
21269-198	EPHX2	0.0248824	1.90338	0.373858
24891-54	EPS8L2	0.00220935	2.59603	0.202606
11162-37	EQTN	0.0294233	1.73129	0.384079
2981-9	ESAM	0.0100757	0.401439	0.298544
20536-11	ESAM	0.0231076	0.475341	0.367704
13403-5	ETV5	0.0386797	0.436293	0.400478
12988-49	EWSR1	0.0123419	3.28	0.310043
23591-9	EXD1	0.00383636	2.26357	0.225589
18909-11	EXOSC8	0.0037474	2.96082	0.225589
20511-3	F11R	0.0127316	3.52896	0.313516
11516-7	FABP1	0.0340248	1.7935	0.396193
15385-116	FABP2	0.0343075	1.63581	0.396193
15386-7	FABP4	0.0168851	1.44982	0.335984
9851-9	FABP4	0.0241967	1.52276	0.373621
11424-4	FAH	0.0306292	1.67029	0.384262
23389-28	FAHD2A	0.00735049	1.54655	0.267778
23350-66	FAM118B	0.0395714	2.03278	0.401231
8786-6	FAM171B	0.021777	0.451174	0.359866
8851-42	FAM171B	0.022069	0.108351	0.361973
7198-197	FAM20B	0.00627412	0.317462	0.261551
25493-11	FAM221B	0.0245754	5.67451	0.373621
9459-7	FAS	0.0300441	2.03352	0.384079
5392-73	FAS	0.0424564	1.61554	0.409765
6470-19	FBLN1	0.0346702	0.514185	0.396193
15585-304	FBLN5	0.000369065	0.492943	0.110034
22143-6	FBXO28	0.0152436	0.331945	0.327882
22961-7	FCN1	0.0210593	0.634948	0.355456
4907-56	FGA|FGB|FGG	0.0313532	0.684134	0.386413
4989-7	FGG	0.0499509	0.717192	0.421627
5581-28	FGL1	0.0182807	0.812911	0.335984
19635-69	FGL2	0.0288994	0.36528	0.382873
13384-110	FH	0.032838	1.25207	0.393677
9826-135	FHIT	0.0364076	1.55631	0.396193
17746-77	FIS1	0.000520044	6.28668	0.13071
7921-65	FJX1	0.00703984	2.37812	0.265181
17722-5	FKBP4	0.00351223	1.94505	0.225589
11245-43	FLNA	0.0429395	1.38521	0.411283
8231-122	FLT1	0.0401579	1.45021	0.403183
3435-53	FN1	0.00447439	0.689498	0.240656
3434-34	FN1	0.00566776	0.745753	0.25345
4131-72	FN1	0.00612486	0.794626	0.261551
20064-24	FN1	0.0103666	0.753294	0.302561
21147-9	FN3K	0.0424062	1.26289	0.409765
15587-20	FOLR2	0.0178553	0.563889	0.335984
23268-15	FRG1	0.0232053	4.26935	0.367704
7976-19	FRRS1L	0.00258801	3.65699	0.208953
24226-30	FSCN1	0.0048681	2.17006	0.240656
8036-75	FSHB	0.0364668	0.354443	0.396193
25913-17	FTH1	0.0305734	11.003	0.384262
25051-104	FTO	0.00329855	1.86177	0.225589
22149-2	FUNDC1	0.0447545	0.354529	0.412987
19266-35	G3BP1	0.00118715	2.44034	0.180274
22150-2	GABPB1	0.0144733	0.178317	0.327077
10734-339	GAL3ST2	0.0103367	1.56491	0.302561
11448-34	GALK1	0.0431672	1.64571	0.41155
6593-5	GALNT3	0.0149914	0.216371	0.327077
15325-14	GAP43	0.00675589	2.05328	0.264402
23394-125	GAS2	0.0299081	1.60567	0.384079
18188-12	GATM	0.0358314	1.28481	0.396193
21592-8	GBA3	0.0111246	1.70131	0.304791
3067-67	GDF9	0.0431933	0.359179	0.41155
16810-3	GDI1	0.0255004	1.64476	0.376294
2647-66	GDI2	0.0351344	1.54236	0.396193
23669-20	GFPT2	0.0404931	2.26317	0.405155
13594-158	GGA1	0.0362757	1.9114	0.396193
8447-11	GHRL	0.00876193	0.154694	0.281507
20921-1	GIPC2	0.035966	1.55414	0.396193
12711-19	GJA8	0.0195509	0.173847	0.339301
15374-15	GKN1	0.0216259	1.73004	0.358252
7808-5	GLCE	0.00738419	0.468187	0.267778
15522-2	GLIPR2	0.0342532	2.25858	0.396193
9883-29	GLO1	0.0108343	1.41197	0.303616
16596-25	GLRX3	0.0114022	1.42858	0.305553
19238-12	GLUL	0.0132272	1.45281	0.316676
18184-28	GMPS	0.0325086	1.34813	0.392244
19271-64	GNAI1	0.00296583	0.225431	0.224242
13954-9	GNPNAT1	0.030794	1.62462	0.385004
8983-7	GOLM1	0.0286602	1.40309	0.382873
18233-10	GOT2	0.0099733	1.39632	0.297802
23903-3	GOT2	0.0378015	1.4197	0.398676
13697-51	GPD1	0.00300351	1.52952	0.224242
11081-1	GPD1	0.0264914	1.53089	0.380849
24902-84	GPHN	0.0105271	2.12729	0.302561
16015-19	GPT	0.0178776	1.95128	0.335984
15591-28	GPX1	0.0131724	1.60246	0.316676
8336-267	GRAMD1C	0.047457	0.204186	0.416238
5265-12	GRAP2	0.033861	0.14815	0.396168
18878-15	GREM1	0.0492654	0.249394	0.418077
18295-102	GRHPR	0.00122451	1.69581	0.182152
5897-58	GRP	0.0245197	0.317645	0.373621
22151-48	GSC2	0.00390019	0.109861	0.225589
3441-64	GSK3A	0.0155082	2.40268	0.328603
12446-49	GSTA1	0.000361694	1.57302	0.110034
17138-8	GSTA1	0.00524959	1.78962	0.240656
23326-10	GSTA2	0.0108905	1.35093	0.303616
7239-9	GSTM1	0.0295475	3.04643	0.384079
18895-54	GSTM4	0.00813251	1.5643	0.279167
17325-10	GUK1	0.0347009	1.37208	0.396193
4133-54	GZMB	0.0249056	0.400503	0.373858
19267-14	HAGH	0.0137724	1.43638	0.319701
17450-51	HARS1	0.010579	1.78925	0.302561
7965-25	HBQ1	0.00209688	2.00214	0.198496
8953-47	HDGF	0.0152943	1.59613	0.327882
18225-13	HEBP1	0.0188309	1.41398	0.335984
6568-18	HEPACAM2	0.0474836	0.144418	0.416238
22466-27	HES5	0.019837	3.48408	0.342077
24640-63	HEY1	0.0377781	0.386333	0.398676
9832-33	HGD	0.0346171	1.31852	0.396193
10833-64	HHIP	0.0380635	0.459178	0.398676
12396-19	HIBCH	0.0189972	1.51027	0.335984
11530-37	HMBS	0.0456712	1.28089	0.412987
24211-25	HMGCL	0.0085383	1.55768	0.281507
13496-19	HMGCS1	0.0115689	1.34064	0.305771
17398-55	HMOX1	0.0162052	1.75869	0.33329
24418-14	HMX3	0.0245255	0.322957	0.373621
23178-95	HNMT	0.018662	2.73749	0.335984
5604-30	HPSE	0.0155959	0.348954	0.329503
5465-32	HS6ST1	0.0484821	2.18854	0.416238
5467-15	HSP90AB1	0.0357995	1.77306	0.396193
10749-18	HSPA1A	9.03063e-05	2.41208	0.094099
10721-76	HSPA1A	0.000247504	2.60911	0.10694
16780-6	HSPA1A	0.000770127	2.36578	0.153623
10803-22	HSPA1A	0.00224099	2.04773	0.202606
6563-78	HSPA1A	0.00231798	2.40013	0.206045
4124-24	HSPA1A	0.00259718	2.05312	0.208953
18901-26	HSPA1B	0.00196364	2.03118	0.193419
20213-82	HSPA6	0.00733477	1.83905	0.267778
5903-91	HSPA8	0.00130825	2.25291	0.186977
21111-49	HSPBP1	0.0289618	1.56442	0.382873
15626-223	HSPG2	0.0150788	0.424773	0.32711
7753-21	HTATIP2	0.0445766	0.524252	0.412987
5486-73	ICAM2	0.0366967	0.184453	0.396193
8245-27	ICAM5	0.0165226	0.505078	0.335984
3197-70	IDE	0.0215428	2.29833	0.357689
18338-26	IDH1	0.0178583	1.51407	0.335984
17712-7	IDI1	0.00871961	1.84762	0.281507
20451-126	IFT22	0.0348334	2.67634	0.396193
11952-1	IGDCC3	0.00932068	0.22031	0.293881
7207-4	IK	0.0276809	0.111025	0.381965
13723-6	IL10	0.0141486	2.14164	0.324305
9768-5	IL10RA	0.0327453	0.396915	0.393214
3072-4	IL13	0.0410126	0.220912	0.405619
2775-54	IL17F	0.0161411	3.70784	0.33329
5661-15	IL18	0.00403288	2.06193	0.226121
2993-1	IL18RAP	0.0112581	0.136295	0.305058
2634-2	IL2RG	0.0371383	1.82289	0.397497
14149-9	IL36B	0.0436817	0.305161	0.412987
2906-55	IL4	0.037384	0.274141	0.39838
12759-47	ILF3	0.0182625	3.85429	0.335984
20463-315	IMPACT	0.0175798	1.76669	0.335984
23321-42	INO80E	0.0340673	2.82189	0.396193
12641-3	INPP5B	0.00343931	1.61145	0.225589
11370-20	INPP5E	0.000300319	0.130991	0.10694
3448-13	INSR	0.0224578	1.82546	0.362959
8255-34	IRAG1	0.0117162	2.46685	0.306092
17151-84	IRF3	0.0298186	1.56234	0.384079
25460-36	IRF5	0.0296603	4.2465	0.384079
3503-4	ITGA1|ITGB1	0.00255342	1.8036	0.208953
21981-2	ITGAM	0.0162324	0.563078	0.33329
17737-7	IVD	0.0401053	1.75121	0.403183
6940-18	JPH1	0.0317039	0.268846	0.387167
20110-25	JPT2	0.0172339	0.25477	0.335984
19602-36	JUND	0.0484747	0.397505	0.416238
25285-14	KBTBD11	0.0185765	2.11916	0.335984
8908-14	KCNE5	0.00954	0.291774	0.296583
23285-51	KCTD2	0.000113933	2.08699	0.094099
7070-25	KEL	0.00863379	0.236079	0.281507
10758-2	KERA	0.0441727	2.40533	0.412987
11145-72	KIAA1549L	0.0346165	0.176259	0.396193
10428-1	KIR2DS2	0.0251085	1.54092	0.374265
17850-42	KLF4	0.0190255	0.147271	0.335984
25039-10	KLHL3	0.0268824	0.277401	0.380884
24256-7	KLHL40	0.007241	0.103032	0.267778
5098-79	KLRF1	0.0364892	0.11688	0.396193
11402-17	KMT2C	0.0122514	0.13051	0.310043
2860-19	KPNA2	0.0124214	1.80758	0.310043
21235-11	KPNA5	0.0391897	1.72744	0.401231
3887-90	KPNB1	0.0296677	1.3535	0.384079
20073-22	KRAS	0.011697	1.7671	0.306092
23380-16	L3HYPDH	0.00225149	2.86085	0.202606
7163-26	LACRT	0.00692944	0.574368	0.265181
22381-1	LACTB2	0.00606128	1.87959	0.261551
12628-31	LANCL2	0.0215031	1.32807	0.357689
13959-7	LAP3	0.0252037	1.41792	0.3748
3452-17	LCK	0.0323166	1.77993	0.390639
11708-2	LCN1	0.0465247	0.255746	0.415586
18183-3	LDLRAP1	0.00586627	1.72874	0.259147
8484-24	LEP	0.0417842	1.22803	0.408265
3622-33	LGMN	0.00457308	0.341979	0.240656
6453-70	LILRB4	0.0138731	0.515096	0.320004
25280-2	LIMD1	0.00815785	3.90776	0.279167
21141-9	LRATD2	0.000629204	2.39837	0.13489
8984-28	LRCH4	0.0443043	0.188639	0.412987
21691-27	LRFN3	0.0459363	0.451338	0.412987
11716-28	LRIT2	0.0247849	0.22965	0.373858
18947-3	LRRC3B	0.000889601	2.96884	0.15877
21690-31	LRRC4	0.0469751	1.6318	0.416238
19163-26	LRRC59	0.0458749	1.6259	0.412987
24718-8	LRRC75A	0.0493272	1.81389	0.418077
20380-50	LSM12	0.0100098	0.15727	0.297802
12428-2	LYPLAL1	0.0354208	0.102648	0.396193
21129-95	MAD2L1BP	0.0280001	1.92489	0.382873
23404-16	MAD2L2	0.0443417	3.4641	0.412987
21008-113	MAGOH	0.0239975	1.63287	0.372959
7071-23	MAN1B1	0.0390315	8.21336	0.401231
17781-191	MAP1LC3A	0.04608	2.07498	0.413133
11608-5	MAP1LC3B	0.0104766	2.0583	0.302561
23162-36	MAP3K10	0.0428338	3.48307	0.41081
9760-13	MAPK9	0.00174437	3.00115	0.193315
15604-18	MAPK9	0.0017723	1.93364	0.193315
22992-6	MAPRE3	0.033733	0.357169	0.396094
5854-60	MAPT	0.0359869	0.537684	0.396193
9747-48	MARK3	0.0361387	4.1385	0.396193
23611-16	MARVELD2	0.0133653	1.66034	0.317327
3605-77	MASP1	0.0184754	0.41553	0.335984
21247-16	MAT1A	0.00352741	1.36557	0.225589
3000-66	MBL2	0.0442791	0.773391	0.412987
3853-56	MDH1	0.0125559	1.68025	0.311291
20923-10	MDP1	0.00544003	1.74254	0.244768
25042-3	ME2	0.00898417	1.62163	0.285963
24266-2	MEF2D	0.0296	0.168706	0.384079
24286-48	MEIG1	0.048195	0.786925	0.416238
20183-48	MEOX1	0.0378332	0.168731	0.398676
20572-6	MERTK	0.0454902	1.38605	0.412987
11814-29	MET	0.0167267	0.413321	0.335984
3170-6	METAP2	0.00524256	1.84332	0.240656
5636-10	MFAP4	0.00754402	0.582099	0.27222
21437-77	MGMT	0.000381341	1.75555	0.110034
5356-2	MIF	0.0370971	3.49832	0.397497
9075-121	MINAR1	0.00989322	0.125778	0.297802
21810-50	MLANA	0.0428289	0.540789	0.41081
6285-71	MLEC	0.027541	1.60414	0.381965
8475-15	MMP7	0.0223795	0.121374	0.362498
25233-2	MPI	0.00026006	6.28108	0.10694
8659-68	MPIG6B	0.0307624	0.192818	0.385004
12732-13	MPP7	0.00800302	1.84193	0.277781
12686-15	MPST	0.033467	0.189955	0.395733
7895-108	MRAP	0.0103761	0.136	0.302561
25452-16	MSANTD2	0.0275251	1.91153	0.381965
23322-2	MSC	0.0257281	2.72879	0.377206
15533-97	MSR1	0.0463935	1.49616	0.415433
16877-19	MSRB2	0.0199985	0.267408	0.343101
7824-88	MSRB3	0.011012	0.2529	0.303616
12575-30	MTHFD1	0.0185767	1.36544	0.335984
14107-1	MTHFS	0.0269112	1.5223	0.380884
18422-41	MVD	0.00028968	1.82909	0.10694
19748-3	MVD	0.00376131	2.00529	0.225589
10521-10	MXRA8	0.0290278	0.496425	0.382873
19250-50	MYCBP	0.0354181	2.06778	0.396193
8303-102	MYG1	0.0111942	1.80742	0.304791
19286-30	MYL5	0.047099	4.17845	0.416238
14662-6	MZF1	0.0456866	2.05153	0.412987
22504-3	N4BP2L2	0.0478348	0.362913	0.416238
20943-14	NAA50	0.024494	1.51037	0.373621
3854-24	NACA	0.0290929	1.44874	0.382873
18177-49	NAE1	0.03598	2.97129	0.396193
21939-6	NAE1|UBA3	0.0166863	1.91736	0.335984
2732-58	NANOG	0.039828	0.359853	0.402644
17802-4	NANS	0.0158288	1.54788	0.331054
13636-20	NAP1L1	0.018977	1.46187	0.335984
10047-12	NCF2	0.0136615	0.364937	0.319701
5014-49	NCK1	0.0311447	0.360007	0.385422
25299-11	NCOA7	0.0400621	2.42798	0.403183
19200-16	NDUFA5	0.0365243	0.434705	0.396193
23254-31	NDUFAF3	0.0234597	2.0916	0.370125
23345-2	NECAB1	0.0353886	2.16965	0.396193
21445-40	NEDD8	0.027624	1.89346	0.381965
7050-5	NEGR1	0.0261963	0.484697	0.379425
6022-57	NELL2	0.00303573	0.253439	0.224242
7153-66	NGRN	0.0454593	0.228245	0.412987
3213-65	NID1	0.00375064	0.41099	0.225589
3633-70	NID2	0.000602929	0.393807	0.13489
11661-11	NLRP1	0.0487474	0.606083	0.417237
12794-6	NLRP4	0.00615745	0.0435547	0.261551
4249-64	NME2	0.0105848	1.49459	0.302561
23521-29	NME7	0.00998868	1.62263	0.297802
24273-43	NME8	0.0423467	0.626539	0.409765
8383-20	None	0.00391184	0.144929	0.225589
24957-6	None	0.00478	1.9687	0.240656
21244-57	NPM1	0.0244086	2.44708	0.373621
6342-10	NPNT	0.0050231	0.557622	0.240656
3723-1	NPPB	0.0105282	0.112269	0.302561
20430-8	NPPC	0.0439975	0.114189	0.412987
12931-16	NR3C2	0.00332526	1.63851	0.225589
10531-18	NRAS	0.00206383	2.55588	0.197938
18303-39	NRGN	0.00117624	1.67459	0.180274
5542-22	NRP1	0.03586	0.630623	0.396193
12560-9	NT5C	0.016035	2.3437	0.332042
8887-21	NUDC	0.00701671	3.03673	0.265181
21002-1	NUDCD2	0.0200052	1.47385	0.343101
19206-20	NUDT1	0.00510165	0.0545213	0.240656
20948-16	NUDT16	0.0399343	1.64919	0.403159
17761-2	NUDT5	0.00460444	2.36025	0.240656
19219-71	NUTF2	0.0250472	1.77866	0.374117
6526-77	OBP2A	0.0262875	0.361927	0.379425
10011-65	OCRL	0.00831708	3.01529	0.281507
13689-2	ODC1	0.030101	3.29819	0.384079
24934-96	OGFR	0.0174873	2.1775	0.335984
8660-5	OLFML3	0.0245053	1.68911	0.373621
18240-6	OMP	0.018572	1.91198	0.335984
12591-27	OPHN1	0.034805	1.33725	0.396193
19353-25	OSTM1	0.00923668	0.169609	0.292722
22521-13	OTX2	0.0151292	0.275888	0.327231
17697-2	OVCA2	0.0172553	1.67661	0.335984
18271-43	OXSM	0.017516	1.62678	0.335984
10447-18	PABPC3	0.013668	3.35853	0.319701
12603-87	PABPC4	0.00655973	2.47256	0.263087
12374-8	PAFAH1B3	0.0446602	1.23685	0.412987
18314-88	PAX8	0.0302985	0.205925	0.384079
17475-18	PBK	0.0247429	0.171102	0.373858
11313-100	PCBD1	0.0132595	1.49471	0.316676
11458-30	PCBP1	0.0285556	1.67814	0.382873
9963-19	PCDHB10	0.0279908	2.91848	0.382873
10748-216	PCDHB2	0.0266252	2.19913	0.380849
6117-4	PCSK2	0.0018718	2.85831	0.193315
4459-68	PCSK7	0.0474128	2.29752	0.416238
19240-265	PDAP1	0.0433131	2.05169	0.411616
12517-52	PDCD5	0.0128618	1.81303	0.314282
5252-33	PDE11A	0.0459041	2.77272	0.412987
5246-64	PDE2A	0.00705792	0.614713	0.265181
20221-26	PDE4C	0.0249273	1.5991	0.373858
16805-5	PDE5A	0.0159919	1.55991	0.332042
5178-5	PDE7A	0.0197925	0.18183	0.342077
4149-8	PDGFB	0.00523855	0.591818	0.240656
9341-1	PDGFD	0.00633908	0.511403	0.261551
7146-16	PDIA4	0.00880553	0.0314463	0.281507
5650-9	PDIA6	0.0166488	0.319707	0.335984
23703-8	PDLIM5	0.0392001	1.73184	0.401231
3897-61	PDXP	0.0379066	1.5734	0.398676
4276-10	PEBP1	0.0405635	1.46802	0.405155
3896-5	PGAM1	0.00661351	0.532038	0.263087
15524-30	PGAM2	0.00650433	0.328665	0.263087
3329-14	PGLYRP1	0.0453091	0.807039	0.412987
9173-21	PGM1	0.0076556	3.43775	0.274178
18235-16	PGP	0.0174863	2.21118	0.335984
20432-6	PGPEP1	0.0204597	2.872	0.347624
21658-15	PHB2	0.0492245	2.69493	0.418077
23369-17	PHYH	0.0179341	0.377597	0.335984
5359-65	PIM1	0.046007	0.135459	0.412987
15474-7	PIN1	0.0150252	1.4476	0.327077
10069-2	PIN1	0.0272991	0.15816	0.381925
6060-2	PIP	0.0120354	0.398892	0.30781
12697-30	PIP4K2A	0.00581333	1.4306	0.258374
18232-42	PIP4K2B	0.031037	1.33265	0.385398
11203-97	PKLR	0.0305322	1.31684	0.384262
8850-5	PLA2G2C	0.0297482	0.205324	0.384079
2447-7	PLA2G2E	0.0384775	0.266928	0.399519
25949-3	PLCD3	0.0213071	1.58091	0.357331
20994-37	PLEKHF2	0.0315599	1.38156	0.386622
25488-6	PLEKHO2	0.00151606	5.9171	0.190527
10612-18	PLOD3	0.00494821	0.541751	0.240656
20439-14	PLPBP	0.0338184	1.49919	0.396168
6627-25	PNLIPRP1	0.00518323	1.52431	0.240656
5634-39	POFUT1	0.0124404	1.93221	0.310043
19809-47	POLR2I	0.0277736	0.3013	0.381965
2731-29	POR	0.018577	1.49714	0.335984
16765-52	PPBP	0.000131646	0.220579	0.094099
17843-30	PPCS	0.0154885	1.78066	0.328603
17852-5	PPME1	0.0142806	1.38665	0.325602
19295-32	PPP1CC	0.0142945	2.14965	0.325602
12768-3	PPP1R3B	0.00956195	0.576476	0.296583
12621-55	PPP2R1A	0.0146754	1.69589	0.327077
10866-60	PPP4R3A	0.0082638	1.88043	0.281471
9244-27	PPT1	0.0116201	0.363953	0.305771
11591-43	PRC1	0.0302475	0.504304	0.384079
3855-56	PRDX1	0.0483175	1.34597	0.416238
5018-68	PRDX6	0.0409924	1.37362	0.405619
14273-19	PREP	0.00768229	1.65902	0.274178
3466-8	PRKACA	0.0299831	1.58552	0.384079
25463-3	PRKAR2B	0.000308101	2.9127	0.10694
18231-147	PRND	0.049057	2.18748	0.418077
11381-56	PRPS1	0.0146847	1.84189	0.327077
18329-4	PRPS2	0.0239625	2.33381	0.372959
19150-20	PRPSAP2	0.0252472	1.43445	0.3748
5034-79	PRSS2	0.0456662	1.33242	0.412987
15513-108	PRSS8	0.00313969	4.65376	0.225589
18342-2	PSAT1	0.0191423	1.35739	0.337025
12460-18	PSMA7	0.00247474	1.58044	0.208953
23672-10	PSMD6	0.0311202	2.26405	0.385422
13931-22	PSMD9	0.00875183	1.43415	0.281507
13517-3	PTCHD3	0.0382016	0.206331	0.398708
19617-5	PTGR1	0.0062816	1.42726	0.261551
13543-7	PTGR1	0.044885	1.52404	0.412987
3761-4	PTGS2	0.00513402	1.96426	0.240656
3397-7	PTPN11	0.00165349	1.87391	0.193315
11830-48	PTPN11	0.0108406	1.61965	0.303616
8337-65	PTPRU	0.000912189	2.78576	0.15877
17727-1	PTTG1	0.0400136	0.412238	0.403183
10575-31	PUF60	0.00242445	2.43776	0.208953
18300-39	PURB	0.0108966	1.49886	0.303616
24414-3	PYGB	0.00109602	1.94516	0.177531
11441-11	PYGL	0.0262305	1.52836	0.379425
6580-29	PZP	0.0396208	0.902155	0.401231
11257-1	QDPR	0.0222584	1.67255	0.361973
19253-82	RAB2B	0.0136747	0.277579	0.319701
19222-124	RAB5B	0.0454805	1.52646	0.412987
14287-6	RAB5C	0.0198517	1.92541	0.342077
25286-33	RABGAP1L	0.018875	1.69661	0.335984
10058-1	RAD23A	0.0116147	1.51464	0.305771
12522-6	RAD23B	0.00834973	1.9935	0.281507
18191-23	RANBP1	0.0333005	1.93857	0.395322
14037-18	RANBP3	0.0407672	2.3101	0.40545
25036-10	RANGAP1	0.0395802	1.40939	0.401231
23406-3	RASSF5	0.0457839	0.221946	0.412987
15331-47	RBBP4	0.0448048	1.73373	0.412987
12747-89	RBM3	0.000515651	2.98195	0.13071
19241-31	RBP5	0.00994075	1.78224	0.297802
18373-13	RDX	0.0148835	1.70715	0.327077
13603-7	RFESD	0.0473338	2.01419	0.416238
11634-32	RGS10	0.0213741	1.52309	0.357331
18166-4	RHOB	0.00399039	4.09018	0.225589
17764-108	RHOC	0.0190277	2.30573	0.335984
14636-25	RIDA	0.0110383	1.38594	0.303616
24244-81	RILP	0.00848912	1.48211	0.281507
24655-23	RILPL2	0.00623556	2.25238	0.261551
9767-22	RIPPLY1	0.0343386	0.190787	0.396193
6621-10	RLN2	0.0203014	3.08274	0.347364
6424-2	RNASE13	6.38838e-05	2.00539	0.094099
9957-9	RNF114	0.0228142	1.64324	0.365552
12847-27	RNGTT	0.0355209	0.214102	0.396193
12386-11	RNPEP	0.0467469	1.62677	0.416238
23391-20	RP2	0.0272607	1.82807	0.381925
20988-63	RP9	0.0346924	3.0677	0.396193
19183-164	RPL12	0.00216719	1.88077	0.202521
12478-15	RPL30	0.00193238	1.85895	0.193419
10949-59	RPLP2	0.0232839	0.368524	0.368149
10490-3	RPN1	0.00352785	2.2764	0.225589
21828-6	RPN2	0.0267198	2.05711	0.380849
19195-85	RPS5	0.00137999	2.30247	0.188091
12688-115	RPS6KA6	0.0388335	2.17747	0.401231
23555-11	RRAD	0.0373276	0.117715	0.398362
17742-2	RRAS	0.0169038	2.00921	0.335984
8925-25	RRM2B	0.0490482	2.29275	0.418077
6240-70	RSPO1	0.0291528	0.153964	0.382873
8409-3	RSPO2	0.0168727	0.122913	0.335984
8464-31	RSPO4	0.0409811	0.322534	0.405619
7741-111	RTF1	0.014699	0.126101	0.327077
18180-58	RTN4IP1	0.0330899	2.00981	0.39475
5105-2	RTN4R	0.0305244	2.04499	0.384262
21272-100	RTRAF	0.00349959	1.59308	0.225589
21323-2	RWDD1	0.0325806	1.41812	0.392244
21188-38	RWDD4	0.0427868	1.40945	0.41081
25216-8	S100A8	0.012463	3.01309	0.310043
22391-34	SAP30L	0.0221315	1.47154	0.361973
9925-56	SCARF2	0.0113575	0.097537	0.305553
25436-44	SCCPDH	0.043793	1.71864	0.412987
21537-33	SCLY	0.000384731	1.62866	0.110034
8989-40	SCUBE1	0.0456892	1.3268	0.412987
6420-4	SDHAF2	0.0181356	0.434782	0.335984
23627-3	SDHAF4	0.00850296	0.130415	0.281507
22773-69	SDHB	0.0453775	2.51636	0.412987
17777-31	SDSL	0.000135734	4.47723	0.094099
16915-153	SEMA4A	0.0479961	1.7545	0.416238
7202-107	SEMA6C	0.00302875	3.17732	0.224242
17357-33	SEPSECS	0.0382352	0.28958	0.398708
7842-52	SERF1A	0.0166402	0.227472	0.335984
21676-17	SERPINB2	0.0350758	1.61532	0.396193
22019-21	SH2B3	0.00670169	1.45158	0.264047
18222-34	SH3GLB2	0.0213447	1.30664	0.357331
25297-11	SH3PXD2B	0.0321774	1.72511	0.389603
16043-30	SHC1	0.0118516	2.33514	0.307265
12334-25	SHMT1	0.0128921	1.50947	0.314282
21338-44	SIL1	0.041558	0.46154	0.407316
5487-7	SLAMF7	0.00876257	0.634515	0.281507
8994-65	SLAMF8	0.0474291	0.618027	0.416238
5280-68	SLC25A18	0.0365185	0.265002	0.396193
7139-14	SLITRK4	0.0288558	1.80113	0.382873
10364-6	SMAD2	0.0267519	2.29807	0.380849
7925-18	SMCO2	0.037192	0.518542	0.397497
9379-248	SMIM10	0.00395941	1.76072	0.225589
7108-7	SMIM24	0.0420216	0.401019	0.408495
4771-10	SMPDL3A	0.0446927	0.524612	0.412987
8458-111	SNCA	0.0044293	1.44823	0.240656
8458-16	SNCA	0.00650536	1.33255	0.263087
19276-124	SNRPG	0.0289031	2.74136	0.382873
17765-3	SNUPN	0.0138162	2.17294	0.319701
24685-12	SNX11	0.0176979	2.29093	0.335984
24475-45	SNX12	0.00520955	2.44864	0.240656
23416-47	SNX15	0.00877362	1.5044	0.281507
3903-49	SNX4	0.00353047	5.3302	0.225589
6925-26	SNX8	0.00297623	1.61645	0.224242
23034-13	SORCS3	0.0349454	0.180636	0.396193
15447-45	SORD	0.0193247	1.30502	0.3386
8237-56	SOSTDC1	0.00178068	0.215457	0.193315
6228-58	SPACA1	0.0363548	0.457157	0.396193
11117-2	SPATA20	0.0478975	3.40185	0.416238
4294-16	SPHK1	0.00390548	2.77449	0.225589
7267-2	SPTLC2	0.0049621	0.172655	0.240656
22431-164	SRFBP1	0.0393523	0.252507	0.401231
12987-12	SRSF7	0.0433124	2.755	0.411616
8298-8	SSMEM1	0.0230261	2.83408	0.367704
21837-3	SSR2	0.0249062	0.188598	0.373858
5957-30	SST	0.00380987	0.195563	0.225589
18387-7	ST13	0.00283976	1.64051	0.22257
23569-53	STARD10	0.00939418	1.51102	0.293881
17383-4	STARD5	0.0414376	2.52999	0.407316
10354-57	STAT3	0.0460033	1.94168	0.412987
12617-2	STK24	0.0465054	1.45921	0.415586
21389-32	STK3	0.000600505	0.52412	0.13489
17367-5	STMN1	0.0265947	2.42095	0.380849
17344-23	STOML1	0.00359499	0.0487056	0.225589
18308-30	STXBP6	7.22312e-05	3.93202	0.094099
21349-2	STYX	0.00186709	2.74056	0.193315
17818-22	SUGT1	0.0380681	1.67094	0.398676
13944-3	SULT1A3	0.00388838	2.2923	0.225589
9878-3	SULT1E1	0.0286282	2.30764	0.382873
6069-71	SUMF2	0.000214586	2.83143	0.10694
19555-1	SUMO2	0.0143716	2.52452	0.326339
14623-26	SUMO3	0.0318618	1.86067	0.38738
23409-83	SYAP1	0.0480545	1.49115	0.416238
10722-13	SYK	0.0486063	4.52553	0.416813
9789-52	SYNE2	0.0315405	1.71572	0.386622
11636-33	TAGLN2	0.000258545	5.68331	0.10694
11347-9	TALDO1	0.0355448	1.72396	0.396193
18186-15	TARS1	0.0126745	1.68353	0.313167
21163-21	TBC1D13	0.0363522	1.5284	0.396193
21162-30	TBCEL	0.0246039	1.28296	0.373621
3400-49	TBK1	0.0455694	0.304729	0.412987
18204-1	TCEA1	0.0204166	1.37897	0.347624
20141-42	TCEA2	0.0255027	1.5851	0.376294
23547-21	TCEA3	0.0437059	1.62224	0.412987
20924-85	TCEAL1	0.0171353	0.168112	0.335984
22472-4	TCF12	0.0173204	1.49293	0.335984
8323-163	TFF3	0.0301558	0.482471	0.384079
24490-16	THAP4	0.0276621	1.81732	0.381965
3474-19	THBS1	0.0342657	0.795919	0.396193
18215-5	THG1L	0.0375538	1.71223	0.398676
21429-50	THOP1	0.000133678	2.47156	0.094099
14035-13	TIAM1	0.0380426	0.366296	0.398676
16299-13	TIGIT	0.0476756	1.88105	0.416238
15449-33	TIMD4	0.0366166	0.623167	0.396193
23241-27	TIMM10B	0.00141926	1.55022	0.188091
19148-58	TIMM8A	0.0459179	2.08574	0.412987
23387-18	TIPRL	0.0237892	1.85686	0.372274
19114-8	TK2	0.0487702	1.27397	0.417237
23644-19	TKFC	0.000392492	1.61847	0.110034
4306-4	TKT	0.0482782	1.47084	0.416238
14082-56	TLN2	0.00678325	10.7134	0.264402
20563-48	TLR10	0.00147745	1.4589	0.190527
20229-67	TM2D1	0.0194025	1.82484	0.33865
8922-4	TMCC3	0.0158211	1.98183	0.331054
11128-29	TMEM132C	0.0360111	1.47309	0.396193
9226-6	TMUB2	0.0413236	0.382638	0.407316
2728-62	TNC	0.00137069	3.84507	0.188091
7131-207	TNC	0.00937908	0.458207	0.293881
5534-49	TNFRSF10B	0.0395159	0.317832	0.401231
5352-11	TNFRSF14	0.00790561	0.114393	0.277781
5070-76	TNFRSF6B	0.0448499	0.320648	0.412987
25492-7	TOM1	0.0127812	2.02182	0.313678
2876-74	TOP1	0.0374389	2.34302	0.398383
13022-20	TP53I11	0.000947171	1.61244	0.160556
17748-21	TP53I3	0.00365334	2.11769	0.225589
23299-52	TPPP	0.036361	0.31157	0.396193
8024-64	TPST2	0.00992543	0.167067	0.297802
12373-73	TRA2B	0.0441976	1.75067	0.412987
13507-51	TRADD	0.00181394	2.26398	0.193315
12573-80	TRIM3	0.00812858	0.194186	0.279167
22817-126	TRIM9	0.0231775	0.474461	0.367704
24497-8	TRIML1	0.0176889	3.13156	0.335984
18181-2	TSSC4	0.0412892	2.03743	0.407316
11179-7	TSSK1B	0.0287521	1.52826	0.382873
24276-171	TTC25	0.0497579	0.278226	0.420748
24687-18	TTPAL	0.015851	1.42027	0.331054
9234-8	TWSG1	0.0281161	0.385306	0.382873
11212-7	TXNDC5	0.0117832	0.365648	0.306743
13580-2	UAP1	0.00511311	2.46536	0.240656
21933-7	UBA7	0.0337459	1.56603	0.396094
25480-21	UBAC1	0.0313658	1.49755	0.386413
21926-24	UBE2D1|UBB	0.0455622	1.43996	0.412987
13475-10	UBE2D4	0.0310323	1.92494	0.385398
14326-4	UBE2E1	0.00159109	2.34928	0.193291
20090-63	UBE2E3	0.000734254	2.40532	0.152914
17380-2	UBE2K	0.0271689	1.46458	0.381925
3905-62	UBE2N	0.0211497	1.47239	0.356029
21747-114	UBE2N|UBE2V1	0.0149003	1.40555	0.327077
18165-181	UBE2V2	0.039417	1.57429	0.401231
25073-13	UBE4A	0.0072065	1.68508	0.267778
19121-3	UBQLN2	0.00178879	3.64736	0.193315
21849-2	UBQLN3	0.0367587	2.40191	0.396193
12720-71	UBQLN4	0.00199276	3.1523	0.19367
9997-12	UBXN4	0.0450724	1.38162	0.412987
5019-16	UCHL1	0.021067	0.311139	0.355456
17411-55	UFD1	0.0115538	2.3418	0.305771
13939-14	UGP2	0.0187439	1.53709	0.335984
12437-18	ULK3	0.0268283	0.139073	0.380884
8624-16	UNC5D	0.0104189	0.0362361	0.302561
13487-24	UNC93B1	0.0262524	0.469242	0.379425
19189-2	USP14	0.0175276	1.39215	0.335984
19161-1	USP15	0.0275441	1.45536	0.381965
7167-102	VAPA	0.0185927	1.64715	0.335984
6234-74	VIT	0.0185169	1.87211	0.335984
15480-2	VNN2	0.0286942	0.661824	0.382873
18189-12	VPS25	0.0148576	1.87115	0.327077
25103-45	VPS53	0.0406974	2.41352	0.40545
24011-27	VSIG10L	0.0132944	0.192904	0.316676
24456-3	VSX1	0.0425	0.432265	0.409765
6385-63	VWA1	0.0332831	0.503481	0.395322
3050-7	VWF	0.00635129	0.672026	0.261551
6969-14	WFDC5	0.00441936	3.65036	0.240656
5493-17	WNK3	0.0053229	1.62567	0.242491
21940-12	WNT10B	0.0408299	2.27111	0.405462
21942-14	WNT16	0.0451535	0.310873	0.412987
6274-15	WSCD2	0.0367983	2.46601	0.396193
15617-8	XCL2	0.048888	3.7845	0.417755
3481-87	XPNPEP1	0.000971448	1.85023	0.160929
25451-39	YAP1	0.0222622	2.09532	0.361973
9751-72	YBX1	0.0483886	1.62838	0.416238
6372-7	YBX2	0.0365317	1.61571	0.396193
24437-6	YJEFN3	0.0131551	0.161203	0.316676
8901-40	YWHAG	0.00510277	2.05524	0.240656
4179-57	YWHAG	0.0334947	2.05039	0.395733
4707-50	YWHAH	0.00664125	2.06476	0.263087
22049-24	YWHAH	0.0352804	1.8173	0.396193
19173-5	ZFAND1	0.0235783	1.49064	0.371192
8310-6	ZG16B	0.0288544	0.56643	0.382873
12803-9	ZNF329	0.0194205	0.128334	0.33865
10003-15	ZNF41	0.0305197	0.53655	0.384262

## Sheet: alt PFS
UniqueID	Protein	p-value	HR	FDRp
15482-12	A2ML1	0.0275203	0.381879	0.46369
8935-22	ABCC6	0.0324467	4.76298	0.477731
7825-7	ABHD12	0.0309813	5.26524	0.474417
19325-21	ABHD14B	0.00177352	8.31329	0.392912
21780-15	ABHD4	0.0404923	3.38549	0.482259
23553-1	ABI3	0.0348251	3.26699	0.477731
19341-36	ACBD6	0.0144612	0.498679	0.431437
25094-9	ACSS2	0.0467826	0.478328	0.497086
19208-8	ACVR2A	0.022046	3.93936	0.447928
15455-40	ADAM15	0.0274191	0.237438	0.46369
9115-78	ADAMDEC1	0.00652544	3.35421	0.392912
3174-2	ADAMTS1	0.000846127	5.00511	0.368802
4533-76	ADAMTS15	0.0375277	3.17581	0.477731
2809-25	ADAMTS4	0.0222098	4.77075	0.447928
6441-62	ADAMTS6	0.0441997	0.285775	0.494333
20955-20	ADAT2	0.0149508	0.235827	0.431437
4594-22	ADCYAP1	0.00708212	6.35265	0.392912
10435-2	AGA	0.0179317	0.195106	0.443593
2849-49	AIF1	0.000932957	0.369182	0.368802
2714-78	AIMP1	0.0063131	0.376322	0.392912
15627-83	AKT1	0.0331505	0.558584	0.477731
3392-68	AKT3	0.00148015	0.44578	0.392912
11480-1	ALDH3A1	0.029893	4.07916	0.470057
18400-52	ALKBH2	0.0244291	4.32471	0.447928
16926-44	ALPL	0.0370037	1.60552	0.477731
7813-6	ALPP	0.0491405	2.10749	0.498556
2500-2	ANGPT4	0.00229175	3.64582	0.392912
11142-11	ANGPTL1	0.000225779	3.57606	0.228598
15559-5	ANTXR2	0.0468873	0.557819	0.497086
21491-7	AOC3	0.044537	0.480331	0.494702
24954-83	AP1B1	0.0314919	3.10473	0.476299
6599-5	APCDD1	0.0176348	0.104566	0.443593
6350-43	APOC2	0.0495536	0.380298	0.498556
8288-27	APOH	0.0484653	0.541285	0.498556
14125-5	APOM	0.00698735	2.65314	0.392912
19239-5	ARF1	0.0304982	0.269895	0.473862
18409-61	ARF5	0.0150152	0.200747	0.431437
13488-3	ARFIP1	0.0475016	0.484599	0.497145
12630-8	ARFIP2	0.0474204	0.372788	0.497145
11955-1	ARHGAP1	0.0480173	0.282119	0.497863
24946-9	ARHGAP22	0.0380795	4.13117	0.477731
18416-3	ARL9	0.0244973	1.88733	0.447928
23376-56	ARPC2	0.0449065	0.43344	0.494721
4963-19	ARPP19	0.0129196	2.74291	0.424193
2939-10	ARTN	0.0392948	3.53957	0.480339
22071-38	ASB8	0.0466748	5.76228	0.497086
12832-10	ASH2L	0.0295468	8.25526	0.470057
20926-31	ATF1	0.037907	6.55645	0.477731
19233-75	ATOX1	0.00204443	0.174418	0.392912
20931-156	AUH	0.0166246	0.233974	0.442345
9541-15	B3GALT1	0.0103992	12.0341	0.422326
9595-11	B4GALT2	0.049193	2.4847	0.498556
6921-24	B4GALT3	0.0109127	12.3933	0.422493
21356-6	B9D2	0.00658324	0.292819	0.392912
6294-11	BAGE2	0.0116096	0.599774	0.422493
21750-25	BAP1	0.0395215	2.81645	0.480339
12634-79	BCAR3	0.016454	0.310504	0.44152
21115-48	BCDIN3D	0.0134289	0.619529	0.431437
7134-14	BCL2L2	0.00315792	5.23053	0.392912
10959-125	BET1L	0.00944284	3.47653	0.418364
22082-25	BEX2	0.0236449	3.63587	0.447928
3587-53	BMP10	0.00263144	3.95126	0.392912
15666-21	BMP2	0.00666208	4.18381	0.392912
15667-39	BMP4	0.0349086	0.622583	0.477731
21883-17	BMP5	0.0147313	0.589521	0.431437
3736-60	BMP6	0.0437273	0.436216	0.493823
3654-27	BMPER	0.0109154	6.0335	0.422493
24316-10	BMT2	0.0416969	0.408269	0.487847
3414-40	BMX	0.0149165	3.91779	0.431437
4328-2	BOC	0.032996	0.59329	0.477731
4126-22	BPI	0.0256046	0.748626	0.454092
10043-31	BRD4	0.00830134	5.73772	0.392912
9026-40	BTNL8	0.00570063	5.60076	0.392912
7950-142	BTNL9	0.0377525	6.3512	0.477731
24252-85	C12orf65	0.0264517	2.83496	0.461674
7073-69	C22orf15	0.0370133	3.38607	0.477731
23276-14	C2orf68	0.00125228	0.154501	0.377001
22099-1	C4orf36	0.0486269	3.60829	0.498556
2851-63	C5	0.043887	1.69762	0.493943
19347-37	CA12	0.0373499	3.19561	0.477731
3356-50	CA7	0.0122932	4.8547	0.422493
3798-71	CA9	0.0316269	3.31081	0.476299
21154-8	CAB39L	0.0477528	0.598452	0.497145
11130-158	CACNB4	0.00394272	5.4339	0.392912
20542-47	CALCR	0.0228697	0.234841	0.447928
8834-58	CANX	0.00944648	12.1011	0.418364
24915-123	CAPN13	0.0171861	0.360366	0.443593
22063-20	CAPNS2	0.010015	0.168698	0.418364
18267-74	CARD17	0.0349252	4.62499	0.477731
25409-5	CCDC140	0.00873809	3.18528	0.403114
12399-194	CCDC50	0.035743	0.678549	0.477731
12790-10	CCDC51	0.012842	5.71359	0.424193
4144-13	CCL13	0.0374439	3.40606	0.477731
2468-62	CCL20	0.0232103	4.07331	0.447928
4128-27	CCL24	0.00358997	8.24114	0.392912
14068-29	CCL25	0.00355049	0.447516	0.392912
2705-5	CCL25	0.0236053	0.500679	0.447928
9168-31	CCL26	0.0266796	3.5679	0.461918
2192-63	CCL27	0.00609592	4.47177	0.392912
2523-31	CCL5	0.0491308	0.715813	0.498556
5927-4	CCN6	0.0399432	7.13156	0.480339
15574-37	CCNA2	0.0400722	2.95686	0.480339
8969-49	CD14	0.0336721	1.79523	0.477731
5630-48	CD300A	0.0348033	0.554785	0.477731
3166-92	CD33	0.0170718	0.546606	0.443593
7174-15	CD38	0.0207857	3.71485	0.443593
3143-3	CD4	0.00237347	4.73296	0.392912
6653-58	CD47	0.0238607	5.40242	0.447928
5807-77	CD70	0.0119658	5.94165	0.422493
8762-38	CD70	0.0142328	6.51441	0.431437
11200-52	CD93	0.0336624	0.474912	0.477731
10539-30	CD99L2	0.0461847	0.33158	0.497086
12427-8	CDC25B	0.0248748	0.330142	0.447932
19388-2	CDH12	0.0292107	2.84018	0.470057
18291-8	CDKN1A	0.0371805	4.249	0.477731
24299-1	CEACAM16	0.0209604	3.82136	0.443593
18873-8	CEACAM8	0.0197095	0.599583	0.443593
21655-18	CEP20	0.035263	0.407273	0.477731
16836-1	CFHR3	0.0461431	3.05855	0.497086
7885-17	CFHR5	0.0428235	1.25913	0.493113
8235-48	CHGB	0.0435686	1.81858	0.493823
12458-79	CHP1	0.0049057	0.217909	0.392912
14097-86	CHST15	0.0430314	2.72123	0.49317
18876-77	CHST4	0.00493148	6.59574	0.392912
12724-81	CIRBP	0.0228368	0.528739	0.447928
8242-9	CLEC2L	0.00635283	5.4868	0.392912
9094-5	CLEC4C	0.00497579	0.541176	0.392912
3603-60	CLEC7A	0.00315334	3.31797	0.392912
15314-49	CLIC4	0.0192972	0.444184	0.443593
10440-26	CLMP	0.0379937	0.318499	0.477731
13711-10	CLTC	0.00443871	12.6503	0.392912
23307-7	CLUAP1	0.000254538	0.21856	0.228598
9928-125	CNMD	0.0182985	0.278367	0.443593
8975-26	CNOT9	0.0350613	0.481157	0.477731
2711-6	CNTFR	0.0250031	0.476583	0.447932
4543-65	COL23A1	0.046907	3.15822	0.497086
18875-125	COL2A1	0.0201739	1.40618	0.443593
6631-17	COL9A1	0.0286762	5.38833	0.470057
20175-17	COL9A3	0.0115097	2.55547	0.422493
4430-44	COLEC11	0.0329583	2.05727	0.477731
7234-12	COLGALT2	0.0470653	2.45858	0.497086
6356-3	CPB1	0.0191566	0.630609	0.443593
23689-52	CPNE6	0.00998871	0.186457	0.418364
20128-1	CREB1	0.0243481	2.91501	0.447928
22115-2	CREBL2	0.0139184	6.8887	0.431437
22116-9	CREM	0.0435834	2.98337	0.493823
3187-52	CRISP3	0.000818883	7.28067	0.368802
18323-39	CRMP1	0.0195557	9.35369	0.443593
24319-19	CRPPA	0.00614924	3.40824	0.392912
24643-21	CRYL1	0.0430048	0.683193	0.49317
10772-21	CSGALNACT2	0.0362452	0.356795	0.477731
3427-63	CSNK2A1	0.0151035	5.62164	0.431437
11330-15	CSNK2B	0.0211254	0.395823	0.443593
24473-11	CT45A3	0.0199926	9.42121	0.443593
23579-3	CT83	0.0190437	3.73206	0.443593
14624-51	CTCF	0.00240735	7.33517	0.392912
15467-10	CTHRC1	0.0344346	0.574962	0.477731
24426-191	CTNNA1	0.0139614	0.202267	0.431437
5626-20	CTRC	0.0484866	1.92949	0.498556
13730-18	CTSC	0.034311	0.468559	0.477731
2827-23	CX3CL1	0.0387425	0.607103	0.480339
19143-38	CYB5R2	0.00671589	0.396909	0.392912
2942-50	CYCS	0.0330127	0.247316	0.477731
23523-14	CYRIA	0.0334758	0.396069	0.477731
25306-51	DAXX	0.046566	4.90797	0.497086
4978-54	DBNL	0.0397622	2.46527	0.480339
2666-53	DCN	0.000930224	3.38527	0.368802
14008-22	DCP1A	0.0478116	0.293464	0.497145
19392-6	DDAH1	0.0276725	0.371761	0.46369
8391-12	DEFB115	0.0308896	3.03845	0.474009
9306-7	DEFB118	0.0231123	4.25341	0.447928
5765-53	DEFB121	0.00921085	0.323219	0.414522
21249-115	DFFA	0.027611	0.175319	0.46369
9444-70	DGCR6	0.0328722	0.312613	0.477731
21346-71	DHODH	0.0387195	4.36077	0.480339
21308-44	DHRS4	0.0415434	0.325993	0.486832
3122-6	DIABLO	0.0287357	0.321541	0.470057
16309-30	DKKL1	0.00731501	0.281104	0.392912
8053-16	DNAJB14	0.0200301	0.128993	0.443593
9783-75	DNAJC11	0.0434527	4.82761	0.493823
7197-2	DNAJC15	0.0278038	6.49882	0.46482
4545-53	DNAJC19	0.00636572	7.23191	0.392912
19578-19	DOK2	0.0358767	0.76884	0.477731
7890-68	DPP10	0.0195387	4.41113	0.443593
4981-6	DSC3	0.0241994	4.00392	0.447928
22568-7	DSG4	0.0367869	0.45201	0.477731
6525-17	DUSP13	0.0120099	0.312662	0.422493
20959-12	DUSP18	0.0148244	6.57143	0.431437
20205-55	DYRK2	0.0297314	3.06854	0.470057
2977-7	EDAR	0.0405834	1.73874	0.482259
6495-14	EDN1	0.00273225	8.8339	0.392912
25906-5	EEF1A1	0.0499138	5.57914	0.498556
10830-5	EFCAB14	0.016476	4.89881	0.44152
5759-10	EFNA3	0.015398	0.20435	0.431437
2514-65	EFNB3	0.00789079	2.08417	0.392912
24674-22	EGLN2	0.0264837	0.541915	0.461674
9850-38	EIF1AX	0.0384508	4.08529	0.479911
4184-43	EIF4EBP2	0.0186244	2.68319	0.443593
13457-33	ELF5	0.0237547	3.97163	0.447928
11494-4	ELL2	0.0388294	0.267577	0.480339
12764-3	ELMO1	0.024049	0.542601	0.447928
8773-172	EMILIN3	0.0226509	0.405845	0.447928
6556-5	ENPP5	0.0114817	4.56218	0.422493
4435-66	ENPP7	0.0198319	0.672854	0.443593
3431-54	EPHA1	0.00480414	0.449576	0.392912
22587-37	EPHA6	0.02642	0.575923	0.461674
8348-4	EPHB2	0.00975492	0.548872	0.418364
19575-4	EPOR	0.0335535	4.67114	0.477731
3847-56	ETHE1	0.0468533	0.246767	0.497086
8328-9	ETNK1	1.16e-05	24.7447	0.0844306
23591-9	EXD1	0.0162637	0.359066	0.439059
4931-59	F3	0.00421714	22.6854	0.392912
8396-42	FAAH2	0.0181118	5.14002	0.443593
11516-7	FABP1	0.0167749	0.604586	0.442345
15385-116	FABP2	0.00788603	0.49778	0.392912
6450-8	FABP6	0.00265658	5.03865	0.392912
22137-3	FAM102B	0.029698	4.4782	0.470057
2760-2	FAM107A	0.00659208	31.9912	0.392912
11336-9	FANCF	0.029699	4.19605	0.470057
9459-7	FAS	0.0136717	0.439392	0.431437
5392-73	FAS	0.0184461	0.552654	0.443593
9074-6	FAXDC2	0.0495361	4.62777	0.498556
14077-6	FCN3	0.0229965	2.87108	0.447928
7951-146	FCRL2	0.00071128	13.1548	0.368802
2796-62	FGA|FGB|FGG	0.0356052	1.20711	0.477731
2441-2	FGF10	0.0214304	7.18869	0.443768
4392-54	FGF12	0.0135473	3.8754	0.431437
3494-71	FGF17	0.00516404	25.0493	0.392912
2761-49	FGF18	0.0223479	3.75516	0.447928
2763-66	FGF20	0.0201523	3.81778	0.443593
4123-60	FGF4	0.00777311	4.06594	0.392912
19570-12	FGF8	0.0151417	5.04822	0.431437
6367-66	FMOD	0.0213611	0.567479	0.443593
7721-81	FMR1	0.0460615	0.506115	0.497086
3435-53	FN1	0.00820842	1.38321	0.392912
3434-34	FN1	0.0100363	1.33284	0.418364
4131-72	FN1	0.0305476	1.20984	0.473862
20064-24	FN1	0.0321418	1.27979	0.477731
24226-30	FSCN1	0.0250435	0.595146	0.447932
22149-2	FUNDC1	0.0373412	0.167957	0.477731
9385-4	GAA	0.0178402	0.515744	0.443593
11279-42	GABBR1	0.00651709	4.60406	0.392912
6593-5	GALNT3	0.00786399	4.97441	0.392912
7016-12	GCNT1	0.00349963	4.12607	0.392912
5822-22	GDNF	0.0119102	4.43338	0.422493
21614-2	GEMIN6	0.0152982	4.83104	0.431437
23669-20	GFPT2	0.0166989	0.293009	0.442345
17786-5	GGPS1	0.00812817	5.40909	0.392912
15588-17	GLA	0.00997037	0.193433	0.418364
7808-5	GLCE	0.0358855	2.05958	0.477731
24920-6	GLS	0.0179274	5.63244	0.443593
12513-8	GLTP	0.0380235	18.4465	0.477731
12650-43	GNAI3	0.0246924	0.275343	0.447928
4990-87	GP1BA	0.00778676	2.37169	0.392912
3315-15	GPC2	0.0320982	3.34804	0.477731
6395-58	GPHA2	0.0155741	4.53401	0.431634
8336-267	GRAMD1C	0.00731194	2.34034	0.392912
8842-16	GRAMD1C	0.0116966	7.28961	0.422493
5897-58	GRP	0.0124445	3.25742	0.422493
24050-26	GSK3B	0.0190059	0.465089	0.443593
23326-10	GSTA2	0.0271776	0.805849	0.46369
23330-12	GUCD1	0.00569592	4.448	0.392912
19180-38	GULP1	0.0395809	0.537376	0.480339
4133-54	GZMB	0.0180541	4.59175	0.443593
3373-5	GZMH	0.0210696	3.91661	0.443593
9545-156	GZMK	0.0348076	1.72565	0.477731
10815-2	HABP4	0.030555	4.07834	0.473862
2858-29	HAT1	0.0367818	2.75769	0.477731
21206-218	HAX1	0.0340351	0.406045	0.477731
7965-25	HBQ1	0.0212789	0.494616	0.443593
2859-69	HDAC8	0.0347949	0.466485	0.477731
23682-79	HENMT1	0.00399059	18.2041	0.392912
9116-28	HEPACAM2	0.0300963	13.5374	0.471768
22465-43	HES1	0.0142999	0.386622	0.431437
24489-34	HES3	0.0181905	3.33205	0.443593
22466-27	HES5	0.0082315	0.283807	0.392912
22977-18	HEXIM1	0.0221031	6.61488	0.447928
22374-56	HEY1	0.0244038	3.50022	0.447928
24960-48	HIP1R	0.0449189	2.96613	0.494721
19516-10	HMGA2	0.000167746	7.60308	0.228598
5230-99	HMGCR	0.0446775	2.47646	0.494721
13496-19	HMGCS1	0.0262505	0.793397	0.46106
2622-18	HMOX2	0.00598424	2.77555	0.392912
24418-14	HMX3	0.0121272	4.90468	0.422493
14309-8	HNRNPH1	0.0291029	0.266006	0.470057
22376-95	HOXA5	0.0217778	4.30445	0.445895
12549-33	HPGDS	0.0411428	0.567571	0.485239
13524-25	HS6ST2	0.002519	5.72451	0.392912
15626-223	HSPG2	0.0143376	2.96958	0.431437
13547-5	HTR7	0.0256755	2.76007	0.454244
23617-15	HYPK	0.0207652	0.327955	0.443593
6550-4	ICAM4	0.0457135	1.49517	0.497086
17712-7	IDI1	0.0337422	0.656389	0.477731
22377-27	IER2	0.0207805	2.80061	0.443593
12893-159	IFI16	0.0497437	0.704743	0.498556
9853-3	IFIT2	0.0192279	0.378541	0.443593
7180-114	IFNA14	0.041977	3.68558	0.490164
6421-52	IFNA16	0.0404615	0.442116	0.482259
15405-23	IFNA4	0.0082199	4.57889	0.392912
7243-8	IFNB1	0.000557135	16.3241	0.368802
8818-13	IFNGR2	0.012679	4.75107	0.422493
4396-54	IFNL1	0.0401081	1.90692	0.480339
4397-26	IFNL2	0.0134607	3.33218	0.431437
2771-35	IGFBP1	0.0293499	0.82996	0.470057
2744-57	IGHG1	0.0156657	0.436759	0.432011
13230-174	IGHG2	0.0376497	2.63249	0.477731
10700-10	IGSF11	0.0240614	1.96596	0.447928
7207-4	IK	0.0297285	6.22956	0.470057
13723-6	IL10	0.00760451	0.281383	0.392912
2773-50	IL10	0.0173159	4.93136	0.443593
4493-92	IL11	0.0284303	3.04222	0.470057
2632-5	IL12RB1	0.00766077	5.25495	0.392912
3072-4	IL13	0.00820695	7.46397	0.392912
2774-10	IL16	0.0364584	0.578556	0.477731
3499-77	IL17B	0.00251703	18.9132	0.392912
2993-1	IL18RAP	0.00495881	10.6493	0.392912
2994-71	IL1RL2	0.00802497	9.1815	0.392912
7124-18	IL21	0.0234802	3.60972	0.447928
5088-175	IL23R	0.0425538	2.97805	0.493113
3321-2	IL24	0.0241876	3.8656	0.447928
4137-57	IL25	0.00268131	3.94945	0.392912
14149-9	IL36B	0.0194396	8.71326	0.443593
2906-55	IL4	0.00135015	6.46413	0.378508
4673-13	IL6	0.0148518	1.91833	0.431437
4140-3	IL7	0.0266021	3.29846	0.461674
11436-6	INA	0.02037	0.199937	0.443593
25921-3	INHA	0.014289	0.341812	0.431437
4383-97	INHBA|INHBB	0.0141893	2.37702	0.431437
12641-3	INPP5B	0.0244731	0.73759	0.447928
10663-42	INSIG1	0.00904655	2.50504	0.412127
12439-67	IRF9	0.0382971	4.43861	0.479634
3503-4	ITGA1|ITGB1	0.0441842	0.732339	0.494333
7755-37	ITGB5	0.00656988	15.0791	0.392912
18916-25	ITPA	0.0287775	0.618378	0.470057
5093-47	JAG2	0.00510369	8.49488	0.392912
9068-17	JAKMIP3	0.0298124	0.313719	0.470057
12368-18	KAT2B	0.0102857	3.24925	0.422326
25285-14	KBTBD11	0.0299227	0.510748	0.470057
13042-7	KCNA10	0.0291699	0.391925	0.470057
8908-14	KCNE5	0.00843764	3.82343	0.394416
13525-17	KCNG4	0.0427142	0.461873	0.493113
23308-31	KCTD1	0.0340241	3.67896	0.477731
23285-51	KCTD2	0.00114063	0.48339	0.377001
6538-90	KIAA2013	0.033194	3.19492	0.477731
9899-28	KIF1C	0.0232379	5.50254	0.447928
5096-51	KIR3DL2	0.0241576	2.69064	0.447928
7944-1	KIR3DL3	0.0311244	3.84643	0.474562
5097-14	KIR3DS1	0.00181573	4.14387	0.392912
17850-42	KLF4	0.0355308	4.10784	0.477731
25039-10	KLHL3	0.00562266	6.17192	0.392912
3199-54	KLK12	0.0379041	0.692323	0.477731
6491-59	KLK15	0.0420294	3.9996	0.490164
14039-33	KLK5	0.0356716	3.38778	0.477731
11571-75	KLRC3	0.024255	0.285214	0.447928
5098-79	KLRF1	0.00898793	16.6451	0.412032
3056-11	KLRK1	0.046454	3.91361	0.497086
5193-51	KRAS	0.000789485	18.8714	0.368802
12975-11	KRT20	0.0428133	0.552655	0.493113
11284-24	LAIR1	0.0245854	7.87747	0.447928
7935-26	LARGE1	0.0482523	0.50404	0.498468
3452-17	LCK	5.32e-05	11.2283	0.175286
13129-40	LDLR	0.0212902	6.85939	0.443593
15503-20	LEFTY2	0.0212306	0.568176	0.443593
6453-70	LILRB4	0.0208489	1.98765	0.443593
3889-64	LMNB1	0.00852561	4.08498	0.395817
23284-5	LMO4	0.00547091	0.221327	0.392912
11175-45	LPCAT2	0.0215037	7.70075	0.444024
11716-28	LRIT2	0.00386217	5.78483	0.392912
24718-8	LRRC75A	0.0284269	2.47406	0.470057
6904-14	LRRTM2	0.0187824	0.42273	0.443593
8906-60	LRTM2	0.0217693	0.216556	0.445895
13114-50	LUM	0.0340384	0.638717	0.477731
21129-95	MAD2L1BP	0.0125638	0.369779	0.422493
22991-9	MAGEA6	8.85e-05	0.0897655	0.175286
7071-23	MAN1B1	0.0291073	0.111456	0.470057
9251-28	MAN2B2	0.0486709	0.435839	0.498556
6382-17	MANBA	0.00367586	0.371526	0.392912
3821-28	MAPKAPK5	0.0379869	2.52509	0.477731
3823-9	MATK	0.0140365	4.44249	0.431437
3891-56	MBD4	0.00453257	3.84495	0.392912
7240-2	MBTPS1	0.0323967	4.12858	0.477731
4245-80	MDM2	0.0235413	5.0271	0.447928
3892-21	MED1	0.00422894	3.49855	0.392912
22500-9	MED11	0.0482808	0.359908	0.498468
14021-81	MED4	0.0076586	0.227181	0.392912
24896-5	MEN1	0.0185957	4.3025	0.443593
23039-56	MEOX2	0.0422785	5.17255	0.492281
19786-26	MEP1A	0.00313146	7.91203	0.392912
3209-69	MEPE	0.0287114	4.26188	0.470057
11814-29	MET	0.0198281	2.60528	0.443593
3685-53	MFRP	0.034989	2.52842	0.477731
21437-77	MGMT	0.0448928	0.714522	0.494721
24973-11	MICALL1	0.0397397	4.67604	0.480339
23266-62	MITD1	0.0488342	0.516108	0.498556
4160-49	MMP2	0.0323396	0.503723	0.477731
8475-15	MMP7	0.00953319	8.94614	0.418364
12426-19	MOB1A	0.00663847	0.422031	0.392912
23164-8	MPC1	0.0100444	2.43219	0.418364
8659-68	MPIG6B	0.00520452	18.415	0.392912
3473-78	MPL	0.0217077	4.27134	0.445895
13490-1	MPP6	0.0172517	4.22977	0.443593
12732-13	MPP7	0.029295	0.336506	0.470057
19153-53	MPPED2	0.0159309	9.66007	0.434909
7895-108	MRAP	0.00560437	12.9725	0.392912
6933-20	MRPL34	0.00742009	6.51421	0.392912
10620-21	MSMB	0.0119049	0.586061	0.422493
3684-78	MSR1	0.00508618	8.99761	0.392912
15533-97	MSR1	0.0353396	0.636517	0.477731
11282-16	MSR1	0.0392816	3.18411	0.480339
7824-88	MSRB3	0.0161267	3.74942	0.436979
19129-15	MTHFSD	0.0298895	0.279153	0.470057
24493-10	MTMR7	0.0367096	0.342409	0.477731
18422-41	MVD	0.0395246	0.439097	0.480339
24911-57	MVP	0.0121699	2.4642	0.422493
25096-58	MYBPC2	0.0306997	2.92354	0.474009
10362-35	MYC	0.0408976	2.57909	0.483149
8068-43	MYORG	0.0155078	0.286295	0.431437
9055-81	MYZAP	0.0229244	3.99607	0.447928
22504-3	N4BP2L2	0.0184913	3.78936	0.443593
11096-57	N6AMT1	0.0103532	0.224234	0.422326
2732-58	NANOG	0.00376714	6.11305	0.392912
23658-1	NARS2	0.00441061	7.3257	0.392912
17816-58	NCALD	0.0477884	0.259962	0.497145
2734-49	NCR2	0.0393766	4.85318	0.480339
9765-4	NDE1	0.0328396	4.79429	0.477731
19200-16	NDUFA5	0.00421261	10.1705	0.392912
9030-56	NDUFAF8	0.0258302	4.47812	0.455875
8803-61	NECTIN1	0.0364538	3.95833	0.477731
6245-4	NECTIN2	0.0453181	0.271356	0.495997
7050-5	NEGR1	0.0495931	1.99008	0.498556
24222-10	NELFA	0.0406853	0.351265	0.482259
10562-42	NETO2	0.01775	0.167692	0.443593
19123-6	NFKBID	0.0250729	0.236978	0.447932
7770-25	NFU1	0.00600706	4.5742	0.392912
11351-233	NHEJ1	0.0464457	4.71222	0.497086
3213-65	NID1	0.0212646	1.87733	0.443593
3633-70	NID2	0.014724	1.7694	0.431437
12821-6	NLRP10	0.0118422	0.152256	0.422493
12794-6	NLRP4	0.00418725	18.5855	0.392912
9503-1	NMS	0.0315222	2.82356	0.476299
15692-300	NODAL	0.0468398	3.65212	0.497086
7143-9	None	0.00489062	4.57439	0.392912
18228-30	NOP16	0.0129087	5.05292	0.424193
21244-57	NPM1	0.0120421	0.285176	0.422493
21138-2	NPM2	0.0108736	4.30614	0.422493
5443-62	NPPA	0.0325241	3.52703	0.477731
3723-1	NPPB	0.0396648	5.34579	0.480339
20430-8	NPPC	0.00330735	20.1385	0.392912
2857-70	NR3C1	0.0469491	2.81049	0.497086
12444-39	NR5A2	0.01189	4.31764	0.422493
12616-45	NRBP1	0.0167881	0.418958	0.442345
5111-15	NRXN3	0.0268303	0.42434	0.463427
6993-8	NT5E	0.0307943	6.45736	0.474009
4146-58	NTF4	0.00405121	4.1883	0.392912
10907-116	NTM	0.00978057	0.497031	0.418364
20550-38	NTM	0.0450958	0.441484	0.495782
8428-102	NTM	0.0469896	0.442788	0.497086
8887-21	NUDC	0.0401985	0.506898	0.480339
9482-110	NUDT9	0.0391163	2.11769	0.480339
23002-27	NXPH1	0.00651479	2.38371	0.392912
6526-77	OBP2A	0.00965566	4.10717	0.418364
3635-76	OCIAD1	0.0114965	11.2813	0.422493
24934-96	OGFR	0.0153707	0.556411	0.431437
17224-12	OGN	0.0194359	0.508366	0.443593
4769-10	OLFM4	0.00129071	4.99356	0.377001
8815-1	OLFML1	0.037908	4.98017	0.477731
7106-37	OOSP2	0.0384328	3.21201	0.479911
15430-165	OPTC	0.0414702	0.481164	0.486757
16899-59	OSBPL9	0.0155069	0.275544	0.431437
7265-32	OSTN	0.048799	1.93098	0.498556
22521-13	OTX2	0.0339784	2.76197	0.477731
7233-73	P2RX6	0.0274091	4.5129	0.46369
8867-18	PAEP	0.0401898	7.04664	0.480339
18914-188	PAFAH2	0.0395212	0.322446	0.480339
22525-9	PAX3	0.013063	4.12496	0.426804
12398-15	PAX4	0.00427453	5.95775	0.392912
8758-2	PCDHA7	0.00750443	2.80623	0.392912
18160-2	PCMT1	0.0337165	2.5541	0.477731
2915-6	PCNA	0.0146674	4.67385	0.431437
23349-5	PCYT1A	0.0490998	0.445869	0.498556
14192-31	PDCL2	0.0339285	0.462413	0.477731
5253-1	PDE1A	0.00674764	2.95025	0.392912
5178-5	PDE7A	0.00291392	5.90233	0.392912
9713-67	PDGFRL	0.00129305	0.452224	0.377001
7146-16	PDIA4	0.0375161	8.73748	0.477731
12651-21	PDK2	0.0454249	4.02526	0.495997
12593-33	PDRG1	0.0233702	0.284804	0.447928
18833-76	PEA15	0.0274583	0.230932	0.46369
12431-13	PELO	0.0434624	0.298326	0.493823
4267-81	PES1	0.000961345	4.36638	0.368802
16923-20	PFN2	0.0379366	3.47726	0.477731
5020-50	PGK1	0.0423537	0.318041	0.49237
21658-15	PHB2	0.0276188	0.200314	0.46369
22529-31	PHF6	0.0445422	3.98576	0.494702
22530-111	PHYHD1	0.036057	3.24109	0.477731
14114-18	PIANP	0.00779896	0.41029	0.392912
21876-266	PICK1	0.0123688	0.341272	0.422493
23291-18	PID1	0.0198745	0.220679	0.443593
20553-2	PIK3IP1	0.0111347	5.15574	0.422493
8825-4	PILRA	0.00675777	9.70827	0.392912
5359-65	PIM1	0.00348531	11.2098	0.392912
10069-2	PIN1	0.0230285	5.03595	0.447928
9518-95	PLA1A	0.0302413	4.04998	0.473023
2949-6	PLA2G10	0.0308672	3.19214	0.474009
8850-5	PLA2G2C	0.00844133	5.77083	0.394416
2447-7	PLA2G2E	0.0012598	9.86662	0.377001
2449-1	PLA2G5	0.00220049	4.91915	0.392912
7822-11	PLAAT2	0.0431913	3.27632	0.493467
2652-15	PLAUR	0.0203526	0.430243	0.443593
12459-13	PLEKHA1	0.0322768	4.52088	0.477731
25488-6	PLEKHO2	9.62e-05	0.0760921	0.175286
4150-75	PLG	0.0454564	3.34101	0.495997
3394-81	PLK1	0.0111038	3.8507	0.422493
6923-1	PLOD2	0.0209048	0.512042	0.443593
4564-2	PLXNC1	0.0190796	0.570965	0.443593
23306-37	PMF1	0.0185689	0.133566	0.443593
6957-14	PNLIPRP2	0.0439121	0.556584	0.493943
23411-108	PNMA2	0.0407186	0.222585	0.482259
11444-49	POLR3F	0.018436	6.21363	0.443593
4890-10	POMC	0.0122256	2.48296	0.422493
4261-55	PON1	0.0031208	5.66548	0.392912
19152-4	PPP1R2	0.044218	2.37574	0.494333
12768-3	PPP1R3B	0.0367575	2.25451	0.477731
7258-5	PRG2	0.020838	1.47896	0.443593
21483-155	PRKAR1A	0.0188126	0.474508	0.443593
3817-18	PRKCQ	0.0171219	3.55399	0.443593
2645-54	PRKCZ	0.0232089	1.8094	0.447928
2247-20	PROK1	0.0138818	7.38606	0.431437
9118-7	PSD2	0.0188804	0.550168	0.443593
6405-74	PSG2	0.032436	0.207403	0.477731
3859-50	PSMA1	0.00245603	6.43529	0.392912
18926-7	PSMA3	0.0479117	2.65698	0.497476
14099-20	PSMA4	0.0246195	4.0591	0.447928
3860-7	PSMA6	0.00696269	2.96246	0.392912
19252-67	PSMB2	0.00818422	4.06299	0.392912
10530-8	PSMB6	0.0357549	5.52155	0.477731
18385-4	PSMD10	0.00442834	12.837	0.392912
20967-137	PSMG4	0.0317739	9.99408	0.477526
2696-87	PSPN	0.0177127	7.10673	0.443593
11699-16	PTP4A2	0.0168481	0.428462	0.442345
8250-2	PTPRJ	0.049546	2.16557	0.498556
22385-2	PWWP3A	0.000741156	0.230389	0.368802
13463-1	PXDN	0.0431928	0.531166	0.493467
24671-15	PYCARD	0.00642251	0.376008	0.392912
21373-8	QTRT2	0.0252747	0.301865	0.449335
14283-12	RAB14	0.0429418	0.437565	0.49317
15436-40	RAMP1	0.0136604	7.83961	0.431437
23406-3	RASSF5	0.0476311	5.42438	0.497145
22074-35	RBFOX1	0.040044	4.23219	0.480339
12747-89	RBM3	0.00760426	0.465457	0.392912
13958-5	RBM46	0.000263598	2.40842	0.228598
14208-3	RBP7	0.0109067	0.402637	0.422493
20975-2	RCAN2	0.0473285	0.560279	0.497086
23017-17	RCN3	0.0361671	0.451787	0.477731
12881-17	RDH16	0.00237621	0.30627	0.392912
3046-31	RETN	0.00502367	0.497534	0.392912
17764-108	RHOC	0.0393337	0.511607	0.480339
24655-23	RILPL2	0.0391236	0.554541	0.480339
7096-30	RMDN1	0.0472463	0.508031	0.497086
6424-2	RNASE13	0.048951	0.288652	0.498556
15576-158	RNASE3	0.0272757	0.723776	0.46369
6510-56	RNF128	0.0496481	0.281489	0.498556
9774-59	RNF150	0.0394163	2.44764	0.480339
23637-55	RNF25	0.037026	2.72509	0.477731
12847-27	RNGTT	0.0364809	4.06892	0.477731
2590-69	ROR1	0.0352882	0.582879	0.477731
20988-63	RP9	0.0440272	0.39223	0.494333
21828-6	RPN2	0.034873	0.474383	0.477731
3864-5	RPS7	0.0328205	2.96048	0.477731
4566-24	RSPO2	0.0126939	4.41117	0.422493
21272-100	RTRAF	0.0131935	0.25491	0.42741
12524-18	SAT2	0.00782059	0.179485	0.392912
3866-7	SBDS	0.0463092	2.29031	0.497086
17800-33	SCAND1	0.0203101	11.0822	0.443593
5100-53	SCARB2	0.0366984	2.42464	0.477731
9925-56	SCARF2	0.0010833	25.1707	0.377001
23203-3	SCPEP1	0.0118767	0.638963	0.422493
3728-52	SCT	0.0296952	4.03281	0.470057
16612-28	SDC3	0.00605269	2.79479	0.392912
22773-69	SDHB	0.0413151	0.424592	0.48572
7878-2	SEC61B	0.0287237	6.32468	0.470057
5667-3	SEMA3B	0.00947512	10.6773	0.418364
16915-153	SEMA4A	0.0308187	0.586609	0.474009
20540-65	SEMA4G	0.0168709	1.95206	0.442345
5122-92	SEMA6A	0.0458744	2.05932	0.497086
7202-107	SEMA6C	0.0115944	0.32339	0.422493
18316-75	SEPTIN3	0.0196948	4.29372	0.443593
21676-17	SERPINB2	0.0361027	0.55504	0.477731
21832-31	SERPINB3	0.0249863	5.95582	0.447932
7117-21	SERPINI2	0.0349316	11.5046	0.477731
12647-52	SETD2	0.011116	2.48949	0.422493
19590-46	SFTPD	0.0148869	0.687502	0.431437
21766-50	SGSH	0.0315639	0.522916	0.476299
11692-21	SHC4	0.044309	3.72707	0.494421
21858-25	SIAH1	0.0153477	10.4112	0.431437
6247-9	SIRPB1	0.000661478	0.232386	0.368802
20531-5	SLAMF9	0.026108	4.47695	0.459665
5280-68	SLC25A18	0.00545752	6.71482	0.392912
9594-30	SLC30A5	0.0476563	0.302703	0.497145
24694-158	SLC9A3R1	0.0237605	0.62059	0.447928
4568-17	SLITRK5	0.0371871	0.524284	0.477731
8320-5	SLTM	0.00921287	3.4385	0.414522
22779-75	SMCO1	0.00521387	9.40562	0.392912
7925-18	SMCO2	0.0265927	4.0695	0.461674
6975-52	SNAPIN	0.020815	0.143122	0.443593
5494-52	SNRPF	0.00749921	0.166273	0.392912
19276-124	SNRPG	0.0443616	0.463665	0.494421
24685-12	SNX11	0.0473097	0.458194	0.497086
24475-45	SNX12	0.0435021	0.595825	0.493823
2794-60	SOD1	0.00655388	2.15735	0.392912
23678-132	SOX10	0.0310934	2.73999	0.474562
18294-26	SOX2	0.0201609	4.12704	0.443593
24929-26	SOX6	0.00969212	4.63135	0.418364
6228-58	SPACA1	0.00383097	3.28547	0.392912
8076-4	SPACA3	0.0173967	0.478545	0.443593
25419-59	SPANXN4	0.0424271	1.68445	0.492439
23270-14	SPATA33	0.0202349	3.25381	0.443593
22782-80	SPC25	0.00697261	0.437888	0.392912
10624-45	SPINK13	0.0111974	9.34573	0.422493
7962-11	SPINK8	0.0449314	0.370387	0.494721
13113-7	SPP1	0.0454914	2.99352	0.495997
7267-2	SPTLC2	0.0445903	3.19008	0.494702
22431-164	SRFBP1	0.0101022	6.54937	0.418382
13625-19	SSB	0.0157063	5.45365	0.432011
18253-8	SSBP1	0.0208536	0.683208	0.443593
21837-3	SSR2	0.0437039	5.33478	0.493823
24465-28	SSX4	0.0131162	7.57063	0.426804
6947-4	ST3GAL6	0.00265798	3.10847	0.392912
10705-14	ST6GALNAC3	0.0468812	2.22386	0.497086
7038-45	ST8SIA4	0.0291612	0.452403	0.470057
6930-95	ST8SIA6	0.0354449	5.56349	0.477731
10354-57	STAT3	0.0140921	0.318283	0.431437
6231-46	STC2	0.0202387	3.9861	0.443593
18308-30	STXBP6	0.00540531	0.360274	0.392912
21349-2	STYX	0.0271088	0.440277	0.46369
9878-3	SULT1E1	0.00552307	0.156815	0.392912
8852-10	SUN3	0.0322938	5.96198	0.477731
9582-93	SUSD1	0.0213326	6.27063	0.443593
12880-1	SV2A	0.00599129	18.8818	0.392912
20379-59	SVBP	0.0338597	4.20965	0.477731
9110-2	SYT17	0.0139571	4.05506	0.431437
7121-2	SYT7	0.00603731	9.10057	0.392912
8066-38	SYT9	0.0247039	5.55315	0.447928
22027-13	TACC3	0.019309	3.54095	0.443593
2619-72	TACSTD2	0.00393289	7.42072	0.392912
14034-22	TACSTD2	0.0125146	5.16293	0.422493
6364-7	TAPBPL	0.0355402	0.518484	0.477731
3400-49	TBK1	0.000282259	6.09678	0.228598
10073-22	TDP1	0.049578	3.56873	0.498556
3646-7	TEC	0.0342346	3.08102	0.477731
20990-48	TEF	0.0273881	4.64369	0.46369
8323-163	TFF3	0.0348735	2.23838	0.477731
2333-72	TGFB1	0.0126487	2.90144	0.422493
4156-74	TGFB2	0.022113	4.00259	0.447928
3520-58	TGFB3	0.0493744	3.0189	0.498556
21164-83	TGIF2LX	0.00826438	3.87912	0.392912
20447-11	TGIF2LY	0.0288756	3.03784	0.470057
24490-16	THAP4	0.0407561	0.552188	0.482259
5947-90	THPO	0.0225235	0.760509	0.447928
14035-13	TIAM1	0.00503871	4.64101	0.392912
23241-27	TIMM10B	0.00188504	0.158605	0.392912
2278-61	TIMP2	0.0239081	0.405855	0.447928
19114-8	TK2	0.0412077	0.232277	0.485239
6383-90	TLL1	0.0368949	0.583024	0.477731
13421-17	TMEM167B	0.0290697	6.18153	0.470057
12856-14	TMEM237	0.0270687	6.91022	0.46369
11186-12	TMEM52	0.0471891	1.82457	0.497086
12853-112	TMOD2	0.0385811	0.546902	0.480339
7231-37	TMPRSS11A	0.00640956	4.64463	0.392912
3189-61	TMPRSS15	0.00654051	4.17691	0.392912
7131-207	TNC	0.00313514	2.71963	0.392912
4832-75	TNFRSF10A	0.0365075	3.12189	0.477731
5534-49	TNFRSF10B	0.0248853	3.4891	0.447932
9259-35	TNFRSF21	0.00549269	0.438895	0.392912
5404-53	TNFRSF21	0.016023	0.385915	0.435789
5070-76	TNFRSF6B	0.0348714	3.6769	0.477731
8833-20	TNFSF10	0.0230372	4.29888	0.447928
5315-22	TNNT2	0.0107725	1.95408	0.422493
11667-29	TNS2	0.0104959	7.55133	0.422493
13022-20	TP53I11	0.0472782	0.689176	0.497086
17691-1	TPP1	0.00470104	2.84792	0.392912
13507-51	TRADD	0.0304578	0.558259	0.473862
13041-47	TRAF4	0.0275784	9.51779	0.46369
7224-11	TRAT1	0.00757998	2.87474	0.392912
18277-28	TRIAP1	0.0158414	0.174487	0.434091
22814-1	TRIM27	0.0228227	9.68802	0.447928
21438-45	TRIM5	0.0154831	0.49996	0.431437
21348-22	TRPT1	0.0452184	4.92359	0.495997
3010-53	TSLP	0.00407781	4.80352	0.392912
24276-171	TTC25	0.0287941	3.98268	0.470057
11352-42	TTN	0.0182775	3.59152	0.443593
8813-160	TXN	0.0235008	4.09048	0.447928
19334-62	TXNDC12	0.0334775	0.491487	0.477731
17158-17	UBE2G1	0.0181265	0.541033	0.443593
21935-16	UBE2H	0.036485	4.15748	0.477731
21931-27	UBE2L3|UBB	0.0252352	7.24839	0.449335
12875-28	UBTD2	0.0427794	0.48054	0.493113
23364-3	UCK1	0.0370098	0.312566	0.477731
3081-70	ULBP1	0.0365204	3.29204	0.477731
2747-3	ULBP3	0.0145514	2.78057	0.431437
12437-18	ULK3	0.017914	13.6626	0.443593
11328-9	USB1	0.0497382	6.22169	0.498556
24951-3	VAC14	0.0116597	0.269526	0.422493
7903-18	VAMP3	0.0138054	6.10866	0.431437
7732-45	VAMP4	0.011174	6.05593	0.422493
3522-57	VIP	0.0236627	2.07105	0.447928
7012-35	VNN2	0.0197928	5.16158	0.443593
25103-45	VPS53	0.0311861	0.366221	0.474562
20557-19	VSIG8	0.0455236	2.84526	0.495997
20570-18	VSTM1	0.0104292	0.404913	0.422326
19743-12	VSTM1	0.0364564	0.264491	0.477731
24456-3	VSX1	0.00180534	7.41031	0.392912
6385-63	VWA1	0.0125864	2.61067	0.422493
3050-7	VWF	0.0337415	1.33271	0.477731
24912-40	WDR26	0.0110816	5.77971	0.422493
6624-94	WNT11	0.0459259	4.97979	0.497086
4889-82	WNT7A	0.0399691	4.11574	0.480339
21670-52	WWP2	0.0222247	0.164892	0.447928
4143-74	XCL1	0.00248431	7.66799	0.392912
23661-61	XPNPEP3	0.028414	3.07249	0.470057
4179-57	YWHAG	0.022825	0.554301	0.447928
22049-24	YWHAH	0.0486279	0.640318	0.498556
11677-17	ZDHHC14	0.0313151	5.33174	0.475533
22834-21	ZDHHC4	0.0481508	0.303761	0.498468
9102-28	ZFYVE27	0.0394938	0.654233	0.480339
8219-14	ZG16	0.0206037	2.16708	0.443593
23570-87	ZKSCAN7	0.00723242	6.23108	0.392912
23618-23	ZNF593	0.0437659	4.29322	0.493823
