# Supplementary material for: Serum p-Cresol and 7-HOCA Levels and Fatty Acid and Purine Metabolism Are Associated with Survival, Progression, and Molecular Classification in GB—Serum Proteome and Metabolome Analysis Pre vs. Post Up-Front Chemoirradiation
Source: Curr Oncol. 2025 Nov 20;32(11):650. doi: 10.3390/curroncol32110650 (PMC12651722; doi:10.3390/curroncol32110650)
Supplement: Supplementary file 1 [file curroncol-32-00650-s001.zip › Supplementary File 2.xlsx]

## Sheet: pre OS 
UniqueID	Name	p-value	HR	padj
13311_Neg	7-HYDROXY-3-OXO-4-CHOLESTENOIC ACID+FA	0.000160295	1.30652	0.0496683
4140_Pos	Dipropylene glycol	0.00031238	1.20172	0.0496683
6607_Pos	N-ACETYL-L-LEUCINE-H2O	0.00191617	1.1589	0.203114
6486_Neg	RIBOFLAVIN	0.00269194	0.852209	0.214009
14496_Neg	ARACHIDONIC ACID (20)	0.00933322	1.22349	0.503387
12499_Neg	DECANOATE	0.0102747	1.19075	0.503387
10536_Pos	FORMYLKYNURENINE	0.0110808	1.28228	0.503387
1577_Pos	ALPHA-AMINOADIPATE/N-METHYL-L-GLUTAMATE-NH3	0.0161945	1.12227	0.616846
359_Pos	PUTRESCINE-NH3	0.0174579	0.769551	0.616846
5522_Neg	4-HYDROXYBENZENESULFONIC ACID	0.0213675	0.863478	0.639936
7455_Neg	P-CRESOL SULFATE	0.0238222	1.13366	0.639936
12888_Neg	SPHINGOSINE-1-PHOSPHATE	0.0241485	1.15834	0.639936
1308_Pos	METHYL BETA-D-GALACTOSIDE+Na	0.0289356	0.88253	0.70781
1589_Neg	L-HISTIDINE+Na	0.04666	0.868863	0.933131
5032_Pos	SEROTONIN-NH3	0.0500762	0.897332	0.933131
5475_Pos	Methylglutaryl-L-carnitine	0.054413	1.14384	0.933131
1583_Pos	ALDOPENTOSE	0.0549936	1.14021	0.933131
5549_Neg	L-PHENYLALANINE-13C6	0.0574407	1.14232	0.933131
7946_Pos	PHE PHE	0.0588028	0.870295	0.933131
4144_Neg	4-PYRIDOXATE	0.0588924	0.91826	0.933131
9687_Pos	BOC-L-Tyrosine+Na	0.0646896	1.23426	0.933131
7120_Neg	FERULIC ACID SULFATE	0.0669427	0.903949	0.933131
876_Pos	L-SERINE	0.0702668	1.19765	0.933131
801_Neg	N-ACETYL-D-GALACTOSAMINE+Cl	0.0733756	1.20455	0.933131
13048_Pos	LYSO PC (20)	0.0737774	1.13228	0.933131
879_Pos	N-ACETYL-D-GLUCOSAMINE+Na	0.0844396	1.20935	0.933131
14459_Neg	DOCOSAHEXAENOIC ACID (22)	0.0883477	1.10011	0.933131
759_Pos	D-LACTOSE-H2O	0.0906418	1.16613	0.933131
779_Neg	L-CYSTEIC ACID	0.0924316	1.14848	0.933131
13182_Pos	MYRISTIC ACID+K	0.0952286	1.37862	0.933131
11405_Pos	N-BOC-L-Tryptophan	0.0956956	1.2629	0.933131
11363_Pos	BOC-D-Phenylalanine	0.0997414	1.2842	0.933131
10722_Neg	CORTISONE+FA	0.103495	1.07316	0.933131
1058_Pos	CREATINE:D3+Na	0.103558	1.13528	0.933131
1466_Pos	N-ACETYLPUTRESCINE	0.105797	0.854017	0.933131
964_Pos	D-SORBITOL-H2O	0.108123	0.865106	0.933131
5064_Neg	XANTHOSINE	0.109524	1.12197	0.933131
11955_Neg	ALLOCHOLIC ACID+FA	0.123558	0.92773	0.933131
8048_Neg	PHENYLPYRUVATE+FA	0.13184	0.877072	0.933131
5495_Pos	PHENETHYLAMINE	0.132288	1.32791	0.933131
13591_Neg	MONO-(2-ETHYLHEXYL) PHTHALATE DIMER	0.133907	1.11135	0.933131
1655_Neg	BETAINE+Cl	0.133948	1.15522	0.933131
726_Pos	HOMOSERINE+Na	0.137251	1.11491	0.933131
697_Neg	L-GLUTAMIC ACID	0.137798	1.1309	0.933131
11053_Pos	CHOLATE-2H2O	0.143101	0.928679	0.933131
10408_Pos	GLYCOURSODEOXYCHOLIC ACID-2H2O	0.143716	1.07123	0.933131
1019_Pos	PHOSPHONOACETATE	0.143786	1.19898	0.933131
4774_Neg	3-METHOXY-L-TYROSINE	0.144944	1.1378	0.933131
722_Neg	SN-GLYCERO-3-PHOSPHOCHOLINE+Cl	0.15015	0.852075	0.933131
4622_Neg	GUANOSINE	0.151345	0.934405	0.933131
2966_Pos	ACETYLCHOLINE	0.151958	0.904056	0.933131
14586_Neg	LINOLEIC ACID (18)	0.155632	1.08084	0.933131
2003_Neg	EDTA	0.158254	1.17894	0.933131
710_Pos	GALACTITOL+Na	0.16484	1.07809	0.933131
950_Neg	L-2-AMINOADIPIC ACID	0.168639	1.10569	0.933131
1790_Neg	LACTATE	0.171909	0.844501	0.933131
4530_Pos	3-METHYLCROTONYLGLYCINE	0.1732	0.874991	0.933131
2444_Neg	CITRATE	0.1739	1.10568	0.933131
12341_Pos	CHENODEOXYCHOLATE-2H2O	0.174496	1.06853	0.933131
951_Neg	LL-2,6-DIAMINOHEPTANEDIOATE	0.180183	1.1383	0.933131
569_Neg	L-ARGININE	0.180187	0.869198	0.933131
10633_Neg	3-ALPHA,11-BETA,17-ALPHA,21-TETRAHYDROXY- 5-ALPHA-PREGNAN-20-ONE+FA	0.186246	1.06961	0.933131
13052_Neg	HEPTADECANOATE+FA	0.189027	0.77452	0.933131
6960_Neg	INDOXYL SULFATE	0.192864	0.910117	0.933131
1115_Pos	2-AMINOETHYL DIHYDROGEN PHOSPHATE	0.19356	1.09141	0.933131
5530_Neg	3-METHYGLUTARIC ACID	0.193669	1.14352	0.933131
12806_Neg	CHENODEOXYCHOLIC ACID (CDCA)	0.207175	1.06418	0.94047
1276_Pos	L-THREONINE+Na	0.215945	0.917833	0.94047
1273_Pos	L-GLUTAMINE+K	0.218569	1.07587	0.94047
2822_Neg	MEVALOLACTONE	0.220312	0.918099	0.94047
1284_Pos	L-ASPARTATE+Na	0.22149	0.902609	0.94047
6702_Pos	TRYPTAMINE-NH3	0.227522	0.896461	0.94047
5509_Neg	ADIPIC ACID+Na	0.232841	1.12836	0.94047
10661_Pos	2,6-DIMETHYLHEPTANOYL CARNITINE	0.241148	1.08151	0.94047
10478_Neg	SALICYLIC ACID-D4	0.241362	0.848095	0.94047
1235_Pos	PHOSPHOCHOLINE	0.246364	1.08095	0.94047
1591_Pos	N-ACETYLGLYCINE	0.248492	0.909385	0.94047
12843_Pos	LINOLEATE	0.249396	0.790236	0.94047
4909_Pos	PROPANOYLCARNITINE	0.258487	1.09491	0.94047
6412_Pos	CAFFEINE	0.2634	1.04615	0.94047
457_Neg	GLYCOLALDEHYDE DIMER	0.269323	1.1535	0.94047
13562_Pos	LYSO PC (16)+Na	0.271788	1.12216	0.94047
11019_Neg	THROMBOXANE B2	0.277345	0.948338	0.94047
1867_Neg	D-LYXOSE-H2O	0.280837	1.10974	0.94047
992_Pos	D-SACCHARIC ACID	0.284916	0.925798	0.94047
1586_Pos	N-ACETYLGLYCINE +Na	0.286298	0.907152	0.94047
13776_Neg	LYSOPC (18)	0.289131	1.07107	0.94047
12902_Pos	LYSO PE (22)	0.294165	1.07401	0.94047
1768_Pos	CITRULLINE+Na	0.295479	1.08661	0.94047
1970_Neg	N-ACETYL-DL-SERINE	0.29661	1.1025	0.94047
6059_Neg	THEOPHYLLINE	0.29725	1.05139	0.94047
2943_Neg	XANTHINE	0.298773	0.910638	0.94047
867_Pos	D-FRUCTOSE-H2O	0.301898	1.14179	0.94047
5015_Neg	PANTOTHENIC ACID	0.302594	0.934077	0.94047
1820_Neg	OROTATE	0.303682	1.0907	0.94047
972_Pos	HOMOCYSTEINE	0.306528	1.05579	0.94047
2530_Neg	HYPOXANTHINE	0.306615	0.907939	0.94047
1565_Pos	4-AMINOBUTANOATE (GABA)	0.315414	1.08925	0.94047
12759_Pos	LYSO PC (16)	0.323951	1.07034	0.94047
1966_Neg	2-HYDROXYGLUTARATE	0.324332	0.924075	0.94047
2671_Neg	N-ACETYL-DL-GLUTAMIC ACID	0.329337	1.06922	0.94047
13959_Pos	3,5-DI-TERT-bUTYLBENZALDEHYDE	0.332704	1.2643	0.94047
874_Pos	GLYCINE	0.334163	1.07356	0.94047
1477_Neg	THREONINE/HOMOSERINE	0.340598	1.08477	0.94047
1142_Pos	N-AMIDINO-L-ASPARTATE	0.341174	0.918803	0.94047
487_Neg	D-GALACTOSE2-	0.341937	0.897167	0.94047
11245_Neg	TAURODEOXYCHOLIC ACID (T-DCA)	0.342342	1.05218	0.94047
13342_Pos	DIHYDROXYMANDELIC ACID-H2O	0.348122	1.21687	0.94047
12858_Neg	3ALPHA,12ALPHA-DIHYDROXY-5BETA-CHOLANATE+FA	0.35114	1.05175	0.94047
994_Pos	1-AMINOCYCLOPROPANE-1-CARBOXYLATE	0.352095	1.0748	0.94047
4317_Pos	PANTOTHENIC ACID-H2O	0.353366	1.05564	0.94047
1038_Pos	N-METHYL-L-GLUTAMATE	0.354286	1.09249	0.94047
3208_Pos	L-TYROSINE-NH3	0.35431	1.09734	0.94047
1564_Pos	CREATININE+Na	0.355198	0.947394	0.94047
632_Pos	CARNOSINE	0.361104	0.941241	0.94047
13440_Neg	LYSOPE (16)	0.362041	1.06236	0.94047
5325_Pos	PEG n5	0.364674	0.913181	0.94047
2631_Neg	ALPHA-HYDROXYISOBUTYRIC ACID	0.365699	1.05429	0.94047
3125_Neg	URIDINE	0.369524	0.923927	0.94047
477_Pos	4-HYDROXY-L-PROLINE+Na	0.375959	1.06773	0.94047
8440_Pos	AZELAIC ACID-H2O	0.377794	1.19932	0.94047
4488_Neg	INOSINE+Cl	0.378057	0.959206	0.94047
833_Pos	METHIONINE SULFOXIDE	0.378361	1.06895	0.94047
12706_Pos	LYSO PC (18)	0.385406	0.957292	0.94047
901_Pos	3-SULFINO-L-ALANINE+Na	0.385657	1.07429	0.94047
14373_Neg	EICOSAPENTAENOIC ACID	0.38613	1.04745	0.94047
14223_Pos	Di-n-butyl pthalate (DBP)	0.386188	1.17415	0.94047
6321_Neg	VANILLOYLGLYCINE	0.392022	0.954213	0.94047
11334_Pos	BOC-D-Phenylalanine+Na	0.393912	1.12187	0.94047
2461_Pos	ACETOACETATE	0.39726	1.07195	0.94047
2739_Pos	N-ACETYL-L-ALANINE+Na	0.403489	1.09319	0.94047
1700_Pos	NALPHA-ACETYL-L-LYSINE+Na	0.405503	0.920557	0.94047
604_Neg	GLUCOSE+Cl	0.405572	1.12717	0.94047
2157_Neg	L-METHIONINE	0.410125	0.958686	0.94047
12769_Pos	LYSO PE (20)	0.413512	1.06149	0.94047
945_Neg	QUINATE	0.417883	1.03509	0.94047
6963_Neg	HEXANESULFONIC ACID-SULFATE	0.418313	0.941573	0.94047
12134_Neg	3-AMINOSALICYLIC ACID	0.42001	0.929615	0.94047
3203_Neg	3-HYDROXY-3-METHYLGLUTARATE	0.421689	1.07843	0.94047
13744_Neg	12(S)-HETE	0.425176	1.04106	0.94047
986_Pos	L-RHAMNOSE-H2O	0.426001	1.06192	0.94047
10877_Pos	Monobutyl phthalate (mBP)	0.426903	0.960132	0.94047
466_Neg	MANNITOL/SORBITOL	0.437782	1.04774	0.94047
6813_Neg	6-CARBOXYHEXANOATE+Na	0.439648	1.05316	0.94047
946_Neg	2-DEOXY-D-GLUCOSE+FA	0.440349	0.942506	0.94047
480_Neg	TAURINE	0.441004	1.06753	0.94047
6164_Neg	4-HYDROXYPHENYLACETATE	0.44332	0.942032	0.94047
602_Neg	L-SORBOSE+Cl	0.448138	1.11735	0.94047
1197_Pos	D-MANNOSAMINE+K	0.451949	1.04956	0.94047
13340_Pos	SPHINGOSINE (d18)	0.4529	1.13416	0.94047
834_Pos	GUANIDINOACETATE	0.464654	1.06464	0.94047
2797_Neg	3,4-DIHYDROXY-L-PHENYLALANINE	0.468457	0.944565	0.94047
476_Pos	L-LYSINE-NH3	0.479443	0.961831	0.94047
3415_Neg	4-ACETAMIDOBUTANOATE	0.480935	0.928048	0.94047
11378_Pos	CHENODEOXYCHOLYGLYCINE (GCDCA)-2H2O	0.485472	1.04289	0.94047
1714_Pos	L-PIPECOLIC ACID+Na	0.486376	0.956876	0.94047
11225_Pos	CHENODEOXYCHOLYGLYCINE (GCDCA)-H2O	0.488534	1.0407	0.94047
13215_Neg	LYSOPE (22)	0.490535	1.04173	0.94047
2783_Neg	SUCCINIC-2,2,3,3-D4 ACID	0.492738	1.08789	0.94047
695_Pos	BETA-ALANINE	0.493831	1.07532	0.94047
3855_Neg	GLUTARATE	0.497102	1.05147	0.94047
1181_Neg	TRIGONELLINE+Cl	0.49895	1.03738	0.94047
10484_Pos	OCTANOYLCARNITINE+Na	0.50139	1.04772	0.94047
5205_Pos	THEOBROMINE	0.502767	1.03183	0.94047
709_Neg	L-CYSTEINE-S-SULFATE	0.505272	0.948465	0.94047
1851_Neg	DEHYDRO-L-(+)-ASCORBIC ACID DIMER	0.511228	1.04073	0.94047
7184_Neg	2,5-DIHYDROXYBENZOATE	0.52063	1.03836	0.94047
6361_Neg	L-TRYPTOPHAN	0.521201	1.06396	0.94047
6465_Pos	HYDROXYHIPPURIC ACID	0.52151	1.0441	0.94047
978_Pos	L-PROLINE+Na	0.521842	1.03968	0.94047
11937_Neg	OMEGA-HYDROXYDODECANOIC ACID	0.524066	0.873562	0.94047
763_Neg	GLYCOLATE	0.528191	0.946624	0.94047
2879_Pos	L-LEUCINE 13C6	0.528556	0.910187	0.94047
15739_Pos	Bis(2-ethylhexyl) phthalate	0.52858	0.93223	0.94047
4701_Pos	2-FUROYLGLYCINE	0.529022	1.02509	0.94047
810_Pos	TRIETHANOLAMINE	0.539371	0.963928	0.94047
5200_Pos	FORMYL-L-METHIONYL PEPTIDE-H2O	0.545741	1.03034	0.94047
1669_Neg	D-GLUCONATE-H2O	0.548686	0.943974	0.94047
10324_Neg	CORTISOL+Cl	0.552171	1.02865	0.94047
4945_Pos	5-HYDROXY-L-TRYPTOPHAN	0.55264	1.0474	0.94047
12140_Neg	DIMER OF CHENODEOXYCHOLYGLYCINE (GCDCA)	0.556166	0.965835	0.94047
9224_Neg	3-(2-HYDROXYPHENYL)PROPANOATE	0.559648	0.965251	0.94047
1251_Pos	2-ACETAMIDO-2-DEOXY-BETA-D-GLUCOSYLAMINE-H2O	0.5619	1.04568	0.94047
8951_Neg	INDOLE-3-ACETATE	0.564024	0.954794	0.94047
1906_Neg	2'-DEOXYCYTIDINE 5'-MONOPHOSPHATE+FA	0.565858	0.964914	0.94047
7929_Neg	SUBERIC ACID	0.571051	1.07515	0.94047
1989_Neg	2,3-DIHYDROXYISOVALERATE	0.571852	1.02974	0.94047
6335_Pos	PHENYLACETYLGLUTAMINE	0.572149	1.03708	0.94047
1520_Pos	DEOXYCARNITINE	0.57564	0.945056	0.94047
12097_Neg	CHENODEOXYCHOLYGLYCINE (GCDCA)	0.576266	1.03726	0.94047
3393_Neg	GAMMA GLUTAMYLCYSTINE	0.57947	1.05924	0.94047
4946_Neg	3,4-DIHYDROXYBENZENESULFONIC ACID	0.579912	0.963646	0.94047
905_Pos	5-AMINOLEVULINIC ACID-H2O	0.58012	0.95113	0.94047
2279_Neg	MALEIC ACID	0.581028	0.954765	0.94047
1064_Pos	ALANINE/SARCOSINE	0.586823	0.966748	0.94047
746_Neg	PROPYNOATE	0.590441	1.04419	0.94047
6243_Neg	3-(4-HYDROXYPHENYL)LACTATE	0.596651	1.04745	0.94047
1073_Pos	1-METHYLNICOTINAMIDE	0.597209	0.960889	0.94047
12138_Neg	GLYCOCHENODEOXYCHOLIC ACID	0.598006	1.03146	0.94047
1844_Pos	3-UREIDOPROPIONATE-H2O	0.599688	1.0667	0.94047
5813_Pos	BUTANOYLCARNITINE	0.609811	1.03801	0.94047
1122_Pos	CREATINE-H2O	0.610856	1.0549	0.94047
855_Pos	GLYCEROL	0.613845	0.973579	0.94047
5311_Pos	QUINOLINE	0.616586	0.96536	0.94047
6814_Neg	N-ACETYLSEROTONIN+FA	0.616959	1.03312	0.94047
1100_Pos	TMAO	0.61763	1.03752	0.94047
1294_Pos	THREONINE	0.620672	1.03428	0.94047
1092_Neg	CREATINE-D3	0.627093	1.06319	0.94047
7737_Pos	N-ACETYL-L-PHENYLALANINE	0.633846	1.04902	0.94047
5968_Neg	4-METHYL-2-OXOVALERIC ACID	0.637158	1.03331	0.94047
11662_Neg	N-BOC-L-TERT-LEUCINE	0.637732	0.93656	0.94047
1884_Neg	6-DEOXY-L-GALACTOSE+FA	0.638228	1.03853	0.94047
1475_Neg	2-DEOXY-D-GALACTOSE (FRUCTOSE/GLUCOSE)	0.639553	1.03003	0.94047
1438_Pos	L-CARNITINE+Na	0.640094	0.960148	0.94047
2302_Neg	5-OXO-D-PROLINE	0.642284	1.05143	0.94047
894_Neg	ASCORBIC ACID-2H	0.643447	1.02663	0.94047
881_Pos	ALLANTOIN+Na	0.64374	0.965	0.94047
11855_Neg	2,4-DINITROPHENOL	0.644725	0.906664	0.94047
6903_Neg	6-HYDROXYCAPROIC ACID	0.657425	0.963119	0.954617
8020_Neg	2-HYDROXYPHENYLACETIC ACID	0.668491	1.0335	0.962989
861_Pos	DIETHANOLAMINE	0.669247	0.966945	0.962989
1169_Pos	L-5-HYDROXYLYSINE	0.674982	0.962989	0.965375
13417_Pos	LYSO PE (18)	0.680079	0.972157	0.965375
10617_Neg	BOC-L-TYROSINE	0.685683	1.05366	0.965375
9621_Neg	BENZOATE	0.686873	0.94311	0.965375
1859_Neg	L-VALINE	0.68705	0.968438	0.965375
6461_Pos	HIPPURATE	0.68912	1.02387	0.965375
667_Neg	D-ARABINOSE+FA	0.695908	1.03525	0.967455
1337_Pos	ACETYL-L-SERINE-H2O	0.69669	1.03151	0.967455
2069_Neg	MALATE	0.701868	1.03064	0.970409
7179_Pos	N-BOC-L-Aspartic Acid	0.714722	1.05182	0.971132
1506_Pos	5-Hydroxymethyl-2-furaldehyde	0.71639	1.04378	0.971132
4862_Pos	ACYL-CARNITINE(5-OH)	0.71874	1.02502	0.971132
737_Pos	FORMATE	0.727361	0.975469	0.971132
3450_Pos	5-VALEROLACTONE	0.729451	0.96464	0.971132
13333_Pos	SPHINGANINE	0.7318	1.0512	0.971132
6429_Neg	4-HYDROXY-2-QUINOLINECARBOXYLIC ACID	0.742701	1.02843	0.971132
747_Neg	GLYCERALDEHYDE+FA	0.743184	0.978924	0.971132
4280_Pos	L-PHENYLALANINE-HCOOH	0.74414	1.03923	0.971132
6106_Neg	2-HYDROXYHIPPURIC ACID	0.750672	1.01906	0.971132
2846_Pos	L-LEUCINE-D10	0.75319	0.95063	0.971132
611_Neg	SULFOACETALDEHYDE	0.753564	0.978295	0.971132
2699_Pos	SUCCINATE-H2O	0.754154	0.970028	0.971132
14396_Neg	A-LINOLENIC ACID	0.760669	0.983104	0.971132
2878_Pos	L-LEUCINE+Na	0.762341	0.971095	0.971132
1990_Pos	N-Acetyl-Arginine	0.767722	0.972523	0.971132
2921_Neg	L-LEUCINE	0.768989	1.0265	0.971132
11292_Neg	TESTOSTERONE SULFATE	0.76916	1.01584	0.971132
7012_Pos	CYCLO-LEU-PRO	0.76968	1.01489	0.971132
2065_Pos	NICOTINAMIDE	0.770249	0.982543	0.971132
721_Pos	N-METHYL-L-HISTIDINE+Na	0.773259	1.02714	0.971132
13593_Neg	LYSOPE (18)	0.78089	1.01589	0.971132
961_Pos	ARABINOSE+Na	0.782997	1.02443	0.971132
8281_Neg	INDOLE-3-ETHANOL	0.783407	1.02767	0.971132
10282_Neg	3-TERT-BUTYLADIPIC ACID	0.795137	1.03274	0.971132
1134_Pos	L-METHIONINE SULFOXIMINE-NH3	0.795843	1.01978	0.971132
1063_Pos	CREATINE:D3	0.795948	1.03627	0.971132
10228_Pos	GLYCHOCHOLIC ACID-2H2O	0.798884	0.984005	0.971132
2135_Neg	N-FORMYLGLYCINE	0.800104	0.981081	0.971132
10228_Neg	TAUROCHOLIC ACID (TCA)	0.801921	1.012	0.971132
666_Pos	TRIMETHYLLYSINE	0.804637	1.02278	0.971132
960_Pos	CHOLINE	0.804665	0.967299	0.971132
592_Pos	L-ASPARAGINE	0.804767	0.977867	0.971132
1908_Pos	GUANINE	0.807307	0.981779	0.971132
1453_Pos	L-VALINE/5-AMINOPENTANOATE/L-NORVALINE	0.811234	0.973117	0.971132
12095_Neg	3-HYDROXYDECANOIC ACID	0.81634	1.01585	0.971132
883_Pos	TREHALOSE+Na	0.816534	0.986883	0.971132
2599_Neg	FUMARATE	0.818438	0.979975	0.971132
5171_Neg	3-METHYL-2-OXOVALERIC ACID	0.827435	0.984801	0.97116
2648_Pos	L-ISOLEUCINE+Na	0.82871	1.01603	0.97116
2964_Neg	CITRAMALATE-H2O	0.832621	0.979994	0.97116
736_Pos	L-ARABITOL+Na	0.836715	1.0143	0.97116
10566_Neg	3-HYDROXYBENZOATE	0.837541	0.987914	0.97116
1257_Pos	DIMETHYLARGININE	0.839516	1.02891	0.97116
624_Neg	D-GLUCURONIC ACID	0.842257	1.02492	0.97116
13222_Neg	LYSOPE (20)	0.849805	1.01189	0.97116
3204_Pos	L-TYROSINE 13C6	0.85163	0.971484	0.97116
520_Pos	L-ORNITHINE+Na	0.858441	0.979691	0.97116
9022_Neg	N-ACETYL-D-TRYPTOPHAN	0.86108	1.01911	0.97116
4834_Pos	DEOXYURIDINE-H2O	0.869933	0.991104	0.97116
12131_Neg	MONOBUTYL PHTHALATE	0.870163	0.945593	0.97116
1619_Neg	PROLINE	0.87171	1.01093	0.97116
7452_Pos	4-AMINOBENZOATE-H2O	0.872685	1.01223	0.97116
3359_Neg	L-TYROSINE-13C6	0.875971	1.01798	0.97116
8195_Neg	2,3-DIHYDROXYBENZOATE	0.876373	0.989964	0.97116
10221_Pos	GLYCOCHOLATE-H2O	0.876382	1.00961	0.97116
2348_Neg	PYRIDINE-2,3-DICARBOXYLATE	0.884259	1.01449	0.97116
648_Pos	L-HISTIDINOL-H2O	0.885593	1.01324	0.97116
6331_Neg	CATECHOL SULFATE	0.8857	1.00937	0.97116
638_Pos	CREATINE PHOSPHATE	0.886199	0.986877	0.97116
13513_Neg	MONO-(2-ETHYLHEXYL) PHTHALATE	0.888815	0.96861	0.97116
1601_Pos	STACHYDRINE	0.897385	0.993454	0.97116
3481_Neg	2-METHYLMALEATE	0.89769	0.986633	0.97116
1747_Neg	LACTATE-DIMER	0.901428	1.01515	0.97116
7923_Neg	4-HYDROXYBENZALDEHYDE	0.902406	0.989748	0.97116
12337_Neg	URSODEOXYCHOLIC ACID (UDCA)+FA	0.903972	0.993717	0.97116
2211_Pos	URATE	0.910653	0.988522	0.975042
822_Neg	N-ACETYLNEURAMINATE	0.914188	1.00819	0.975543
1519_Pos	PSICOSE-H2O	0.919381	1.00797	0.977546
2454_Neg	N-ACETYL-L-ASPARTIC ACID+Na	0.922271	1.0091	0.977546
4576_Neg	L-PHENYLALANINE	0.925288	1.01046	0.977546
622_Neg	ASPARTATE	0.93552	0.993707	0.983348
13557_Neg	4-DODECYLBENZENESULFONATE	0.939159	1.00519	0.983348
2763_Neg	UROCANATE	0.945629	1.00574	0.983348
771_Pos	D-GULONIC ACID GAMA-LACTONE+Na	0.948555	1.00493	0.983348
14027_Neg	DINOTERB (HERBICIDE)	0.950645	0.984892	0.983348
6396_Pos	CAFFEINE-D3	0.952616	0.991561	0.983348
942_Neg	D-GLYCERIC ACID	0.956617	1.00606	0.983348
1994_Pos	ADENINE-NH3	0.959545	0.994826	0.983348
5087_Neg	3-HYDROXYANTHRANILATE	0.961404	1.00298	0.983348
1100_Neg	SARCOSINE/BETA-ALANINE	0.962623	1.00315	0.983348
1135_Pos	GLU-THR	0.964914	0.996269	0.983348
7548_Neg	N6-(DELTA2-ISOPENTENYL)-ADENINE	0.967886	1.00272	0.983348
783_Neg	D-CELLOBIOSE+Cl	0.972072	0.997745	0.984455
1069_Pos	4-IMIDAZOLEACETIC ACID	0.978891	1.00208	0.988138
2131_Neg	4-GUANIDINOBUTANOATE	0.981923	0.998353	0.988138
4278_Pos	L-PHENYLALANINE 13C6	0.987878	0.99774	0.990995
8080_Pos	SULCATOL	0.994844	1.00122	0.994844

## Sheet: alt OS
UniqueID	Name	p-value	HR	padj
7455_Neg	P-CRESOL SULFATE	0.000192852	0.825294	0.061327
4140_Pos	Dipropylene glycol	0.00143096	0.843788	0.227523
12341_Pos	CHENODEOXYCHOLATE-2H2O	0.00223044	0.878663	0.236427
12134_Neg	3-AMINOSALICYLIC ACID	0.00614634	1.2174	0.329076
10661_Pos	2,6-DIMETHYLHEPTANOYL CARNITINE	0.00618338	0.837686	0.329076
13052_Neg	HEPTADECANOATE+FA	0.00620898	1.49762	0.329076
5475_Pos	Methylglutaryl-L-carnitine	0.0168014	0.861184	0.575485
1577_Pos	ALPHA-AMINOADIPATE/N-METHYL-L-GLUTAMATE-NH3	0.0168887	0.900162	0.575485
10633_Neg	3-ALPHA,11-BETA,17-ALPHA,21-TETRAHYDROXY- 5-ALPHA-PREGNAN-20-ONE+FA	0.0180956	0.900202	0.575485
8440_Pos	AZELAIC ACID-H2O	0.018097	0.719255	0.575485
4144_Neg	4-PYRIDOXATE	0.0213211	1.11506	0.614293
2822_Neg	MEVALOLACTONE	0.0269505	1.14588	0.614293
6607_Pos	N-ACETYL-L-LEUCINE-H2O	0.0278045	0.893486	0.614293
12806_Neg	CHENODEOXYCHOLIC ACID (CDCA)	0.0347544	0.921012	0.614293
4317_Pos	PANTOTHENIC ACID-H2O	0.0356425	0.909162	0.614293
10478_Neg	SALICYLIC ACID-D4	0.0383215	1.29858	0.614293
1714_Pos	L-PIPECOLIC ACID+Na	0.0383271	1.14058	0.614293
779_Neg	L-CYSTEIC ACID	0.0397799	0.871162	0.614293
1669_Neg	D-GLUCONATE-H2O	0.0409357	1.14211	0.614293
6903_Neg	6-HYDROXYCAPROIC ACID	0.0441264	1.13451	0.614293
2943_Neg	XANTHINE	0.0452785	1.12261	0.614293
1906_Neg	2'-DEOXYCYTIDINE 5'-MONOPHOSPHATE+FA	0.0452829	1.09952	0.614293
5495_Pos	PHENETHYLAMINE	0.0470768	0.770087	0.614293
710_Pos	GALACTITOL+Na	0.0478696	0.923002	0.614293
13959_Pos	3,5-DI-TERT-bUTYLBENZALDEHYDE	0.0488213	0.734553	0.614293
5549_Neg	L-PHENYLALANINE-13C6	0.0502252	0.909008	0.614293
1589_Neg	L-HISTIDINE+Na	0.0564333	1.12109	0.649553
8048_Neg	PHENYLPYRUVATE+FA	0.0594239	1.16633	0.649553
7452_Pos	4-AMINOBENZOATE-H2O	0.0615188	0.880964	0.649553
1700_Pos	NALPHA-ACETYL-L-LYSINE+Na	0.0629391	1.15915	0.649553
1235_Pos	PHOSPHOCHOLINE	0.0633212	0.914105	0.649553
876_Pos	L-SERINE	0.0672534	0.870971	0.653354
1115_Pos	2-AMINOETHYL DIHYDROGEN PHOSPHATE	0.0678009	0.911165	0.653354
13182_Pos	MYRISTIC ACID+K	0.0714754	0.796087	0.668505
1019_Pos	PHOSPHONOACETATE	0.074452	0.854168	0.676449
1073_Pos	1-METHYLNICOTINAMIDE	0.0827843	1.08665	0.731262
359_Pos	PUTRESCINE-NH3	0.0872299	1.15868	0.749706
6335_Pos	PHENYLACETYLGLUTAMINE	0.0985321	0.922342	0.756183
7548_Neg	N6-(DELTA2-ISOPENTENYL)-ADENINE	0.10069	1.13562	0.756183
13311_Neg	7-HYDROXY-3-OXO-4-CHOLESTENOIC ACID+FA	0.100738	0.918031	0.756183
487_Neg	D-GALACTOSE2-	0.102003	1.17972	0.756183
10536_Pos	FORMYLKYNURENINE	0.102503	0.848835	0.756183
12888_Neg	SPHINGOSINE-1-PHOSPHATE	0.105171	0.929292	0.756183
901_Pos	3-SULFINO-L-ALANINE+Na	0.106269	0.898032	0.756183
2964_Neg	CITRAMALATE-H2O	0.107007	1.11845	0.756183
2131_Neg	4-GUANIDINOBUTANOATE	0.109485	1.11548	0.756877
10408_Pos	GLYCOURSODEOXYCHOLIC ACID-2H2O	0.112171	0.932098	0.758755
1134_Pos	L-METHIONINE SULFOXIMINE-NH3	0.118555	0.92302	0.758755
2444_Neg	CITRATE	0.120087	0.880427	0.758755
11937_Neg	OMEGA-HYDROXYDODECANOIC ACID	0.121729	1.33295	0.758755
721_Pos	N-METHYL-L-HISTIDINE+Na	0.12311	0.896608	0.758755
1655_Neg	BETAINE+Cl	0.131788	0.889251	0.758755
14027_Neg	DINOTERB (HERBICIDE)	0.134599	1.38652	0.758755
7120_Neg	FERULIC ACID SULFATE	0.135909	1.06271	0.758755
466_Neg	MANNITOL/SORBITOL	0.144919	0.941068	0.758755
726_Pos	HOMOSERINE+Na	0.146727	0.926748	0.758755
13591_Neg	MONO-(2-ETHYLHEXYL) PHTHALATE DIMER	0.150098	0.930522	0.758755
4488_Neg	INOSINE+Cl	0.150189	1.05879	0.758755
3359_Neg	L-TYROSINE-13C6	0.151703	1.13587	0.758755
1790_Neg	LACTATE	0.154629	1.133	0.758755
1586_Pos	N-ACETYLGLYCINE +Na	0.159644	1.11865	0.758755
2279_Neg	MALEIC ACID	0.160973	1.08674	0.758755
771_Pos	D-GULONIC ACID GAMA-LACTONE+Na	0.162517	0.898305	0.758755
4622_Neg	GUANOSINE	0.164815	1.05419	0.758755
3415_Neg	4-ACETAMIDOBUTANOATE	0.16934	1.10449	0.758755
7946_Pos	PHE PHE	0.170736	0.890523	0.758755
2348_Neg	PYRIDINE-2,3-DICARBOXYLATE	0.17298	0.912084	0.758755
611_Neg	SULFOACETALDEHYDE	0.173641	0.914662	0.758755
2599_Neg	FUMARATE	0.173891	1.14249	0.758755
6814_Neg	N-ACETYLSEROTONIN+FA	0.175256	0.930434	0.758755
14223_Pos	Di-n-butyl pthalate (DBP)	0.177796	0.840218	0.758755
14496_Neg	ARACHIDONIC ACID (20)	0.184395	0.938351	0.758755
14396_Neg	A-LINOLENIC ACID	0.18534	1.05865	0.758755
8020_Neg	2-HYDROXYPHENYLACETIC ACID	0.189418	1.11672	0.758755
5171_Neg	3-METHYL-2-OXOVALERIC ACID	0.193604	1.07995	0.758755
13048_Pos	LYSO PC (20)	0.197225	0.941515	0.758755
1294_Pos	THREONINE	0.199541	0.921293	0.758755
5205_Pos	THEOBROMINE	0.201213	0.954633	0.758755
648_Pos	L-HISTIDINOL-H2O	0.208164	0.916972	0.758755
13340_Pos	SPHINGOSINE (d18)	0.208903	0.853317	0.758755
6243_Neg	3-(4-HYDROXYPHENYL)LACTATE	0.212392	1.11556	0.758755
1273_Pos	L-GLUTAMINE+K	0.212489	0.929613	0.758755
476_Pos	L-LYSINE-NH3	0.213189	1.05368	0.758755
3208_Pos	L-TYROSINE-NH3	0.213554	0.911588	0.758755
5064_Neg	XANTHOSINE	0.214208	1.12836	0.758755
881_Pos	ALLANTOIN+Na	0.214668	0.91717	0.758755
5200_Pos	FORMYL-L-METHIONYL PEPTIDE-H2O	0.214837	0.952832	0.758755
10722_Neg	CORTISONE+FA	0.216408	0.9464	0.758755
1747_Neg	LACTATE-DIMER	0.217756	1.11967	0.758755
11662_Neg	N-BOC-L-TERT-LEUCINE	0.223127	1.15216	0.758755
15739_Pos	Bis(2-ethylhexyl) phthalate	0.225794	0.924479	0.758755
2530_Neg	HYPOXANTHINE	0.225975	1.0728	0.758755
6465_Pos	HYDROXYHIPPURIC ACID	0.22663	0.939108	0.758755
6321_Neg	VANILLOYLGLYCINE	0.227528	0.954375	0.758755
7923_Neg	4-HYDROXYBENZALDEHYDE	0.231757	0.920236	0.758755
964_Pos	D-SORBITOL-H2O	0.237364	0.917973	0.758755
905_Pos	5-AMINOLEVULINIC ACID-H2O	0.237826	0.897481	0.758755
11855_Neg	2,4-DINITROPHENOL	0.239502	1.16117	0.758755
1058_Pos	CREATINE:D3+Na	0.249649	0.942411	0.758755
1591_Pos	N-ACETYLGLYCINE	0.249694	1.09743	0.758755
632_Pos	CARNOSINE	0.257672	1.0971	0.758755
1565_Pos	4-AMINOBUTANOATE (GABA)	0.259231	1.08366	0.758755
9621_Neg	BENZOATE	0.260088	1.11399	0.758755
13342_Pos	DIHYDROXYMANDELIC ACID-H2O	0.261428	0.839242	0.758755
1092_Neg	CREATINE-D3	0.263519	1.12067	0.758755
874_Pos	GLYCINE	0.264994	0.927632	0.758755
6486_Neg	RIBOFLAVIN	0.268137	1.04492	0.758755
11405_Pos	N-BOC-L-Tryptophan	0.270181	0.913558	0.758755
1583_Pos	ALDOPENTOSE	0.270682	0.941387	0.758755
763_Neg	GLYCOLATE	0.271673	1.08774	0.758755
2065_Pos	NICOTINAMIDE	0.272186	1.0637	0.758755
10617_Neg	BOC-L-TYROSINE	0.27231	1.15558	0.758755
972_Pos	HOMOCYSTEINE	0.272366	0.941298	0.758755
8195_Neg	2,3-DIHYDROXYBENZOATE	0.274335	0.939462	0.758755
945_Neg	QUINATE	0.274393	0.94212	0.758755
13562_Pos	LYSO PC (16)+Na	0.280418	0.931993	0.762235
8080_Pos	SULCATOL	0.280445	0.859608	0.762235
5015_Neg	PANTOTHENIC ACID	0.286655	1.08619	0.766832
1990_Pos	N-Acetyl-Arginine	0.286959	1.08899	0.766832
12858_Neg	3ALPHA,12ALPHA-DIHYDROXY-5BETA-CHOLANATE+FA	0.290378	0.95626	0.769501
13744_Neg	12(S)-HETE	0.296122	0.960926	0.778238
1520_Pos	DEOXYCARNITINE	0.307822	1.11915	0.794286
697_Neg	L-GLUTAMIC ACID	0.309271	0.916576	0.794286
10228_Neg	TAUROCHOLIC ACID (TCA)	0.312639	1.03448	0.794286
822_Neg	N-ACETYLNEURAMINATE	0.313213	1.07912	0.794286
569_Neg	L-ARGININE	0.314717	1.1148	0.794286
1438_Pos	L-CARNITINE+Na	0.321429	1.08257	0.804838
9687_Pos	BOC-L-Tyrosine+Na	0.328227	0.919789	0.809233
2157_Neg	L-METHIONINE	0.328274	1.04363	0.809233
2135_Neg	N-FORMYLGLYCINE	0.33459	0.938936	0.818459
5087_Neg	3-HYDROXYANTHRANILATE	0.338931	1.07398	0.822747
2699_Pos	SUCCINATE-H2O	0.344168	1.08967	0.824614
722_Neg	SN-GLYCERO-3-PHOSPHOCHOLINE+Cl	0.344886	1.11351	0.824614
12706_Pos	LYSO PC (18)	0.35282	0.968138	0.83592
638_Pos	CREATINE PHOSPHATE	0.365897	1.07538	0.83592
12759_Pos	LYSO PC (16)	0.36668	0.953536	0.83592
592_Pos	L-ASPARAGINE	0.371279	0.940611	0.83592
12131_Neg	MONOBUTYL PHTHALATE	0.3751	1.29437	0.83592
994_Pos	1-AMINOCYCLOPROPANE-1-CARBOXYLATE	0.37593	0.93803	0.83592
759_Pos	D-LACTOSE-H2O	0.381668	0.940232	0.83592
833_Pos	METHIONINE SULFOXIDE	0.38342	0.948648	0.83592
480_Neg	TAURINE	0.38392	0.942333	0.83592
12140_Neg	DIMER OF CHENODEOXYCHOLYGLYCINE (GCDCA)	0.385787	1.02749	0.83592
11053_Pos	CHOLATE-2H2O	0.386647	0.961007	0.83592
942_Neg	D-GLYCERIC ACID	0.387309	1.07278	0.83592
1308_Pos	METHYL BETA-D-GALACTOSIDE+Na	0.388192	1.04495	0.83592
3481_Neg	2-METHYLMALEATE	0.389667	1.08378	0.83592
604_Neg	GLUCOSE+Cl	0.391041	1.10507	0.83592
13776_Neg	LYSOPC (18)	0.392391	0.95397	0.83592
602_Neg	L-SORBOSE+Cl	0.396747	1.10506	0.83592
1768_Pos	CITRULLINE+Na	0.39779	0.945969	0.83592
4576_Neg	L-PHENYLALANINE	0.399559	1.07721	0.83592
5311_Pos	QUINOLINE	0.410211	0.945664	0.851731
855_Pos	GLYCEROL	0.412473	1.04851	0.851731
1257_Pos	DIMETHYLARGININE	0.419439	0.923547	0.853177
13333_Pos	SPHINGANINE	0.419576	0.927538	0.853177
477_Pos	4-HYDROXY-L-PROLINE+Na	0.431613	0.946453	0.853177
1169_Pos	L-5-HYDROXYLYSINE	0.433559	1.06337	0.853177
1859_Neg	L-VALINE	0.435276	1.05684	0.853177
3203_Neg	3-HYDROXY-3-METHYLGLUTARATE	0.436549	1.06142	0.853177
861_Pos	DIETHANOLAMINE	0.437502	1.06276	0.853177
834_Pos	GUANIDINOACETATE	0.437834	0.93471	0.853177
4280_Pos	L-PHENYLALANINE-HCOOH	0.438547	0.935281	0.853177
6331_Neg	CATECHOL SULFATE	0.441157	0.954336	0.853177
3393_Neg	GAMMA GLUTAMYLCYSTINE	0.442686	1.06249	0.853177
7737_Pos	N-ACETYL-L-PHENYLALANINE	0.449547	0.945184	0.86118
1601_Pos	STACHYDRINE	0.458554	1.03424	0.870739
894_Neg	ASCORBIC ACID-2H	0.460583	1.03733	0.870739
14459_Neg	DOCOSAHEXAENOIC ACID (22)	0.466522	0.966624	0.870739
12843_Pos	LINOLEATE	0.467091	1.11012	0.870739
1619_Neg	PROLINE	0.470298	1.049	0.870739
6813_Neg	6-CARBOXYHEXANOATE+Na	0.470966	0.961719	0.870739
2879_Pos	L-LEUCINE 13C6	0.479545	1.07406	0.870948
2783_Neg	SUCCINIC-2,2,3,3-D4 ACID	0.483211	1.06795	0.870948
2069_Neg	MALATE	0.48526	1.05072	0.870948
1197_Pos	D-MANNOSAMINE+K	0.485492	1.03724	0.870948
810_Pos	TRIETHANOLAMINE	0.485832	1.0388	0.870948
1477_Neg	THREONINE/HOMOSERINE	0.491549	1.04962	0.870948
3450_Pos	5-VALEROLACTONE	0.491678	0.948079	0.870948
6461_Pos	HIPPURATE	0.494622	0.970478	0.870948
13513_Neg	MONO-(2-ETHYLHEXYL) PHTHALATE	0.495728	1.12494	0.870948
1466_Pos	N-ACETYLPUTRESCINE	0.500376	1.07341	0.874284
2454_Neg	N-ACETYL-L-ASPARTIC ACID+Na	0.509915	1.0441	0.8851
4946_Neg	3,4-DIHYDROXYBENZENESULFONIC ACID	0.512133	0.960392	0.8851
12902_Pos	LYSO PE (22)	0.517002	0.971735	0.888685
7179_Pos	N-BOC-L-Aspartic Acid	0.520411	0.943734	0.889735
2921_Neg	L-LEUCINE	0.529686	1.04539	0.895967
10324_Neg	CORTISOL+Cl	0.529691	1.02877	0.895967
950_Neg	L-2-AMINOADIPIC ACID	0.539985	1.03781	0.905032
11334_Pos	BOC-D-Phenylalanine+Na	0.542952	0.950742	0.905032
4701_Pos	2-FUROYLGLYCINE	0.544294	0.97393	0.905032
1851_Neg	DEHYDRO-L-(+)-ASCORBIC ACID DIMER	0.546434	1.03516	0.905032
747_Neg	GLYCERALDEHYDE+FA	0.549637	1.04203	0.90562
6059_Neg	THEOPHYLLINE	0.556516	1.02914	0.909355
736_Pos	L-ARABITOL+Na	0.557623	0.942922	0.909355
11378_Pos	CHENODEOXYCHOLYGLYCINE (GCDCA)-2H2O	0.56788	0.978812	0.920506
2211_Pos	URATE	0.570251	0.941405	0.920506
1994_Pos	ADENINE-NH3	0.577961	1.04904	0.92092
11225_Pos	CHENODEOXYCHOLYGLYCINE (GCDCA)-H2O	0.578585	0.979212	0.92092
12769_Pos	LYSO PE (20)	0.585731	0.974856	0.92092
13222_Neg	LYSOPE (20)	0.587484	1.03041	0.92092
14373_Neg	EICOSAPENTAENOIC ACID	0.588863	0.973215	0.92092
1100_Pos	TMAO	0.590012	0.962892	0.92092
1276_Pos	L-THREONINE+Na	0.590779	1.02504	0.92092
11292_Neg	TESTOSTERONE SULFATE	0.595626	0.954995	0.921222
7184_Neg	2,5-DIHYDROXYBENZOATE	0.599386	1.02352	0.921222
2797_Neg	3,4-DIHYDROXY-L-PHENYLALANINE	0.599663	0.969678	0.921222
695_Pos	BETA-ALANINE	0.602788	0.956945	0.921571
667_Neg	D-ARABINOSE+FA	0.608207	0.958806	0.925405
1135_Pos	GLU-THR	0.612071	1.05243	0.926851
951_Neg	LL-2,6-DIAMINOHEPTANEDIOATE	0.616799	1.03567	0.929367
709_Neg	L-CYSTEINE-S-SULFATE	0.624556	1.03735	0.929367
4945_Pos	5-HYDROXY-L-TRYPTOPHAN	0.62502	0.974212	0.929367
11363_Pos	BOC-D-Phenylalanine	0.626493	0.957501	0.929367
7012_Pos	CYCLO-LEU-PRO	0.628346	0.967079	0.929367
13417_Pos	LYSO PE (18)	0.634332	0.977567	0.931808
10566_Neg	3-HYDROXYBENZOATE	0.635856	0.97788	0.931808
457_Neg	GLYCOLALDEHYDE DIMER	0.660329	1.04102	0.958554
1908_Pos	GUANINE	0.667889	1.02348	0.958554
746_Neg	PROPYNOATE	0.680973	1.02886	0.958554
1867_Neg	D-LYXOSE-H2O	0.681847	0.965294	0.958554
1884_Neg	6-DEOXY-L-GALACTOSE+FA	0.681882	0.972797	0.958554
1970_Neg	N-ACETYL-DL-SERINE	0.683831	1.03149	0.958554
1966_Neg	2-HYDROXYGLUTARATE	0.684794	1.03549	0.958554
2461_Pos	ACETOACETATE	0.686118	1.03291	0.958554
2846_Pos	L-LEUCINE-D10	0.688744	1.0403	0.958554
961_Pos	ARABINOSE+Na	0.694642	1.02418	0.958554
986_Pos	L-RHAMNOSE-H2O	0.707983	1.02498	0.958554
1100_Neg	SARCOSINE/BETA-ALANINE	0.716115	1.02865	0.958554
1519_Pos	PSICOSE-H2O	0.717017	1.0274	0.958554
5509_Neg	ADIPIC ACID+Na	0.719693	0.980015	0.958554
13440_Neg	LYSOPE (16)	0.719891	0.982272	0.958554
1064_Pos	ALANINE/SARCOSINE	0.720434	1.01575	0.958554
11955_Neg	ALLOCHOLIC ACID+FA	0.731885	0.984572	0.958554
9224_Neg	3-(2-HYDROXYPHENYL)PROPANOATE	0.733002	0.981881	0.958554
6106_Neg	2-HYDROXYHIPPURIC ACID	0.733395	1.01728	0.958554
1063_Pos	CREATINE:D3	0.740373	0.968966	0.958554
10282_Neg	3-TERT-BUTYLADIPIC ACID	0.742242	1.03738	0.958554
1844_Pos	3-UREIDOPROPIONATE-H2O	0.744626	0.971898	0.958554
5032_Pos	SEROTONIN-NH3	0.744663	1.01739	0.958554
5522_Neg	4-HYDROXYBENZENESULFONIC ACID	0.754414	1.01617	0.958554
6164_Neg	4-HYDROXYPHENYLACETATE	0.754467	0.97759	0.958554
5325_Pos	PEG n5	0.757809	1.02628	0.958554
10228_Pos	GLYCHOCHOLIC ACID-2H2O	0.758303	1.01092	0.958554
6361_Neg	L-TRYPTOPHAN	0.760665	1.0218	0.958554
737_Pos	FORMATE	0.762139	1.02161	0.958554
1142_Pos	N-AMIDINO-L-ASPARTATE	0.763916	0.974467	0.958554
867_Pos	D-FRUCTOSE-H2O	0.767274	0.977812	0.958554
13593_Neg	LYSOPE (18)	0.768495	0.98597	0.958554
2003_Neg	EDTA	0.772467	0.974089	0.958554
1475_Neg	2-DEOXY-D-GALACTOSE (FRUCTOSE/GLUCOSE)	0.773146	1.01973	0.958554
4909_Pos	PROPANOYLCARNITINE	0.774998	0.982483	0.958554
7929_Neg	SUBERIC ACID	0.779561	0.982581	0.958554
1038_Pos	N-METHYL-L-GLUTAMATE	0.779655	1.02431	0.958554
12095_Neg	3-HYDROXYDECANOIC ACID	0.779712	1.01823	0.958554
978_Pos	L-PROLINE+Na	0.780577	1.0184	0.958554
5813_Pos	BUTANOYLCARNITINE	0.781123	1.0168	0.958554
6429_Neg	4-HYDROXY-2-QUINOLINECARBOXYLIC ACID	0.784031	1.02047	0.958554
1284_Pos	L-ASPARTATE+Na	0.784928	1.01806	0.958554
13215_Neg	LYSOPE (22)	0.785735	1.01354	0.958554
1564_Pos	CREATININE+Na	0.786737	0.983734	0.958554
624_Neg	D-GLUCURONIC ACID	0.794732	0.980717	0.962435
2671_Neg	N-ACETYL-DL-GLUTAMIC ACID	0.797896	1.01748	0.962435
6396_Pos	CAFFEINE-D3	0.800642	0.977776	0.962435
960_Pos	CHOLINE	0.804096	0.969685	0.962435
6702_Pos	TRYPTAMINE-NH3	0.80616	1.02069	0.962435
783_Neg	D-CELLOBIOSE+Cl	0.808082	1.01164	0.962435
1820_Neg	OROTATE	0.814894	1.01656	0.966927
4862_Pos	ACYL-CARNITINE(5-OH)	0.819675	1.0157	0.968984
946_Neg	2-DEOXY-D-GLUCOSE+FA	0.832486	1.0285	0.969234
1181_Neg	TRIGONELLINE+Cl	0.833123	0.986451	0.969234
14586_Neg	LINOLEIC ACID (18)	0.83385	0.992269	0.969234
9022_Neg	N-ACETYL-D-TRYPTOPHAN	0.834315	1.0173	0.969234
1122_Pos	CREATINE-H2O	0.835126	0.977289	0.969234
12337_Neg	URSODEOXYCHOLIC ACID (UDCA)+FA	0.838491	0.990539	0.9696
10221_Pos	GLYCOCHOLATE-H2O	0.845448	0.992636	0.972192
2631_Neg	ALPHA-HYDROXYISOBUTYRIC ACID	0.84756	1.0107	0.972192
2648_Pos	L-ISOLEUCINE+Na	0.852545	1.01199	0.972192
520_Pos	L-ORNITHINE+Na	0.852961	0.98044	0.972192
801_Neg	N-ACETYL-D-GALACTOSAMINE+Cl	0.858588	1.01572	0.97511
10484_Pos	OCTANOYLCARNITINE+Na	0.869331	1.00954	0.978439
2302_Neg	5-OXO-D-PROLINE	0.871172	0.982398	0.978439
5530_Neg	3-METHYGLUTARIC ACID	0.873922	0.989297	0.978439
6963_Neg	HEXANESULFONIC ACID-SULFATE	0.873948	0.989447	0.978439
12499_Neg	DECANOATE	0.882173	0.990942	0.978439
5968_Neg	4-METHYL-2-OXOVALERIC ACID	0.883971	1.00966	0.978439
1989_Neg	2,3-DIHYDROXYISOVALERATE	0.888179	0.992616	0.978439
622_Neg	ASPARTATE	0.889732	1.00815	0.978439
3204_Pos	L-TYROSINE 13C6	0.892772	1.01318	0.978439
1506_Pos	5-Hydroxymethyl-2-furaldehyde	0.893439	0.988429	0.978439
6960_Neg	INDOXYL SULFATE	0.897502	1.00868	0.978439
1251_Pos	2-ACETAMIDO-2-DEOXY-BETA-D-GLUCOSYLAMINE-H2O	0.899389	1.00879	0.978439
1069_Pos	4-IMIDAZOLEACETIC ACID	0.901518	1.01252	0.978439
3125_Neg	URIDINE	0.908917	1.00844	0.983114
11019_Neg	THROMBOXANE B2	0.919465	0.996143	0.98411
8951_Neg	INDOLE-3-ACETATE	0.920145	0.991277	0.98411
11245_Neg	TAURODEOXYCHOLIC ACID (T-DCA)	0.92029	1.00344	0.98411
12097_Neg	CHENODEOXYCHOLYGLYCINE (GCDCA)	0.927509	1.00398	0.98411
6412_Pos	CAFFEINE	0.934229	0.996927	0.98411
10877_Pos	Monobutyl phthalate (mBP)	0.937478	1.00445	0.98411
879_Pos	N-ACETYL-D-GLUCOSAMINE+Na	0.938633	0.990883	0.98411
3855_Neg	GLUTARATE	0.939329	0.995517	0.98411
12138_Neg	GLYCOCHENODEOXYCHOLIC ACID	0.94018	0.996988	0.98411
13557_Neg	4-DODECYLBENZENESULFONATE	0.943004	0.995759	0.98411
2878_Pos	L-LEUCINE+Na	0.943879	0.99477	0.98411
4530_Pos	3-METHYLCROTONYLGLYCINE	0.948346	0.994013	0.985536
1453_Pos	L-VALINE/5-AMINOPENTANOATE/L-NORVALINE	0.959429	1.00447	0.9918
1337_Pos	ACETYL-L-SERINE-H2O	0.964001	1.00253	0.9918
4774_Neg	3-METHOXY-L-TYROSINE	0.965504	0.996187	0.9918
992_Pos	D-SACCHARIC ACID	0.97052	1.00287	0.9918
666_Pos	TRIMETHYLLYSINE	0.971045	1.00287	0.9918
2739_Pos	N-ACETYL-L-ALANINE+Na	0.976208	0.997613	0.9918
2763_Neg	UROCANATE	0.976237	0.997922	0.9918
8281_Neg	INDOLE-3-ETHANOL	0.981789	0.998162	0.9918
883_Pos	TREHALOSE+Na	0.982775	0.99897	0.9918
2966_Pos	ACETYLCHOLINE	0.989215	0.999075	0.9918
4278_Pos	L-PHENYLALANINE 13C6	0.991483	1.00101	0.9918
4834_Pos	DEOXYURIDINE-H2O	0.9918	1.00064	0.9918

## Sheet: pre PFS
UniqueID	Name	p-value	HR	padjPFS
13311_Neg	7-HYDROXY-3-OXO-4-CHOLESTENOIC ACID+FA	2.6104e-06	1.45513	0.000830106
14496_Neg	ARACHIDONIC ACID (20)	0.00120069	1.31347	0.118016
4622_Neg	GUANOSINE	0.00170364	0.861655	0.118016
4140_Pos	Dipropylene glycol	0.0017062	1.16667	0.118016
12888_Neg	SPHINGOSINE-1-PHOSPHATE	0.00194565	1.25347	0.118016
12806_Neg	CHENODEOXYCHOLIC ACID (CDCA)	0.00257238	1.17891	0.118016
12341_Pos	CHENODEOXYCHOLATE-2H2O	0.00259785	1.17099	0.118016
13562_Pos	LYSO PC (16)+Na	0.00378244	1.33446	0.150352
13591_Neg	MONO-(2-ETHYLHEXYL) PHTHALATE DIMER	0.00813143	1.21321	0.230508
4488_Neg	INOSINE+Cl	0.00927821	0.884006	0.230508
1583_Pos	ALDOPENTOSE	0.00989939	1.20577	0.230508
7455_Neg	P-CRESOL SULFATE	0.0105139	1.1509	0.230508
13440_Neg	LYSOPE (16)	0.0107956	1.19685	0.230508
12759_Pos	LYSO PC (16)	0.0108247	1.1657	0.230508
1966_Neg	2-HYDROXYGLUTARATE	0.010873	0.821748	0.230508
13776_Neg	LYSOPC (18)	0.0118513	1.18381	0.235545
8048_Neg	PHENYLPYRUVATE+FA	0.0160307	0.823588	0.284628
1466_Pos	N-ACETYLPUTRESCINE	0.0166471	0.797693	0.284628
12858_Neg	3ALPHA,12ALPHA-DIHYDROXY-5BETA-CHOLANATE+FA	0.0170061	1.14375	0.284628
569_Neg	L-ARGININE	0.019799	0.76917	0.314804
359_Pos	PUTRESCINE-NH3	0.0209356	0.740816	0.317025
1586_Pos	N-ACETYLGLYCINE +Na	0.0236945	0.835193	0.342494
1700_Pos	NALPHA-ACETYL-L-LYSINE+Na	0.0274963	0.800119	0.375652
13048_Pos	LYSO PC (20)	0.0283511	1.15154	0.375652
1591_Pos	N-ACETYLGLYCINE	0.0308057	0.853979	0.391848
14373_Neg	EICOSAPENTAENOIC ACID	0.0326741	1.12663	0.399629
6607_Pos	N-ACETYL-L-LEUCINE-H2O	0.0428176	1.10016	0.499028
1589_Neg	L-HISTIDINE+Na	0.0439396	0.865038	0.499028
1990_Pos	N-Acetyl-Arginine	0.045643	0.847937	0.500499
1058_Pos	CREATINE:D3+Na	0.0524952	1.1518	0.55645
7737_Pos	N-ACETYL-L-PHENYLALANINE	0.0599323	0.850895	0.584545
14459_Neg	DOCOSAHEXAENOIC ACID (22)	0.0601842	1.11392	0.584545
8281_Neg	INDOLE-3-ETHANOL	0.0606603	0.847306	0.584545
1908_Pos	GUANINE	0.0648876	0.874449	0.588288
2279_Neg	MALEIC ACID	0.0652643	0.862469	0.588288
5522_Neg	4-HYDROXYBENZENESULFONIC ACID	0.0665986	0.880473	0.588288
1308_Pos	METHYL BETA-D-GALACTOSIDE+Na	0.0726997	0.905589	0.624824
10877_Pos	Monobutyl phthalate (mBP)	0.0753796	0.914376	0.630808
4530_Pos	3-METHYLCROTONYLGLYCINE	0.0837578	0.851748	0.671918
2822_Neg	MEVALOLACTONE	0.0863318	0.886164	0.671918
14586_Neg	LINOLEIC ACID (18)	0.0866309	1.09875	0.671918
13744_Neg	12(S)-HETE	0.0905995	1.0909	0.685968
13593_Neg	LYSOPE (18)	0.0946597	1.10076	0.700042
697_Neg	L-GLUTAMIC ACID	0.0986438	1.14835	0.701136
10478_Neg	SALICYLIC ACID-D4	0.0992173	0.784883	0.701136
964_Pos	D-SORBITOL-H2O	0.109547	0.867234	0.743011
1619_Neg	PROLINE	0.112008	0.902897	0.743011
4909_Pos	PROPANOYLCARNITINE	0.116085	1.13731	0.743011
1257_Pos	DIMETHYLARGININE	0.117178	0.826585	0.743011
810_Pos	TRIETHANOLAMINE	0.118881	0.910139	0.743011
2211_Pos	URATE	0.1194	0.86099	0.743011
737_Pos	FORMATE	0.121499	0.905604	0.743011
6486_Neg	RIBOFLAVIN	0.129053	0.924341	0.747499
12769_Pos	LYSO PE (20)	0.129404	1.10941	0.747499
9022_Neg	N-ACETYL-D-TRYPTOPHAN	0.130705	0.867954	0.747499
855_Pos	GLYCEROL	0.131635	0.92065	0.747499
1251_Pos	2-ACETAMIDO-2-DEOXY-BETA-D-GLUCOSYLAMINE-H2O	0.134143	0.899596	0.748378
2739_Pos	N-ACETYL-L-ALANINE+Na	0.16056	0.881239	0.859365
5032_Pos	SEROTONIN-NH3	0.161772	0.92795	0.859365
946_Neg	2-DEOXY-D-GLUCOSE+FA	0.167493	0.887895	0.859365
13222_Neg	LYSOPE (20)	0.168883	1.093	0.859365
2530_Neg	HYPOXANTHINE	0.171163	0.911853	0.859365
12095_Neg	3-HYDROXYDECANOIC ACID	0.171194	0.913851	0.859365
7120_Neg	FERULIC ACID SULFATE	0.172954	0.929143	0.859365
3481_Neg	2-METHYLMALEATE	0.179974	0.873127	0.880486
726_Pos	HOMOSERINE+Na	0.183979	1.09802	0.881747
942_Neg	D-GLYCERIC ACID	0.188136	1.15629	0.881747
2065_Pos	NICOTINAMIDE	0.189994	1.09331	0.881747
2879_Pos	L-LEUCINE 13C6	0.202129	0.850832	0.881747
8195_Neg	2,3-DIHYDROXYBENZOATE	0.204476	1.082	0.881747
13215_Neg	LYSOPE (22)	0.204946	1.07935	0.881747
7184_Neg	2,5-DIHYDROXYBENZOATE	0.20537	1.07298	0.881747
622_Neg	ASPARTATE	0.206851	0.902418	0.881747
4862_Pos	ACYL-CARNITINE(5-OH)	0.211701	1.09528	0.881747
624_Neg	D-GLUCURONIC ACID	0.211985	1.14712	0.881747
876_Pos	L-SERINE	0.21243	1.12572	0.881747
6814_Neg	N-ACETYLSEROTONIN+FA	0.213505	1.08432	0.881747
994_Pos	1-AMINOCYCLOPROPANE-1-CARBOXYLATE	0.220177	0.907342	0.897646
2599_Neg	FUMARATE	0.226102	0.890689	0.910134
1577_Pos	ALPHA-AMINOADIPATE/N-METHYL-L-GLUTAMATE-NH3	0.237149	1.05632	0.919068
5064_Neg	XANTHOSINE	0.237931	1.08198	0.919068
6335_Pos	PHENYLACETYLGLUTAMINE	0.239769	1.07852	0.919068
7929_Neg	SUBERIC ACID	0.240434	0.870186	0.919068
759_Pos	D-LACTOSE-H2O	0.242773	1.10935	0.919068
3204_Pos	L-TYROSINE 13C6	0.247574	0.863964	0.926218
11937_Neg	OMEGA-HYDROXYDODECANOIC ACID	0.252887	0.769283	0.929489
2797_Neg	3,4-DIHYDROXY-L-PHENYLALANINE	0.254294	0.92318	0.929489
1859_Neg	L-VALINE	0.264249	0.909323	0.938187
1867_Neg	D-LYXOSE-H2O	0.264709	1.1022	0.938187
710_Pos	GALACTITOL+Na	0.267207	1.05825	0.938187
2846_Pos	L-LEUCINE-D10	0.268475	0.864166	0.938187
6465_Pos	HYDROXYHIPPURIC ACID	0.271869	1.0705	0.939722
12902_Pos	LYSO PE (22)	0.281845	1.07428	0.958173
2131_Neg	4-GUANIDINOBUTANOATE	0.295221	1.08281	0.958173
1284_Pos	L-ASPARTATE+Na	0.297769	0.919857	0.958173
905_Pos	5-AMINOLEVULINIC ACID-H2O	0.298899	0.913139	0.958173
6903_Neg	6-HYDROXYCAPROIC ACID	0.299439	0.918679	0.958173
2671_Neg	N-ACETYL-DL-GLUTAMIC ACID	0.301335	0.937568	0.958173
648_Pos	L-HISTIDINOL-H2O	0.301956	0.913837	0.958173
5325_Pos	PEG n5	0.309649	0.908503	0.958173
2943_Neg	XANTHINE	0.311686	0.929244	0.958173
986_Pos	L-RHAMNOSE-H2O	0.321602	1.08429	0.958173
9224_Neg	3-(2-HYDROXYPHENYL)PROPANOATE	0.324355	0.946302	0.958173
709_Neg	L-CYSTEINE-S-SULFATE	0.327877	0.930638	0.958173
4946_Neg	3,4-DIHYDROXYBENZENESULFONIC ACID	0.330174	0.937623	0.958173
10282_Neg	3-TERT-BUTYLADIPIC ACID	0.330878	0.892444	0.958173
4278_Pos	L-PHENYLALANINE 13C6	0.332551	0.883421	0.958173
10324_Neg	CORTISOL+Cl	0.333044	0.958577	0.958173
6461_Pos	HIPPURATE	0.336187	1.05213	0.958173
894_Neg	ASCORBIC ACID-2H	0.336825	1.05344	0.958173
13182_Pos	MYRISTIC ACID+K	0.337446	1.20011	0.958173
771_Pos	D-GULONIC ACID GAMA-LACTONE+Na	0.364857	0.93481	0.958173
5495_Pos	PHENETHYLAMINE	0.365929	1.17928	0.958173
13557_Neg	4-DODECYLBENZENESULFONATE	0.368967	1.06489	0.958173
10536_Pos	FORMYLKYNURENINE	0.374595	1.08168	0.958173
6396_Pos	CAFFEINE-D3	0.375431	0.900927	0.958173
6702_Pos	TRYPTAMINE-NH3	0.378038	0.925782	0.958173
747_Neg	GLYCERALDEHYDE+FA	0.378689	1.06069	0.958173
695_Pos	BETA-ALANINE	0.38771	1.08683	0.958173
783_Neg	D-CELLOBIOSE+Cl	0.389416	1.05778	0.958173
12843_Pos	LINOLEATE	0.396342	0.849069	0.958173
801_Neg	N-ACETYL-D-GALACTOSAMINE+Cl	0.39654	1.09092	0.958173
2964_Neg	CITRAMALATE-H2O	0.396883	0.926792	0.958173
874_Pos	GLYCINE	0.400517	1.06058	0.958173
1790_Neg	LACTATE	0.401654	0.899713	0.958173
2763_Neg	UROCANATE	0.402019	0.936158	0.958173
487_Neg	D-GALACTOSE2-	0.405161	0.920451	0.958173
763_Neg	GLYCOLATE	0.406826	1.07433	0.958173
3415_Neg	4-ACETAMIDOBUTANOATE	0.409304	0.917586	0.958173
7946_Pos	PHE PHE	0.412589	0.945747	0.958173
477_Pos	4-HYDROXY-L-PROLINE+Na	0.414744	1.06253	0.958173
9687_Pos	BOC-L-Tyrosine+Na	0.429421	1.09026	0.958173
1337_Pos	ACETYL-L-SERINE-H2O	0.429949	1.05985	0.958173
1273_Pos	L-GLUTAMINE+K	0.430256	1.04759	0.958173
5549_Neg	L-PHENYLALANINE-13C6	0.431907	1.04985	0.958173
11662_Neg	N-BOC-L-TERT-LEUCINE	0.432021	0.901184	0.958173
6106_Neg	2-HYDROXYHIPPURIC ACID	0.435587	1.04612	0.958173
5509_Neg	ADIPIC ACID+Na	0.442317	1.07491	0.958173
1989_Neg	2,3-DIHYDROXYISOVALERATE	0.445134	0.961129	0.958173
834_Pos	GUANIDINOACETATE	0.446791	1.06049	0.958173
867_Pos	D-FRUCTOSE-H2O	0.447135	1.09818	0.958173
1520_Pos	DEOXYCARNITINE	0.448292	0.941427	0.958173
1235_Pos	PHOSPHOCHOLINE	0.451976	1.04992	0.958173
1714_Pos	L-PIPECOLIC ACID+Na	0.453727	0.954909	0.958173
7012_Pos	CYCLO-LEU-PRO	0.454219	0.965328	0.958173
861_Pos	DIETHANOLAMINE	0.454331	0.945079	0.958173
13417_Pos	LYSO PE (18)	0.454371	1.0504	0.958173
11292_Neg	TESTOSTERONE SULFATE	0.459065	0.96264	0.958173
11019_Neg	THROMBOXANE B2	0.459266	0.964816	0.958173
3359_Neg	L-TYROSINE-13C6	0.459399	0.917183	0.958173
883_Pos	TREHALOSE+Na	0.462352	1.04373	0.958173
10408_Pos	GLYCOURSODEOXYCHOLIC ACID-2H2O	0.463099	1.03509	0.958173
1069_Pos	4-IMIDAZOLEACETIC ACID	0.46967	1.05758	0.958173
7179_Pos	N-BOC-L-Aspartic Acid	0.472243	0.91789	0.958173
5311_Pos	QUINOLINE	0.473269	1.04692	0.958173
721_Pos	N-METHYL-L-HISTIDINE+Na	0.475476	0.939709	0.958173
2135_Neg	N-FORMYLGLYCINE	0.477597	0.950755	0.958173
1994_Pos	ADENINE-NH3	0.478235	1.08283	0.958173
5015_Neg	PANTOTHENIC ACID	0.480618	0.954641	0.958173
1519_Pos	PSICOSE-H2O	0.482099	1.05963	0.958173
13340_Pos	SPHINGOSINE (d18)	0.488618	1.1157	0.964714
1601_Pos	STACHYDRINE	0.495744	1.03609	0.964714
2157_Neg	L-METHIONINE	0.496681	0.967382	0.964714
1063_Pos	CREATINE:D3	0.497525	0.920286	0.964714
1142_Pos	N-AMIDINO-L-ASPARTATE	0.502006	0.946377	0.967502
960_Pos	CHOLINE	0.505059	0.916419	0.967523
3450_Pos	5-VALEROLACTONE	0.513704	0.936276	0.978191
822_Neg	N-ACETYLNEURAMINATE	0.524959	1.04692	0.980295
1844_Pos	3-UREIDOPROPIONATE-H2O	0.531135	0.937031	0.980295
667_Neg	D-ARABINOSE+FA	0.536976	0.948409	0.980295
1181_Neg	TRIGONELLINE+Cl	0.537522	1.03159	0.980295
1768_Pos	CITRULLINE+Na	0.537719	0.951961	0.980295
2461_Pos	ACETOACETATE	0.539215	0.95518	0.980295
1276_Pos	L-THREONINE+Na	0.545539	0.961617	0.980295
1453_Pos	L-VALINE/5-AMINOPENTANOATE/L-NORVALINE	0.546022	0.935606	0.980295
6361_Neg	L-TRYPTOPHAN	0.550454	1.06103	0.980295
520_Pos	L-ORNITHINE+Na	0.550836	0.93788	0.980295
5968_Neg	4-METHYL-2-OXOVALERIC ACID	0.552952	1.04335	0.980295
4945_Pos	5-HYDROXY-L-TRYPTOPHAN	0.558661	0.959889	0.980295
2878_Pos	L-LEUCINE+Na	0.558772	0.947747	0.980295
466_Neg	MANNITOL/SORBITOL	0.561911	1.03303	0.980295
3125_Neg	URIDINE	0.567233	0.954416	0.980295
14223_Pos	Di-n-butyl pthalate (DBP)	0.574322	1.10477	0.980295
611_Neg	SULFOACETALDEHYDE	0.5793	0.964003	0.980295
1851_Neg	DEHYDRO-L-(+)-ASCORBIC ACID DIMER	0.590963	1.0324	0.980295
14027_Neg	DINOTERB (HERBICIDE)	0.591418	1.12874	0.980295
5475_Pos	Methylglutaryl-L-carnitine	0.598231	1.03472	0.980295
1564_Pos	CREATININE+Na	0.598338	0.973022	0.980295
11405_Pos	N-BOC-L-Tryptophan	0.604851	1.07238	0.980295
2631_Neg	ALPHA-HYDROXYISOBUTYRIC ACID	0.608991	0.972338	0.980295
5087_Neg	3-HYDROXYANTHRANILATE	0.610573	0.972604	0.980295
1970_Neg	N-ACETYL-DL-SERINE	0.610955	0.957364	0.980295
833_Pos	METHIONINE SULFOXIDE	0.61213	1.03614	0.980295
13342_Pos	DIHYDROXYMANDELIC ACID-H2O	0.613299	1.1077	0.980295
2783_Neg	SUCCINIC-2,2,3,3-D4 ACID	0.613838	0.938709	0.980295
879_Pos	N-ACETYL-D-GLUCOSAMINE+Na	0.614119	1.05688	0.980295
3208_Pos	L-TYROSINE-NH3	0.617026	1.04465	0.980295
961_Pos	ARABINOSE+Na	0.617629	0.958178	0.980295
1477_Neg	THREONINE/HOMOSERINE	0.617936	1.03964	0.980295
10566_Neg	3-HYDROXYBENZOATE	0.618683	1.0314	0.980295
13959_Pos	3,5-DI-TERT-bUTYLBENZALDEHYDE	0.620479	1.11918	0.980295
1073_Pos	1-METHYLNICOTINAMIDE	0.624912	1.03441	0.980295
4834_Pos	DEOXYURIDINE-H2O	0.625786	0.975962	0.980295
1565_Pos	4-AMINOBUTANOATE (GABA)	0.632237	0.964429	0.982743
6243_Neg	3-(4-HYDROXYPHENYL)LACTATE	0.63616	1.04161	0.982743
4317_Pos	PANTOTHENIC ACID-H2O	0.63662	0.976115	0.982743
3203_Neg	3-HYDROXY-3-METHYLGLUTARATE	0.642448	0.956883	0.984484
12140_Neg	DIMER OF CHENODEOXYCHOLYGLYCINE (GCDCA)	0.651921	0.975788	0.984484
2966_Pos	ACETYLCHOLINE	0.652331	0.97302	0.984484
632_Pos	CARNOSINE	0.655468	0.971583	0.984484
1197_Pos	D-MANNOSAMINE+K	0.657427	0.974103	0.984484
6429_Neg	4-HYDROXY-2-QUINOLINECARBOXYLIC ACID	0.660319	1.036	0.984484
1169_Pos	L-5-HYDROXYLYSINE	0.666011	0.961258	0.984484
1019_Pos	PHOSPHONOACETATE	0.671221	0.949272	0.984484
4774_Neg	3-METHOXY-L-TYROSINE	0.677093	0.965847	0.984484
1064_Pos	ALANINE/SARCOSINE	0.679635	0.975387	0.984484
7548_Neg	N6-(DELTA2-ISOPENTENYL)-ADENINE	0.680072	1.028	0.984484
13052_Neg	HEPTADECANOATE+FA	0.68547	0.931309	0.984484
950_Neg	L-2-AMINOADIPIC ACID	0.686793	1.02842	0.984484
12138_Neg	GLYCOCHENODEOXYCHOLIC ACID	0.687969	1.02399	0.984484
4144_Neg	4-PYRIDOXATE	0.689801	0.982055	0.984484
1294_Pos	THREONINE	0.693037	0.975008	0.984484
2454_Neg	N-ACETYL-L-ASPARTIC ACID+Na	0.697634	0.963672	0.984484
10484_Pos	OCTANOYLCARNITINE+Na	0.699709	0.974459	0.984484
881_Pos	ALLANTOIN+Na	0.703757	0.972729	0.984484
5530_Neg	3-METHYGLUTARIC ACID	0.709014	0.965579	0.984484
6321_Neg	VANILLOYLGLYCINE	0.711446	0.97899	0.984484
10617_Neg	BOC-L-TYROSINE	0.717133	1.04814	0.984484
1669_Neg	D-GLUCONATE-H2O	0.721315	0.965448	0.984484
11955_Neg	ALLOCHOLIC ACID+FA	0.721845	0.983709	0.984484
1747_Neg	LACTATE-DIMER	0.724317	0.954145	0.984484
11053_Pos	CHOLATE-2H2O	0.728258	0.983909	0.984484
604_Neg	GLUCOSE+Cl	0.730292	1.04931	0.984484
8951_Neg	INDOLE-3-ACETATE	0.731764	0.973542	0.984484
12131_Neg	MONOBUTYL PHTHALATE	0.7324	1.12282	0.984484
480_Neg	TAURINE	0.733142	1.03008	0.984484
736_Pos	L-ARABITOL+Na	0.737145	1.02069	0.984484
6331_Neg	CATECHOL SULFATE	0.743284	0.979189	0.984484
1475_Neg	2-DEOXY-D-GALACTOSE (FRUCTOSE/GLUCOSE)	0.744398	0.980106	0.984484
1884_Neg	6-DEOXY-L-GALACTOSE+FA	0.748088	0.974133	0.984484
10221_Pos	GLYCOCHOLATE-H2O	0.749695	1.0196	0.984484
2699_Pos	SUCCINATE-H2O	0.75369	0.969438	0.984484
602_Neg	L-SORBOSE+Cl	0.757519	1.04482	0.984484
6164_Neg	4-HYDROXYPHENYLACETATE	0.762297	0.977864	0.984484
972_Pos	HOMOCYSTEINE	0.764851	1.01481	0.984484
8020_Neg	2-HYDROXYPHENYLACETIC ACID	0.769357	1.02032	0.984484
13333_Pos	SPHINGANINE	0.775618	1.04105	0.984484
2003_Neg	EDTA	0.775839	1.03123	0.984484
1038_Pos	N-METHYL-L-GLUTAMATE	0.782433	1.02605	0.984484
945_Neg	QUINATE	0.786923	0.98898	0.984484
10722_Neg	CORTISONE+FA	0.789827	1.01118	0.984484
5205_Pos	THEOBROMINE	0.793626	1.01196	0.984484
12706_Pos	LYSO PC (18)	0.797763	1.01387	0.984484
6059_Neg	THEOPHYLLINE	0.798807	0.988618	0.984484
9621_Neg	BENZOATE	0.80579	1.03426	0.984484
2921_Neg	L-LEUCINE	0.808349	0.978189	0.984484
11363_Pos	BOC-D-Phenylalanine	0.810561	1.03212	0.984484
2648_Pos	L-ISOLEUCINE+Na	0.81117	0.983723	0.984484
1135_Pos	GLU-THR	0.818465	0.981927	0.984484
638_Pos	CREATINE PHOSPHATE	0.82038	1.02137	0.984484
6960_Neg	INDOXYL SULFATE	0.8213	0.985383	0.984484
978_Pos	L-PROLINE+Na	0.82162	1.01289	0.984484
12337_Neg	URSODEOXYCHOLIC ACID (UDCA)+FA	0.82273	1.01204	0.984484
5813_Pos	BUTANOYLCARNITINE	0.823888	1.01547	0.984484
779_Neg	L-CYSTEIC ACID	0.824701	1.01813	0.984484
746_Neg	PROPYNOATE	0.829291	0.983845	0.984484
11378_Pos	CHENODEOXYCHOLYGLYCINE (GCDCA)-2H2O	0.830214	0.987787	0.984484
4280_Pos	L-PHENYLALANINE-HCOOH	0.83295	1.02267	0.984484
1115_Pos	2-AMINOETHYL DIHYDROGEN PHOSPHATE	0.839799	0.988595	0.984484
10661_Pos	2,6-DIMETHYLHEPTANOYL CARNITINE	0.839944	1.01245	0.984484
1100_Neg	SARCOSINE/BETA-ALANINE	0.843565	1.01261	0.984484
1655_Neg	BETAINE+Cl	0.844452	0.982355	0.984484
14396_Neg	A-LINOLENIC ACID	0.855234	0.990426	0.984484
1134_Pos	L-METHIONINE SULFOXIMINE-NH3	0.855877	0.986543	0.984484
1820_Neg	OROTATE	0.858197	0.985987	0.984484
12499_Neg	DECANOATE	0.861854	1.01191	0.984484
1506_Pos	5-Hydroxymethyl-2-furaldehyde	0.865019	0.980958	0.984484
2348_Neg	PYRIDINE-2,3-DICARBOXYLATE	0.872554	1.01609	0.984484
2069_Neg	MALATE	0.87666	1.01328	0.984484
3855_Neg	GLUTARATE	0.876792	1.01256	0.984484
7923_Neg	4-HYDROXYBENZALDEHYDE	0.87716	0.98742	0.984484
476_Pos	L-LYSINE-NH3	0.878161	1.00882	0.984484
8440_Pos	AZELAIC ACID-H2O	0.878639	0.968914	0.984484
592_Pos	L-ASPARAGINE	0.888384	1.01186	0.984484
6963_Neg	HEXANESULFONIC ACID-SULFATE	0.888736	1.00987	0.984484
10228_Neg	TAUROCHOLIC ACID (TCA)	0.889391	0.993567	0.984484
1122_Pos	CREATINE-H2O	0.895206	0.987124	0.984484
1906_Neg	2'-DEOXYCYTIDINE 5'-MONOPHOSPHATE+FA	0.897973	1.00775	0.984484
901_Pos	3-SULFINO-L-ALANINE+Na	0.898678	0.990328	0.984484
1092_Neg	CREATINE-D3	0.900392	0.983062	0.984484
12097_Neg	CHENODEOXYCHOLYGLYCINE (GCDCA)	0.904238	0.992717	0.984484
11855_Neg	2,4-DINITROPHENOL	0.910859	0.977164	0.984484
1100_Pos	TMAO	0.917754	1.00715	0.984484
992_Pos	D-SACCHARIC ACID	0.91876	0.993038	0.984484
6813_Neg	6-CARBOXYHEXANOATE+Na	0.922179	0.993426	0.984484
13513_Neg	MONO-(2-ETHYLHEXYL) PHTHALATE	0.928038	0.980454	0.984484
10228_Pos	GLYCHOCHOLIC ACID-2H2O	0.932506	1.00525	0.984484
722_Neg	SN-GLYCERO-3-PHOSPHOCHOLINE+Cl	0.933025	0.990861	0.984484
7452_Pos	4-AMINOBENZOATE-H2O	0.933247	1.00596	0.984484
1438_Pos	L-CARNITINE+Na	0.937879	0.993535	0.984484
8080_Pos	SULCATOL	0.93878	0.986821	0.984484
951_Neg	LL-2,6-DIAMINOHEPTANEDIOATE	0.941395	1.00714	0.984484
3393_Neg	GAMMA GLUTAMYLCYSTINE	0.942892	1.00729	0.984484
5171_Neg	3-METHYL-2-OXOVALERIC ACID	0.945524	0.995272	0.984484
4576_Neg	L-PHENYLALANINE	0.946104	0.992037	0.984484
5200_Pos	FORMYL-L-METHIONYL PEPTIDE-H2O	0.947334	1.00314	0.984484
10633_Neg	3-ALPHA,11-BETA,17-ALPHA,21-TETRAHYDROXY- 5-ALPHA-PREGNAN-20-ONE+FA	0.957506	0.997512	0.985075
6412_Pos	CAFFEINE	0.960037	0.998052	0.985075
11245_Neg	TAURODEOXYCHOLIC ACID (T-DCA)	0.96703	0.997875	0.985075
666_Pos	TRIMETHYLLYSINE	0.967394	0.996794	0.985075
2302_Neg	5-OXO-D-PROLINE	0.968966	1.00409	0.985075
2444_Neg	CITRATE	0.969408	0.997493	0.985075
12134_Neg	3-AMINOSALICYLIC ACID	0.969586	0.997158	0.985075
4701_Pos	2-FUROYLGLYCINE	0.976147	1.00118	0.987035
15739_Pos	Bis(2-ethylhexyl) phthalate	0.977723	0.997001	0.987035
11334_Pos	BOC-D-Phenylalanine+Na	0.986624	0.997941	0.992869
11225_Pos	CHENODEOXYCHOLYGLYCINE (GCDCA)-H2O	0.993275	1.00048	0.996408
457_Neg	GLYCOLALDEHYDE DIMER	0.997267	0.999552	0.997267

## Sheet: alt PFS
UniqueID	Name	p-value	HR	padjPFS
7455_Neg	P-CRESOL SULFATE	0.00197526	0.875751	0.2443
8048_Neg	PHENYLPYRUVATE+FA	0.00238743	1.27871	0.2443
12341_Pos	CHENODEOXYCHOLATE-2H2O	0.00303575	0.883407	0.2443
12134_Neg	3-AMINOSALICYLIC ACID	0.00307296	1.2127	0.2443
13052_Neg	HEPTADECANOATE+FA	0.00640849	1.48674	0.40758
12888_Neg	SPHINGOSINE-1-PHOSPHATE	0.0150508	0.879278	0.666412
4140_Pos	Dipropylene glycol	0.0163701	0.885574	0.666412
1134_Pos	L-METHIONINE SULFOXIMINE-NH3	0.0167651	0.870209	0.666412
12806_Neg	CHENODEOXYCHOLIC ACID (CDCA)	0.0193929	0.910599	0.685215
10661_Pos	2,6-DIMETHYLHEPTANOYL CARNITINE	0.0253499	0.870006	0.77999
1586_Pos	N-ACETYLGLYCINE +Na	0.0276038	1.17747	0.77999
2279_Neg	MALEIC ACID	0.0354409	1.11967	0.77999
12706_Pos	LYSO PC (18)	0.039757	0.923721	0.77999
1583_Pos	ALDOPENTOSE	0.04494	0.882989	0.77999
13744_Neg	12(S)-HETE	0.0498045	0.927779	0.77999
4317_Pos	PANTOTHENIC ACID-H2O	0.0517269	0.917041	0.77999
1700_Pos	NALPHA-ACETYL-L-LYSINE+Na	0.0549162	1.15909	0.77999
8440_Pos	AZELAIC ACID-H2O	0.0574423	0.795416	0.77999
6607_Pos	N-ACETYL-L-LEUCINE-H2O	0.0588729	0.906478	0.77999
2822_Neg	MEVALOLACTONE	0.0605394	1.11199	0.77999
1591_Pos	N-ACETYLGLYCINE	0.0623602	1.14744	0.77999
726_Pos	HOMOSERINE+Na	0.0727851	0.911619	0.77999
7548_Neg	N6-(DELTA2-ISOPENTENYL)-ADENINE	0.0729658	1.13872	0.77999
1235_Pos	PHOSPHOCHOLINE	0.0745301	0.919716	0.77999
1589_Neg	L-HISTIDINE+Na	0.074788	1.1135	0.77999
1669_Neg	D-GLUCONATE-H2O	0.0760755	1.10522	0.77999
1619_Neg	PROLINE	0.0787802	1.12179	0.77999
14496_Neg	ARACHIDONIC ACID (20)	0.0794181	0.90971	0.77999
1577_Pos	ALPHA-AMINOADIPATE/N-METHYL-L-GLUTAMATE-NH3	0.0804063	0.927886	0.77999
8195_Neg	2,3-DIHYDROXYBENZOATE	0.0811755	0.90571	0.77999
7923_Neg	4-HYDROXYBENZALDEHYDE	0.0842394	0.884256	0.77999
11019_Neg	THROMBOXANE B2	0.0869765	0.9334	0.77999
2964_Neg	CITRAMALATE-H2O	0.0882299	1.12284	0.77999
359_Pos	PUTRESCINE-NH3	0.0896	1.17966	0.77999
13591_Neg	MONO-(2-ETHYLHEXYL) PHTHALATE DIMER	0.0928614	0.920922	0.77999
6335_Pos	PHENYLACETYLGLUTAMINE	0.093006	0.920147	0.77999
5549_Neg	L-PHENYLALANINE-13C6	0.0938816	0.921528	0.77999
6814_Neg	N-ACETYLSEROTONIN+FA	0.0942494	0.915316	0.77999
1115_Pos	2-AMINOETHYL DIHYDROGEN PHOSPHATE	0.0961262	0.920008	0.77999
611_Neg	SULFOACETALDEHYDE	0.0988479	0.904973	0.77999
10478_Neg	SALICYLIC ACID-D4	0.100565	1.21476	0.77999
13311_Neg	7-HYDROXY-3-OXO-4-CHOLESTENOIC ACID+FA	0.103422	0.911037	0.783053
1714_Pos	L-PIPECOLIC ACID+Na	0.108239	1.10082	0.783483
879_Pos	N-ACETYL-D-GLUCOSAMINE+Na	0.108407	1.19975	0.783483
7120_Neg	FERULIC ACID SULFATE	0.113146	1.06856	0.799565
14373_Neg	EICOSAPENTAENOIC ACID	0.118013	0.913864	0.811162
13776_Neg	LYSOPC (18)	0.125543	0.915703	0.811162
876_Pos	L-SERINE	0.128294	0.89981	0.811162
6903_Neg	6-HYDROXYCAPROIC ACID	0.131247	1.11615	0.811162
11937_Neg	OMEGA-HYDROXYDODECANOIC ACID	0.133782	1.31163	0.811162
1073_Pos	1-METHYLNICOTINAMIDE	0.136099	1.08019	0.811162
13562_Pos	LYSO PC (16)+Na	0.136212	0.908779	0.811162
12759_Pos	LYSO PC (16)	0.140969	0.929549	0.811162
1475_Neg	2-DEOXY-D-GALACTOSE (FRUCTOSE/GLUCOSE)	0.142078	1.09771	0.811162
10633_Neg	3-ALPHA,11-BETA,17-ALPHA,21-TETRAHYDROXY- 5-ALPHA-PREGNAN-20-ONE+FA	0.143868	0.941598	0.811162
3481_Neg	2-METHYLMALEATE	0.149968	1.13723	0.811162
5325_Pos	PEG n5	0.150969	1.10512	0.811162
4488_Neg	INOSINE+Cl	0.151126	1.05612	0.811162
961_Pos	ARABINOSE+Na	0.154748	1.08962	0.811162
13440_Neg	LYSOPE (16)	0.155779	0.922296	0.811162
13048_Pos	LYSO PC (20)	0.170935	0.938785	0.811162
822_Neg	N-ACETYLNEURAMINATE	0.171722	1.10107	0.811162
986_Pos	L-RHAMNOSE-H2O	0.172863	1.09376	0.811162
855_Pos	GLYCEROL	0.173361	1.08086	0.811162
779_Neg	L-CYSTEIC ACID	0.174118	0.914996	0.811162
1520_Pos	DEOXYCARNITINE	0.176612	1.14505	0.811162
1790_Neg	LACTATE	0.182553	1.1244	0.811162
13513_Neg	MONO-(2-ETHYLHEXYL) PHTHALATE	0.183608	1.25197	0.811162
12843_Pos	LINOLEATE	0.184465	1.21549	0.811162
476_Pos	L-LYSINE-NH3	0.187712	1.05755	0.811162
1565_Pos	4-AMINOBUTANOATE (GABA)	0.19024	1.09799	0.811162
632_Pos	CARNOSINE	0.191408	1.09867	0.811162
2599_Neg	FUMARATE	0.196344	1.13329	0.811162
480_Neg	TAURINE	0.202246	0.920774	0.811162
10617_Neg	BOC-L-TYROSINE	0.205518	1.17483	0.811162
11053_Pos	CHOLATE-2H2O	0.205571	0.941455	0.811162
7452_Pos	4-AMINOBENZOATE-H2O	0.2087	0.922715	0.811162
7012_Pos	CYCLO-LEU-PRO	0.214414	1.08739	0.811162
14027_Neg	DINOTERB (HERBICIDE)	0.215109	1.29099	0.811162
1747_Neg	LACTATE-DIMER	0.218276	1.11713	0.811162
6465_Pos	HYDROXYHIPPURIC ACID	0.218574	0.935355	0.811162
14459_Neg	DOCOSAHEXAENOIC ACID (22)	0.218615	0.940144	0.811162
1466_Pos	N-ACETYLPUTRESCINE	0.224394	1.13702	0.811162
569_Neg	L-ARGININE	0.226559	1.12466	0.811162
5475_Pos	Methylglutaryl-L-carnitine	0.22678	0.933998	0.811162
861_Pos	DIETHANOLAMINE	0.22791	1.07987	0.811162
8080_Pos	SULCATOL	0.228895	0.849076	0.811162
2348_Neg	PYRIDINE-2,3-DICARBOXYLATE	0.229474	0.923499	0.811162
10324_Neg	CORTISOL+Cl	0.231445	1.05261	0.811162
2943_Neg	XANTHINE	0.234232	1.06545	0.811162
1058_Pos	CREATINE:D3+Na	0.235322	0.946133	0.811162
1601_Pos	STACHYDRINE	0.237045	1.05313	0.811162
2879_Pos	L-LEUCINE 13C6	0.240538	1.12365	0.811162
11662_Neg	N-BOC-L-TERT-LEUCINE	0.24337	1.13173	0.811162
592_Pos	L-ASPARAGINE	0.24368	0.926916	0.811162
10484_Pos	OCTANOYLCARNITINE+Na	0.245205	1.06652	0.811162
10722_Neg	CORTISONE+FA	0.247742	0.956206	0.811162
14396_Neg	A-LINOLENIC ACID	0.249981	1.04916	0.811162
1908_Pos	GUANINE	0.256464	1.06062	0.819875
2444_Neg	CITRATE	0.258419	0.920925	0.819875
5171_Neg	3-METHYL-2-OXOVALERIC ACID	0.260401	1.06468	0.819875
6059_Neg	THEOPHYLLINE	0.263367	1.05376	0.821085
901_Pos	3-SULFINO-L-ALANINE+Na	0.268227	0.931913	0.828119
1273_Pos	L-GLUTAMINE+K	0.27429	0.936283	0.83212
4622_Neg	GUANOSINE	0.279177	1.04016	0.83212
2461_Pos	ACETOACETATE	0.281015	1.08062	0.83212
457_Neg	GLYCOLALDEHYDE DIMER	0.283357	1.09755	0.83212
3203_Neg	3-HYDROXY-3-METHYLGLUTARATE	0.2841	1.08955	0.83212
951_Neg	LL-2,6-DIAMINOHEPTANEDIOATE	0.287011	1.07417	0.83212
5015_Neg	PANTOTHENIC ACID	0.28784	1.08619	0.83212
2797_Neg	3,4-DIHYDROXY-L-PHENYLALANINE	0.300179	0.935773	0.852474
10408_Pos	GLYCOURSODEOXYCHOLIC ACID-2H2O	0.300242	0.951813	0.852474
5087_Neg	3-HYDROXYANTHRANILATE	0.305207	1.07102	0.858902
874_Pos	GLYCINE	0.309411	0.93309	0.863093
1506_Pos	5-Hydroxymethyl-2-furaldehyde	0.321969	1.09808	0.883023
1989_Neg	2,3-DIHYDROXYISOVALERATE	0.329882	1.04796	0.883023
4144_Neg	4-PYRIDOXATE	0.330461	1.04637	0.883023
10228_Neg	TAUROCHOLIC ACID (TCA)	0.33286	1.03705	0.883023
2699_Pos	SUCCINATE-H2O	0.333255	1.08859	0.883023
5311_Pos	QUINOLINE	0.333616	0.928389	0.883023
12902_Pos	LYSO PE (22)	0.335993	0.959006	0.883023
6164_Neg	4-HYDROXYPHENYLACETATE	0.352896	0.937784	0.911787
3359_Neg	L-TYROSINE-13C6	0.353613	1.0844	0.911787
604_Neg	GLUCOSE+Cl	0.355539	1.11348	0.911787
602_Neg	L-SORBOSE+Cl	0.360701	1.11343	0.911869
2069_Neg	MALATE	0.361307	1.07207	0.911869
8020_Neg	2-HYDROXYPHENYLACETIC ACID	0.372071	1.07736	0.91214
1990_Pos	N-Acetyl-Arginine	0.375389	1.0695	0.91214
2671_Neg	N-ACETYL-DL-GLUTAMIC ACID	0.378837	1.06	0.91214
4909_Pos	PROPANOYLCARNITINE	0.387788	0.948	0.91214
10282_Neg	3-TERT-BUTYLADIPIC ACID	0.388114	0.917128	0.91214
2157_Neg	L-METHIONINE	0.388441	1.03908	0.91214
3415_Neg	4-ACETAMIDOBUTANOATE	0.389232	1.06526	0.91214
1820_Neg	OROTATE	0.395954	1.0582	0.91214
945_Neg	QUINATE	0.401178	1.04491	0.91214
11955_Neg	ALLOCHOLIC ACID+FA	0.40146	0.961913	0.91214
13593_Neg	LYSOPE (18)	0.403419	0.960383	0.91214
6106_Neg	2-HYDROXYHIPPURIC ACID	0.404088	0.959283	0.91214
972_Pos	HOMOCYSTEINE	0.404774	0.961797	0.91214
13417_Pos	LYSO PE (18)	0.405867	0.962631	0.91214
746_Neg	PROPYNOATE	0.408014	1.05975	0.91214
5509_Neg	ADIPIC ACID+Na	0.413622	0.955447	0.91214
12858_Neg	3ALPHA,12ALPHA-DIHYDROXY-5BETA-CHOLANATE+FA	0.420684	0.967234	0.91214
12131_Neg	MONOBUTYL PHTHALATE	0.425865	1.24152	0.91214
9224_Neg	3-(2-HYDROXYPHENYL)PROPANOATE	0.429598	0.960065	0.91214
1966_Neg	2-HYDROXYGLUTARATE	0.432278	1.06436	0.91214
1092_Neg	CREATINE-D3	0.4324	1.07693	0.91214
4834_Pos	DEOXYURIDINE-H2O	0.433804	1.04744	0.91214
3208_Pos	L-TYROSINE-NH3	0.436062	0.949601	0.91214
6243_Neg	3-(4-HYDROXYPHENYL)LACTATE	0.437064	1.06747	0.91214
709_Neg	L-CYSTEINE-S-SULFATE	0.440267	1.05549	0.91214
1251_Pos	2-ACETAMIDO-2-DEOXY-BETA-D-GLUCOSYLAMINE-H2O	0.444979	1.0504	0.91214
12769_Pos	LYSO PE (20)	0.452374	0.966264	0.91214
867_Pos	D-FRUCTOSE-H2O	0.453216	1.05548	0.91214
4701_Pos	2-FUROYLGLYCINE	0.454946	1.03286	0.91214
1135_Pos	GLU-THR	0.455956	1.0843	0.91214
7929_Neg	SUBERIC ACID	0.461106	0.956501	0.91214
834_Pos	GUANIDINOACETATE	0.461747	0.939743	0.91214
994_Pos	1-AMINOCYCLOPROPANE-1-CARBOXYLATE	0.466227	1.0536	0.91214
2846_Pos	L-LEUCINE-D10	0.466591	1.07301	0.91214
1169_Pos	L-5-HYDROXYLYSINE	0.467013	1.0582	0.91214
5495_Pos	PHENETHYLAMINE	0.470805	0.912431	0.91214
1197_Pos	D-MANNOSAMINE+K	0.47083	1.03603	0.91214
487_Neg	D-GALACTOSE2-	0.471004	1.0675	0.91214
1122_Pos	CREATINE-H2O	0.474675	1.08451	0.91214
13959_Pos	3,5-DI-TERT-bUTYLBENZALDEHYDE	0.477998	0.892564	0.91214
946_Neg	2-DEOXY-D-GLUCOSE+FA	0.481505	1.10211	0.91214
1294_Pos	THREONINE	0.481885	0.956636	0.91214
722_Neg	SN-GLYCERO-3-PHOSPHOCHOLINE+Cl	0.4852	1.08589	0.912979
6461_Pos	HIPPURATE	0.491976	0.968494	0.913079
15739_Pos	Bis(2-ethylhexyl) phthalate	0.493666	0.956547	0.913079
3450_Pos	5-VALEROLACTONE	0.493867	0.949708	0.913079
1438_Pos	L-CARNITINE+Na	0.50329	1.05052	0.915206
2211_Pos	URATE	0.503492	1.07359	0.915206
1308_Pos	METHYL BETA-D-GALACTOSIDE+Na	0.50562	1.03494	0.915206
737_Pos	FORMATE	0.506529	1.04113	0.915206
13215_Neg	LYSOPE (22)	0.518645	0.965376	0.920147
3125_Neg	URIDINE	0.519172	0.956011	0.920147
905_Pos	5-AMINOLEVULINIC ACID-H2O	0.521388	0.94509	0.920147
1100_Neg	SARCOSINE/BETA-ALANINE	0.52385	1.04986	0.920147
2454_Neg	N-ACETYL-L-ASPARTIC ACID+Na	0.529853	1.03855	0.920147
2530_Neg	HYPOXANTHINE	0.530422	1.03535	0.920147
1906_Neg	2'-DEOXYCYTIDINE 5'-MONOPHOSPHATE+FA	0.532114	1.02933	0.920147
783_Neg	D-CELLOBIOSE+Cl	0.535261	1.03071	0.920147
5522_Neg	4-HYDROXYBENZENESULFONIC ACID	0.536059	1.03136	0.920147
6963_Neg	HEXANESULFONIC ACID-SULFATE	0.544339	0.961879	0.920147
1064_Pos	ALANINE/SARCOSINE	0.54697	1.02615	0.920147
12140_Neg	DIMER OF CHENODEOXYCHOLYGLYCINE (GCDCA)	0.548361	1.0204	0.920147
9621_Neg	BENZOATE	0.552837	1.05778	0.920147
6412_Pos	CAFFEINE	0.561564	1.02196	0.920147
833_Pos	METHIONINE SULFOXIDE	0.564552	0.967783	0.920147
801_Neg	N-ACETYL-D-GALACTOSAMINE+Cl	0.565463	1.04964	0.920147
710_Pos	GALACTITOL+Na	0.568384	0.977772	0.920147
11245_Neg	TAURODEOXYCHOLIC ACID (T-DCA)	0.569352	1.02152	0.920147
2966_Pos	ACETYLCHOLINE	0.570141	1.04103	0.920147
1859_Neg	L-VALINE	0.5703	1.04609	0.920147
810_Pos	TRIETHANOLAMINE	0.572727	1.02988	0.920147
1142_Pos	N-AMIDINO-L-ASPARTATE	0.574368	0.957974	0.920147
622_Neg	ASPARTATE	0.575815	1.03219	0.920147
5205_Pos	THEOBROMINE	0.59149	0.980799	0.922323
477_Pos	4-HYDROXY-L-PROLINE+Na	0.592496	0.964581	0.922323
13557_Neg	4-DODECYLBENZENESULFONATE	0.593716	0.968823	0.922323
2131_Neg	4-GUANIDINOBUTANOATE	0.595888	1.03469	0.922323
11855_Neg	2,4-DINITROPHENOL	0.611128	1.0625	0.922323
2783_Neg	SUCCINIC-2,2,3,3-D4 ACID	0.612475	1.04561	0.922323
12095_Neg	3-HYDROXYDECANOIC ACID	0.615104	1.03256	0.922323
1851_Neg	DEHYDRO-L-(+)-ASCORBIC ACID DIMER	0.617318	1.03022	0.922323
942_Neg	D-GLYCERIC ACID	0.617697	1.03986	0.922323
1994_Pos	ADENINE-NH3	0.619346	0.953635	0.922323
1276_Pos	L-THREONINE+Na	0.62199	1.02286	0.922323
14586_Neg	LINOLEIC ACID (18)	0.62375	0.981711	0.922323
5064_Neg	XANTHOSINE	0.623989	1.04815	0.922323
1284_Pos	L-ASPARTATE+Na	0.628096	1.03599	0.922323
4278_Pos	L-PHENYLALANINE 13C6	0.630707	1.04588	0.922323
4280_Pos	L-PHENYLALANINE-HCOOH	0.631034	0.960169	0.922323
759_Pos	D-LACTOSE-H2O	0.631375	0.967033	0.922323
950_Neg	L-2-AMINOADIPIC ACID	0.634299	1.03139	0.922323
12097_Neg	CHENODEOXYCHOLYGLYCINE (GCDCA)	0.634659	1.02288	0.922323
3204_Pos	L-TYROSINE 13C6	0.635184	1.04615	0.922323
5813_Pos	BUTANOYLCARNITINE	0.641821	0.973793	0.927724
1867_Neg	D-LYXOSE-H2O	0.648944	0.962333	0.929963
3393_Neg	GAMMA GLUTAMYLCYSTINE	0.654175	1.03469	0.929963
2739_Pos	N-ACETYL-L-ALANINE+Na	0.658007	1.0366	0.929963
5200_Pos	FORMYL-L-METHIONYL PEPTIDE-H2O	0.660584	0.983382	0.929963
13342_Pos	DIHYDROXYMANDELIC ACID-H2O	0.665219	1.06806	0.929963
4946_Neg	3,4-DIHYDROXYBENZENESULFONIC ACID	0.670829	1.02539	0.929963
8951_Neg	INDOLE-3-ACETATE	0.671017	0.964853	0.929963
667_Neg	D-ARABINOSE+FA	0.671573	1.03383	0.929963
11334_Pos	BOC-D-Phenylalanine+Na	0.672518	0.96631	0.929963
721_Pos	N-METHYL-L-HISTIDINE+Na	0.672615	0.970744	0.929963
648_Pos	L-HISTIDINOL-H2O	0.678613	0.971005	0.934195
13182_Pos	MYRISTIC ACID+K	0.686241	0.950673	0.940623
11405_Pos	N-BOC-L-Tryptophan	0.690509	0.968552	0.942411
881_Pos	ALLANTOIN+Na	0.696791	0.97334	0.946921
12337_Neg	URSODEOXYCHOLIC ACID (UDCA)+FA	0.708767	1.01787	0.956481
10566_Neg	3-HYDROXYBENZOATE	0.716382	0.978699	0.956481
466_Neg	MANNITOL/SORBITOL	0.721964	0.986072	0.956481
1257_Pos	DIMETHYLARGININE	0.724639	0.965534	0.956481
3855_Neg	GLUTARATE	0.730208	0.978665	0.956481
1477_Neg	THREONINE/HOMOSERINE	0.733398	0.975119	0.956481
6960_Neg	INDOXYL SULFATE	0.733761	0.978863	0.956481
1768_Pos	CITRULLINE+Na	0.73584	1.02313	0.956481
1337_Pos	ACETYL-L-SERINE-H2O	0.741118	0.983198	0.956481
1884_Neg	6-DEOXY-L-GALACTOSE+FA	0.74184	0.977202	0.956481
6331_Neg	CATECHOL SULFATE	0.743017	1.01938	0.956481
964_Pos	D-SORBITOL-H2O	0.745489	0.977136	0.956481
6813_Neg	6-CARBOXYHEXANOATE+Na	0.746892	0.983386	0.956481
697_Neg	L-GLUTAMIC ACID	0.749625	0.9729	0.956481
978_Pos	L-PROLINE+Na	0.74976	1.01914	0.956481
1063_Pos	CREATINE:D3	0.75195	1.03065	0.956481
11363_Pos	BOC-D-Phenylalanine	0.757303	1.02843	0.959451
10536_Pos	FORMYLKYNURENINE	0.765202	0.97259	0.962749
6486_Neg	RIBOFLAVIN	0.769949	1.01238	0.962749
5968_Neg	4-METHYL-2-OXOVALERIC ACID	0.770648	0.981706	0.962749
1100_Pos	TMAO	0.772016	0.979591	0.962749
6702_Pos	TRYPTAMINE-NH3	0.780268	1.02302	0.965448
2135_Neg	N-FORMYLGLYCINE	0.782051	0.982968	0.965448
1970_Neg	N-ACETYL-DL-SERINE	0.785655	1.01947	0.965448
10228_Pos	GLYCHOCHOLIC ACID-2H2O	0.786324	1.01123	0.965448
960_Pos	CHOLINE	0.791339	1.03162	0.967868
520_Pos	L-ORNITHINE+Na	0.799702	0.975812	0.969459
883_Pos	TREHALOSE+Na	0.806681	1.01135	0.969459
4576_Neg	L-PHENYLALANINE	0.811402	1.02245	0.969459
6396_Pos	CAFFEINE-D3	0.82281	1.02019	0.969459
992_Pos	D-SACCHARIC ACID	0.82955	1.01552	0.969459
9687_Pos	BOC-L-Tyrosine+Na	0.82977	1.01781	0.969459
1038_Pos	N-METHYL-L-GLUTAMATE	0.831593	0.981906	0.969459
747_Neg	GLYCERALDEHYDE+FA	0.835361	0.986101	0.969459
12138_Neg	GLYCOCHENODEOXYCHOLIC ACID	0.84006	1.0091	0.969459
2302_Neg	5-OXO-D-PROLINE	0.842257	0.980788	0.969459
4774_Neg	3-METHOXY-L-TYROSINE	0.847295	1.01631	0.969459
1844_Pos	3-UREIDOPROPIONATE-H2O	0.859605	1.01546	0.969459
4945_Pos	5-HYDROXY-L-TRYPTOPHAN	0.860007	0.990017	0.969459
7179_Pos	N-BOC-L-Aspartic Acid	0.865863	0.985217	0.969459
5530_Neg	3-METHYGLUTARIC ACID	0.867221	0.989925	0.969459
1069_Pos	4-IMIDAZOLEACETIC ACID	0.867628	1.01707	0.969459
14223_Pos	Di-n-butyl pthalate (DBP)	0.872446	0.979839	0.969459
638_Pos	CREATINE PHOSPHATE	0.872447	1.01289	0.969459
6361_Neg	L-TRYPTOPHAN	0.872722	1.01112	0.969459
1564_Pos	CREATININE+Na	0.873298	0.991488	0.969459
4530_Pos	3-METHYLCROTONYLGLYCINE	0.874792	1.01451	0.969459
9022_Neg	N-ACETYL-D-TRYPTOPHAN	0.878557	1.01262	0.969459
2065_Pos	NICOTINAMIDE	0.878824	0.990951	0.969459
4862_Pos	ACYL-CARNITINE(5-OH)	0.881115	0.990139	0.969459
6429_Neg	4-HYDROXY-2-QUINOLINECARBOXYLIC ACID	0.881214	0.989201	0.969459
13340_Pos	SPHINGOSINE (d18)	0.882905	0.982071	0.969459
2763_Neg	UROCANATE	0.88953	1.00915	0.969459
11292_Neg	TESTOSTERONE SULFATE	0.893507	1.01043	0.969459
7737_Pos	N-ACETYL-L-PHENYLALANINE	0.894994	0.99065	0.969459
6321_Neg	VANILLOYLGLYCINE	0.895203	0.994883	0.969459
2921_Neg	L-LEUCINE	0.895372	1.00962	0.969459
10877_Pos	Monobutyl phthalate (mBP)	0.896926	1.00721	0.969459
7184_Neg	2,5-DIHYDROXYBENZOATE	0.896945	0.99453	0.969459
695_Pos	BETA-ALANINE	0.899473	0.989817	0.969459
1181_Neg	TRIGONELLINE+Cl	0.90802	1.00653	0.969459
12499_Neg	DECANOATE	0.909232	0.993287	0.969459
624_Neg	D-GLUCURONIC ACID	0.910464	1.00878	0.969459
1453_Pos	L-VALINE/5-AMINOPENTANOATE/L-NORVALINE	0.913652	1.00893	0.969459
1519_Pos	PSICOSE-H2O	0.915201	1.00806	0.969459
10221_Pos	GLYCOCHOLATE-H2O	0.916805	0.99551	0.969459
666_Pos	TRIMETHYLLYSINE	0.917632	0.992337	0.969459
13222_Neg	LYSOPE (20)	0.927478	0.994771	0.976616
894_Neg	ASCORBIC ACID-2H	0.938702	0.996573	0.983077
7946_Pos	PHE PHE	0.939797	1.00571	0.983077
2631_Neg	ALPHA-HYDROXYISOBUTYRIC ACID	0.94884	1.00371	0.987014
1655_Neg	BETAINE+Cl	0.949768	0.995464	0.987014
11225_Pos	CHENODEOXYCHOLYGLYCINE (GCDCA)-H2O	0.964356	0.998118	0.99891
763_Neg	GLYCOLATE	0.970228	1.00281	0.999456
8281_Neg	INDOLE-3-ETHANOL	0.97314	1.0026	0.999456
2003_Neg	EDTA	0.97646	0.997518	0.999456
11378_Pos	CHENODEOXYCHOLYGLYCINE (GCDCA)-2H2O	0.978456	0.998877	0.999456
771_Pos	D-GULONIC ACID GAMA-LACTONE+Na	0.981698	0.998325	0.999456
5032_Pos	SEROTONIN-NH3	0.983742	1.00112	0.999456
2878_Pos	L-LEUCINE+Na	0.987573	1.00111	0.99982
2648_Pos	L-ISOLEUCINE+Na	0.991258	0.999357	0.99982
1019_Pos	PHOSPHONOACETATE	0.99462	1.00057	0.99982
736_Pos	L-ARABITOL+Na	0.998413	1.0002	0.99982
13333_Pos	SPHINGANINE	0.99982	0.999979	0.99982
