# Supplementary material for: Serum p-Cresol and 7-HOCA Levels and Fatty Acid and Purine Metabolism Are Associated with Survival, Progression, and Molecular Classification in GB—Serum Proteome and Metabolome Analysis Pre vs. Post Up-Front Chemoirradiation
Source: Curr Oncol. 2025 Nov 20;32(11):650. doi: 10.3390/curroncol32110650 (PMC12651722; doi:10.3390/curroncol32110650)
Supplement: Supplementary file 1 [file curroncol-32-00650-s001.zip › Supplementary File 3.xlsx]

## Sheet: GSEA pre-OS
GSEA in metabolic pathways in pre-OS: 14 gene sets sorted by KS permutation p-value (p<0.25)
GeneList GeneSets	Number of genes	KS permutation p-value
Phenylalanine_metabolism	10	0.00193
Ethanol_Metabolism	10	0.0105
Fructose_and_Mannose_Metabolism	8	0.01642
Oxidative_Phosphorylation	16	0.05407
Carbonic_Acid_Metabolism	14	0.07737
Citric_Acid_Cycle	34	0.13686
Amino_and_Nucleotide_Sugar_Metabolism	14	0.15268
AminoandNucleotideSugarMetabolism	14	0.15268
Xenobiotics_Metabolism	20	0.15388
Ketone_Bodies_Metabolism	9	0.15605
Fatty_Acids_Oxidation,_peroxisomal	13	0.17569
Tryptophan_metabolism	13	0.17666
O-Glycan_Biosynthesis	17	0.20226
beta-Alanine_metabolism	6	0.22419

## Sheet: GSEA alt-OS
GSEA in metabolic pathways in alt-OS: 4 gene sets sorted by KS permutation p-value (p<0.25)
GeneList GeneSets	Number of genes	KS permutation p-value
Triacylglycerol_Synthesis	6	0.0011
Keratan_sulfate_biosynthesis	17	0.01676
O-Glycan_Biosynthesis	17	0.03469
Glycerophospholipid_Metabolism	31	0.14721

## Sheet: GSEA pre-PFS
GSEA in metabolic pathways in pre-PFS: 37 gene sets sorted by KS permutation p-value (p<0.25)
GeneList GeneSets	Number of genes	KS permutation p-value
Citric_Acid_Cycle	34	0.00024
Fatty_Acids_Oxidation,_mitochondrial	12	0.00089
Fatty_Acids_Oxidation,_peroxisomal	13	0.00111
ROS_Detoxification	28	0.00135
Glycolysis_and_Gluconeogenesis	41	0.0017
Porphyrin_and_Heme_Metabolism	13	0.00322
Pyruvate_Metabolism	6	0.00709
Valine,_Leucine_and_Isoleucine_Metabolism	17	0.00796
Xenobiotics_Metabolism	20	0.01004
Purine_Biosynthesis	8	0.01124
Bile_Acid_Biosynthesis	5	0.03096
Alanine_and_Aspartate_Metabolism	12	0.04195
AlanineandAspartateMetabolism	12	0.04195
N-Glycan_Biosynthesis	22	0.0446
Glutamate_metabolism	15	0.04883
Purine_Metabolism	17	0.05546
Sugar_Degradation	9	0.06441
Steroid_Metabolism	27	0.08172
Folate_Metabolism	11	0.08954
Amino_and_Nucleotide_Sugar_Metabolism	14	0.09759
AminoandNucleotideSugarMetabolism	14	0.09759
Galactose_metabolism	10	0.10246
GABA_shunt	5	0.10586
Phosphoinositide_Signalling	19	0.1089
Glutathione_Metabolism	19	0.10989
Pentose_Phosphate_Pathway	16	0.1164
Urea_Cycle	9	0.13561
Ethanol_Metabolism	10	0.15236
Fructose_and_Mannose_Metabolism	8	0.15346
Ketone_Bodies_Metabolism	9	0.15429
Retinol_Metabolism	12	0.16431
N-Glycan_Degradation	11	0.17182
Nucleotide_Metabolism	19	0.18407
Eicosanoid_Metabolism	13	0.18912
Glycine,_Serine_and_Threonine_Metabolism	20	0.19073
Arginine_and_Proline_Metabolism	11	0.24326
Histidine_Metabolism	12	0.24514

## Sheet: GSEA alt-PFS
GSEA in metabolic pathways in alt-PFS: 15 gene sets sorted by KS permutation p-value (p<0.25)
GeneList GeneSets	Number of genes	KS permutation p-value
N-Glycan_Biosynthesis	22	0.00375
Tyrosine_metabolism	24	0.01629
Eicosanoid_Metabolism	13	0.02082
Selenoamino_acid_metabolism	10	0.09576
Protein_Modification	9	0.1106
Nucleotide_Metabolism	19	0.13205
Steroid_Metabolism	27	0.13459
Glycerophospholipid_Metabolism	31	0.1371
Valine,_Leucine_and_Isoleucine_Metabolism	17	0.156
Pterin_Biosynthesis	5	0.16168
O-Glycan_Biosynthesis	17	0.21401
Galactose_metabolism	10	0.2179
Phenylalanine_metabolism	10	0.2264
Phosphoinositide_Signalling	19	0.22655
Triacylglycerol_Synthesis	6	0.24475

## Sheet: MSEA pre-OS
MSEA analysis (over-representation) in on 234 metabolites that have KEGG ids and are significantly associated with OS (p<0.05)
MetaboAnalyst (V6.0) server (https://www.metaboanalyst.ca)
using 3694 metabolite and lipid pathways from RaMP-DB (integrating KEGG via HMDB, Reactome, WikiPathways).
Pathway	Total	Expected	Hits	Raw p	Holm p	FDR
Tryptophan catabolism	33	0.239	4	7.96e-05	0.264	0.197
Spermidine and Spermine Biosynthesis	14	0.101	3	0.000119	0.393	0.197
Metabolism of amino acids and derivatives	283	2.05	8	0.000682	1	0.396
Metabolism	1370	9.91	19	0.000711	1	0.396
Biochemical pathways: part |	445	3.22	10	0.000787	1	0.396
Amino acid metabolism	109	0.789	5	0.000978	1	0.396
Defective SLC27A4 causes ichthyosis prematurity syt	9	0.0652	2	0.00177	1	0.396
Transport of fatty acids	10	0.0724	2	0.0022	1	0.396
Cystathionine Beta-Synthase Deficiency	37	0.268	3	0.00226	1	0.396
Glycine N-methyltransferase Deficiency	37	0.268	3	0.00226	1	0.396
Homocystinuria-megaloblastic anemia due to defect	37	0.268	3	0.00226	1	0.396
Hypermethioninemia	37	0.268	3	0.00226	1	0.396
Methionine Adenosyltransferase Deficiency	37	0.268	3	0.00226	1	0.396
Methylenetetrahydrofolate Reductase Deficiency (M1	37	0.268	3	0.00226	1	0.396
S-Adenosylhomocysteine (SAH) Hydrolase Deficienc:	37	0.268	3	0.00226	1	0.396
SLC transporter disorders	80	0.579	4	0.00242	1	0.396
PAOs oxidise polyamines to amines	11	0.0797	2	0.00268	1	0.396
Interconversion of polyamines	13	0.0941	2	0.00377	1	0.396
SLC-mediated transmembrane transport	155	1.12	5	0.00462	1	0.396
Methionine de novo and Salvage pathway	48	0.348	3	0.00477	1	0.396
Variant SLC6A14 may confer susceptibility towards o	15	0.109	2	0.00503	1	0.396
Disorders of transmembrane transporters	98	0.71	4	0.00506	1	0.396
Methionine Metabolism	51	0.369	3	0.00566	1	0.396

## Sheet: MSEA alt-OS
MSEA analysis (over-representation) in on 236 metabolites that have KEGG ids and are significantly associated with OS (p<0.05)
MetaboAnalyst (V6.0) server (https://www.metaboanalyst.ca)
using 3694 metabolite and lipid pathways from RaMP-DB (integrating KEGG via HMDB, Reactome, WikiPathways).
Pathway	total	expected	hits	Raw p	Holm p	FDR
Biochemical pathways: part I	445	5.09	22	4.9e-10	1.62e-06	1.62e-06
Vitamin B6-dependent and responsive disorders	19	0.217	5	1.64e-06	0.00545	0.00273
Glucose homeostasis	21	0.24	5	2.83e-06	0.00937	0.00313
Transcription/Translation	25	0.286	5	7.13e-06	0.0236	0.00589
Metabolism of amino acids and derivatives	283	3.24	13	1.06e-05	0.0351	0.00589
Amino acid transport defects (IEMs)	27	0.309	5	1.07e-05	0.0353	0.00589
Metabolism	1370	15.7	30	2.17e-05	0.0718	0.0093
Transport of inorganic cations/anions and amino acids/oligopeptides	52	0.595	6	2.24e-05	0.0742	0.0093
Tryptophan catabolism	33	0.378	5	2.98e-05	0.0984	0.011
Purine metabolism and related disorders	58	0.664	6	4.23e-05	0.14	0.014
Malate-Aspartate Shuttle	7	0.0801	3	4.78e-05	0.158	0.0143
Amino acid metabolism in triple-negative breast cancer cells	19	0.217	4	5.18e-05	0.171	0.0143
2-aminoadipic 2-oxoadipic aciduria	22	0.252	4	9.53e-05	0.315	0.0182
Hyperlysinemia I, Familial	22	0.252	4	9.53e-05	0.315	0.0182
Hyperlysinemia II or Saccharopinuria	22	0.252	4	9.53e-05	0.315	0.0182
Pyridoxine dependency with seizures	22	0.252	4	9.53e-05	0.315	0.0182
Saccharopinuria/Hyperlysinemia II	22	0.252	4	9.53e-05	0.315	0.0182
Glucose metabolism	42	0.481	5	9.87e-05	0.326	0.0182
Lysine degradation	24	0.275	4	0.000136	0.449	0.0237
Amino acid metabolism	109	1.25	7	0.000203	0.67	0.0337
beta-Alanine metabolism	28	0.32	4	0.000254	0.836	0.035
Carnosinuria, carnosinemia	28	0.32	4	0.000254	0.836	0.035
GABA-Transaminase Deficiency	28	0.32	4	0.000254	0.836	0.035
Ureidopropionase Deficiency	28	0.32	4	0.000254	0.836	0.035
Thioguanine Action Pathway	81	0.927	6	0.000278	0.916	0.0369
Lysine catabolism	30	0.343	4	0.000334	1	0.0426
Gluconeogenesis	31	0.355	4	0.00038	1	0.0467

## Sheet: MSEA pre-PFS
MSEA analysis (over-representation) in on 244 metabolites that have KEGG ids and are significantly associated with PFS (p<0.05)
MetaboAnalyst (V6.0) server (https://www.metaboanalyst.ca)
using 3694 metabolite and lipid pathways from RaMP-DB (integrating KEGG via HMDB, Reactome, WikiPathways).
Pathway	total	expected	hits	Raw p	Holm p	FDR
Miscellaneous transport and binding events	11	0.0874	5	1.04e-08	3.45e-05	2.28e-05
SLC-mediated transmembrane transport	155	1.23	11	1.37e-08	4.55e-05	2.28e-05
Transport of small molecules	208	1.65	12	2.69e-08	8.92e-05	2.98e-05
SLC transporter disorders	80	0.635	8	1.28e-07	0.000424	0.000106
Disorders of transmembrane transporters	98	0.778	8	6.29e-07	0.00208	0.000417
Disease	470	3.73	15	8.36e-07	0.00277	0.000462
Mercaptopurine Action Pathway	80	0.635	7	2.19e-06	0.00724	0.00078
Diseases of nucleotide metabolism	13	0.103	4	2.26e-06	0.00746	0.00078
Thioguanine Action Pathway	81	0.643	7	2.38e-06	0.00788	0.00078
Transport of inorganic cations/anions and amino acids/oligopeptides	52	0.413	6	2.48e-06	0.0082	0.00078
Azathioprine Action Pathway	82	0.651	7	2.59e-06	0.00856	0.00078
Purine salvage	31	0.246	5	3.41e-06	0.0113	0.000943
Variant SLC6A14 may confer susceptibility towards obesity	15	0.119	4	4.26e-06	0.0141	0.00109
Purine metabolism and related disorders	58	0.461	6	4.76e-06	0.0157	0.00113
Purine catabolism	59	0.469	6	5.27e-06	0.0174	0.00117
Metabolism of amino acids and derivatives	283	2.25	11	6.31e-06	0.0208	0.00117
Adenine phosphoribosyltransferase deficiency (APRT)	66	0.524	6	1.02e-05	0.0337	0.00117
Adenosine Deaminase Deficiency	66	0.524	6	1.02e-05	0.0337	0.00117
Adenylosuccinate Lyase Deficiency	66	0.524	6	1.02e-05	0.0337	0.00117
AICA-Ribosiduria	66	0.524	6	1.02e-05	0.0337	0.00117
Gout or Kelley-Seegmiller Syndrome	66	0.524	6	1.02e-05	0.0337	0.00117
Lesch-Nyhan Syndrome (LNS)	66	0.524	6	1.02e-05	0.0337	0.00117
Mitochondrial DNA depletion syndrome	66	0.524	6	1.02e-05	0.0337	0.00117
Molybdenum Cofactor Deficiency	66	0.524	6	1.02e-05	0.0337	0.00117
Myoadenylate deaminase deficiency	66	0.524	6	1.02e-05	0.0337	0.00117
Purine Nucleoside Phosphorylase Deficiency	66	0.524	6	1.02e-05	0.0337	0.00117
Xanthine Dehydrogenase Deficiency (Xanthinuria)	66	0.524	6	1.02e-05	0.0337	0.00117
Xanthinuria type I	66	0.524	6	1.02e-05	0.0337	0.00117
Xanthinuria type II	66	0.524	6	1.02e-05	0.0337	0.00117
Purine metabolism	67	0.532	6	1.12e-05	0.0367	0.00123
Insulin processing	7	0.0556	3	1.57e-05	0.0515	0.00168
Transport of nucleosides and free purine and pyrimidine bases across the plasma membrane	21	0.167	4	1.8e-05	0.0593	0.00181
Glucose homeostasis	21	0.167	4	1.8e-05	0.0593	0.00181
Biological oxidations	317	2.52	11	1.88e-05	0.0617	0.00183
Metabolism	1370	10.9	23	1.98e-05	0.0648	0.00187
Nucleotide salvage	45	0.357	5	2.27e-05	0.0744	0.00209
Transcription/Translation	25	0.199	4	3.73e-05	0.122	0.00334
Amino acid transport defects (IEMs)	27	0.214	4	5.12e-05	0.168	0.00447
Peptide hormone metabolism	56	0.445	5	6.66e-05	0.218	0.00566
Biochemical pathways: part I	445	3.53	12	8.87e-05	0.291	0.00736
Amino acid transport across the plasma membrane	32	0.254	4	0.000102	0.334	0.00805
Na+/Cl- dependent neurotransmitter transporters	32	0.254	4	0.000102	0.334	0.00805
Transport of vitamins, nucleosides, and related molecules	62	0.492	5	0.000109	0.357	0.00841
Nucleobase catabolism	101	0.802	6	0.000117	0.383	0.00868
G alpha (q) signalling events	63	0.5	5	0.000118	0.385	0.00868
Nucleotide catabolism	104	0.826	6	0.000138	0.45	0.00992
Cytosolic tRNA aminoacylation	66	0.524	5	0.000147	0.481	0.00996
tRNA Aminoacylation	66	0.524	5	0.000147	0.481	0.00996
Mitochondrial tRNA aminoacylation	66	0.524	5	0.000147	0.481	0.00996
Metabolism of nucleotides	154	1.22	7	0.000161	0.527	0.0107
5-Oxoprolinuria	15	0.119	3	0.000195	0.637	0.0127
Diseases of metabolism	162	1.29	7	0.000221	0.723	0.014
Ferroptosis	39	0.31	4	0.000224	0.732	0.014
Glutathione metabolism	17	0.135	3	0.000289	0.942	0.0165
5-oxoprolinase deficiency	17	0.135	3	0.000289	0.942	0.0165
Gamma-glutamyl-transpeptidase deficiency	17	0.135	3	0.000289	0.942	0.0165
Gamma-Glutamyltransferase Deficiency	17	0.135	3	0.000289	0.942	0.0165
Glutathione Synthetase Deficiency	17	0.135	3	0.000289	0.942	0.0165
Amine Oxidase reactions	18	0.143	3	0.000344	1	0.0191
Metabolism of proteins	295	2.34	9	0.00035	1	0.0191
Defective HPRT1 disrupts guanine and hypoxanthine salvage	4	0.0318	2	0.000364	1	0.0191
Defective SLC3A1 causes cystinuria (CSNU)	4	0.0318	2	0.000364	1	0.0191
Defective SLC7A9 causes cystinuria (CSNU)	4	0.0318	2	0.000364	1	0.0191
Nicotinamide salvaging	45	0.357	4	0.000393	1	0.0203
Translation	83	0.659	5	0.000434	1	0.0221
Metabolism of water-soluble vitamins and cofactors	129	1.02	6	0.000448	1	0.0225
Cellular responses to stress	87	0.691	5	0.00054	1	0.0267
Metabolism of polyamines	21	0.167	3	0.000552	1	0.0269
Metabolism of vitamins and cofactors	189	1.5	7	0.00057	1	0.0274
Cellular responses to stimuli	89	0.707	5	0.0006	1	0.0278
Defective PNP disrupts phosphorolysis of (deoxy)guanosine and (deoxy)inosine	5	0.0397	2	0.000603	1	0.0278
Nucleotide catabolism defects	5	0.0397	2	0.000603	1	0.0278
Methionine Metabolism	51	0.405	4	0.000637	1	0.0289
Phase II - Conjugation of compounds	146	1.16	6	0.000866	1	0.0387
Agmatine biosynthesis	6	0.0477	2	0.0009	1	0.0387
HDR through MMEJ (alt-NHEJ)	6	0.0477	2	0.0009	1	0.0387
Ophthalmate biosynthesis in hepatocytes	6	0.0477	2	0.0009	1	0.0387
Nicotinate metabolism	56	0.445	4	0.00091	1	0.0387
Alanine, aspartate and glutamate metabolism	58	0.461	4	0.00104	1	0.0436
Base Excision Repair	27	0.214	3	0.00118	1	0.0487
GPCR downstream signalling	156	1.24	6	0.00123	1	0.0489
Defective SLC29A3 causes histiocytosis-lymphadenopathy plus syndrome (HLAS)	7	0.0556	2	0.00125	1	0.0489
POLB-Dependent Long Patch Base Excision Repair	7	0.0556	2	0.00125	1	0.0489
Resolution of AP sites via the multiple-nucleotide patch replacement pathway	7	0.0556	2	0.00125	1	0.0489
NFE2L2 regulating anti-oxidant/detoxification enzymes	7	0.0556	2	0.00125	1	0.0489

## Sheet: MSEA alt-PFS
MSEA analysis (over-representation) in on 165 metabolites that have KEGG ids and are significantly associated with PFS (p<0.05)
MetaboAnalyst (V6.0) server (https://www.metaboanalyst.ca)
using 3694 metabolite and lipid pathways from RaMP-DB (integrating KEGG via HMDB, Reactome, WikiPathways).
Pathway	total	expected	hits	Raw p	Holm p	FDR
Transport of inorganic cations/anions and amino acids/oligopeptides	52	0.352	6	9.17e-07	0.00304	0.00269
Organic anion transporters	14	0.0948	4	1.62e-06	0.00538	0.00269
Phenylalanine and Tyrosine Metabolism	28	0.19	4	3.11e-05	0.103	0.0314
Transport of small molecules	208	1.41	8	4.81e-05	0.159	0.0314
G alpha (q) signalling events	63	0.427	5	5.32e-05	0.176	0.0314
SLC-mediated transmembrane transport	155	1.05	7	5.68e-05	0.188	0.0314
