# Supplementary material for: Serum p-Cresol and 7-HOCA Levels and Fatty Acid and Purine Metabolism Are Associated with Survival, Progression, and Molecular Classification in GB—Serum Proteome and Metabolome Analysis Pre vs. Post Up-Front Chemoirradiation
Source: Curr Oncol. 2025 Nov 20;32(11):650. doi: 10.3390/curroncol32110650 (PMC12651722; doi:10.3390/curroncol32110650)
Supplement: Supplementary file 1 [file curroncol-32-00650-s001.zip › Supplementary File 4.xlsx]

## Sheet: pre MGMT proteome
Description of the problem:
Number of classes: 2
Number of genes that passed filtering criteria: 7289
Type of univariate test used: Two-sample T-test
Class variable : MGMTstatus
Random variance model for univariate tests: OFF
Nominal significance level of each univariate test: 0.05
Genes which are differentially expressed among classes:
Number of genes significant at 0.05 level of the univariate test: 363
Table 1 - Sorted by p-value of the univariate test.
Class 1: methylated (27 samples); Class 2: unmethylated (38 samples).
The first 363 genes are significant at the nominal 0.05 level of the univariate test
	Parametric p-value	FDR	Geom mean of intensities in class 1	Geom mean of intensities in class 2	Fold-change	UniqueID	Anno-	Name	CloneID	Symbol	EntrezID	DefinedGenelist
							tations
1	6.38e-05	0.465	9594.33	7181.97	1.34	9380-2	Info	Group XIIB secretory phospholipase A2-like protein	SL003846	PLA2G12B	84647	alpha-Linolenic acid metabolism, Arachidonic acid metabolism, Ether lipid metabolism, Fat digestion and absorption, Fc epsilon RI signaling pathway, Glycerophospholipid metabolism, GnRH signaling pathway, Linoleic acid metabolism, Long-term depression, MAPK signaling pathway, Metabolic pathways, Pancreatic secretion, Toxoplasmosis, Vascular smooth muscle contraction, VEGF signaling pathway
2	0.0003961	0.846	19139.7	13071	1.46	6255-74	Info	Probable carboxypeptidase X1	SL012795	CPXM1	56265
3	0.0006938	0.846	3917.96	3354.14	1.17	8258-22	Info	UDP-glucuronic acid decarboxylase 1	SL015084	UXS1	80146	Amino sugar and nucleotide sugar metabolism, Metabolic pathways, Starch and sucrose metabolism
4	0.001419	0.846	3283.47	5311.79	0.62	8248-222	Info	Sialic acid-binding Ig-like lectin 14	SL014292	SIGLEC14	100049587
5	0.0014959	0.846	35684.6	27221.6	1.31	3179-51	Info	Lysosomal protective protein	SL009213	CTSA	5476	Lysosome, Renin-angiotensin system
6	0.0017414	0.846	317.69	277.58	1.14	22401-26	Info	Guanylyl cyclase-activating protein 2	SL022904	GUCA1B	2979	Olfactory transduction, Phototransduction
7	0.0018037	0.846	6704.99	4758.5	1.41	5593-11	Info	Protein disulfide-isomerase A5	SL011222	PDIA5	10954
8	0.0018221	0.846	1555.25	1700.72	0.91	11429-80	Info	Heterogeneous nuclear ribonucleoproteins C1/C2	SL004923	HNRNPC	3183	Spliceosome
9	0.0018793	0.846	657.94	602.19	1.09	12787-47	Info	Zinc finger protein 134	SL014834	ZNF134	7693
10	0.0021957	0.846	1229.14	1118.81	1.1	12583-77	Info	Serine/threonine-protein kinase A-Raf	SL019755	ARAF	369	Acute myeloid leukemia, Bladder cancer, Chronic myeloid leukemia, Colorectal cancer, Endometrial cancer, ErbB signaling pathway, Glioma, Hepatitis C, Insulin signaling pathway, Long-term depression, Long-term potentiation, Melanoma, Natural killer cell mediated cytotoxicity, Non-small cell lung cancer, Pancreatic cancer, Pathways in cancer, Progesterone-mediated oocyte maturation, Prostate cancer…
11	0.002769	0.846	1738.66	1535.86	1.13	7198-197	Info	Glycosaminoglycan xylosylkinase	SL012378	FAM20B	9917
12	0.0028525	0.846	6645.5	5202.45	1.28	15559-5	Info	Anthrax toxin receptor 2	SL011048	ANTXR2	118429
13	0.0029403	0.846	8218.84	7248.99	1.13	21768-9	Info	Alpha-1,6-mannosylglycoprotein 6-beta-N-acetylglucosaminyltransferase A	SL007374	MGAT5	4249	Metabolic pathways, N-Glycan biosynthesis
14	0.0029512	0.846	120138	93706.7	1.28	17140-57	Info	Platelet-derived growth factor D	SL014328	PDGFD	80310	Focal adhesion, Gap junction, Melanoma, Prostate cancer, Regulation of actin cytoskeleton
15	0.002961	0.846	9076.86	5928.01	1.53	2890-59	Info	C-C motif chemokine 28	SL003303	CCL28	56477	Chemokine signaling pathway, Cytokine-cytokine receptor interaction, Intestinal immune network for IgA production
16	0.0029871	0.846	53964.8	43298.3	1.25	7110-2	Info	DnaJ homolog subfamily B member 11	SL011305	DNAJB11	51726	Protein processing in endoplasmic reticulum
17	0.0031075	0.846	2754.3	3827.92	0.72	6458-6	Info	Dolichyl-diphosphooligosaccharide--protein glycosyltransferase subunit 1:Lumenal domain	SL025975	RPN1	6184	Metabolic pathways, N-Glycan biosynthesis, Protein processing in endoplasmic reticulum
18	0.0032636	0.846	536.23	486.84	1.1	23299-52	Info	Tubulin polymerization-promoting protein	SL023571	TPPP	11076
19	0.0033411	0.846	1479.37	1621.22	0.91	23213-21	Info	Uncharacterized protein C11orf70	SL022837	CFAP300	85016
20	0.0035276	0.846	942.98	1128.76	0.84	18947-3	Info	Leucine-rich repeat-containing protein 3B	SL017499	LRRC3B	116135
21	0.0037154	0.846	19552.6	14945	1.31	4499-21	Info	Platelet-derived growth factor subunit A	SL000535	PDGFA	5154	Cytokines and Inflammatory Response, Mechanism of Gene Regulation by Peroxisome Proliferators via PPARa(alpha), PDGF Signaling Pathway, Phospholipids as signalling intermediaries, Cytokine-cytokine receptor interaction, Focal adhesion, Gap junction, Glioma, MAPK signaling pathway, Melanoma, Pathways in cancer, Prostate cancer, Regulation of actin cytoskeleton
22	0.0037184	0.846	8640.37	5713.21	1.51	5660-51	Info	Extracellular superoxide dismutase [Cu-Zn]	SL003672	SOD3	6649	The IGF-1 Receptor and Longevity
23	0.0041182	0.846	2320.75	1685.2	1.38	15305-7	Info	Secretagogin	SL005696	SCGN	10590
24	0.0045894	0.846	1498.84	1625.95	0.92	18212-43	Info	Glutathione S-transferase Mu 5	SL005474	GSTM5	2949	Drug metabolism - cytochrome P450, Glutathione metabolism, Metabolism of xenobiotics by cytochrome P450
25	0.0046335	0.846	1507.67	1690.43	0.89	25236-11	Info	Methyltransferase-like 26	SL023638	METTL26	84326
26	0.0047751	0.846	7913.51	6687.35	1.18	3035-80	Info	Interleukin-19	SL004354	IL19	29949	Cytokine-cytokine receptor interaction, Jak-STAT signaling pathway
27	0.0049191	0.846	1127.49	1238.16	0.91	20425-12	Info	Hematopoietically-expressed homeobox protein HHEX	SL022064	HHEX	3087	Maturity onset diabetes of the young
28	0.0049306	0.846	591.08	535.08	1.1	7952-2	Info	Vesicle transport through interaction with t-SNAREs homolog 1A	SL018311	VTI1A	143187	SNARE interactions in vesicular transport
29	0.0050112	0.846	4075.31	3489.78	1.17	8039-41	Info	Protein FAM177A1	SL018368	FAM177A1	283635
30	0.0053277	0.846	988.88	1039.53	0.95	10035-6	Info	Dual specificity protein phosphatase 4	SL007389	DUSP4	1846	Regulation of MAP Kinase Pathways Through Dual Specificity Phosphatases, MAPK signaling pathway
31	0.005352	0.846	2167.82	1668.71	1.3	10046-55	Info	Baculoviral IAP repeat-containing protein 2	SL003727	BIRC2	329	Caspase Cascade in Apoptosis, HIV-I Nef: negative effector of Fas and TNF, Induction of apoptosis through DR3 and DR4/5 Death Receptors , Role of Mitochondria in Apoptotic Signaling, Apoptosis, Focal adhesion, NOD-like receptor signaling pathway, Pathways in cancer, Small cell lung cancer, Toxoplasmosis, Ubiquitin mediated proteolysis
32	0.0055134	0.846	397.15	345.27	1.15	5854-60	Info	Microtubule-associated protein tau	SL004230	MAPT	4137	Alzheimer's disease, MAPK signaling pathway
33	0.0055685	0.846	1447.81	1244.37	1.16	3132-1	Info	Vascular endothelial growth factor C	SL004486	VEGFC	7424	Bladder cancer, Cytokine-cytokine receptor interaction, Focal adhesion, mTOR signaling pathway, Pancreatic cancer, Pathways in cancer, Renal cell carcinoma
34	0.0057019	0.846	1230.34	1277.81	0.96	9363-11	Info	Cancer/testis antigen 55	SL017420	CT55	54967
35	0.0058138	0.846	1695.71	2356.38	0.72	5090-49	Info	Leukocyte immunoglobulin-like receptor subfamily B member 1	SL005190	LILRB1	10859	Osteoclast differentiation
36	0.0059016	0.846	982.07	820.77	1.2	6625-31	Info	ATPase family AAA domain-containing protein 1	SL017507	ATAD1	84896
37	0.0060024	0.846	2080.55	2278.63	0.91	15668-19	Info	Bone morphogenetic protein 8B	SL004079	BMP8B	656	Hedgehog signaling pathway, TGF-beta signaling pathway
38	0.0061289	0.846	108372	81320.8	1.33	4149-8	Info	Platelet-derived growth factor subunit B	SL000537	PDGFB	5155	Transcriptional activation of dbpb from mRNA, Cytokine-cytokine receptor interaction, Focal adhesion, Gap junction, Glioma, MAPK signaling pathway, Melanoma, Pathways in cancer, Prostate cancer, Regulation of actin cytoskeleton, Renal cell carcinoma
39	0.006168	0.846	3687.89	11139.9	0.33	9253-52	Info	Histo-blood group ABO system transferase	SL017264	ABO	28	Glycosphingolipid biosynthesis - lacto and neolacto series, Metabolic pathways
40	0.0061752	0.846	56830.4	45037.2	1.26	8463-2	Info	Extracellular superoxide dismutase [Cu-Zn]	SL003672	SOD3	6649	The IGF-1 Receptor and Longevity
41	0.0061939	0.846	28695.9	20275	1.42	7227-75	Info	Cochlin	SL008509	COCH	1690
42	0.0062982	0.846	11937.2	6577.9	1.81	2771-35	Info	Insulin-like growth factor-binding protein 1	SL000462	IGFBP1	3484	Ghrelin: Regulation of Food Intake and Energy Homeostasis
43	0.006332	0.846	340.34	378.25	0.9	23321-42	Info	Coiled-coil domain-containing protein 95	SL011265	INO80E	283899
44	0.006353	0.846	1219.9	1299.14	0.94	9457-3	Info	Caveolin-2	SL014826	CAV2	858	Bacterial invasion of epithelial cells, Endocytosis, Focal adhesion
45	0.0063895	0.846	1594.05	1998.15	0.8	21751-6	Info	USP12/WDR48 Complex	SL022704	USP12|WDR48	219333
46	0.0064031	0.846	561.98	526.51	1.07	24465-28	Info	synovial sarcoma, X breakpoint 4	SL005069	SSX4	548313
47	0.0065422	0.846	1171.75	1274.48	0.92	25247-12	Info	Armadillo repeat-containing protein 8	SL023596	ARMC8	25852
48	0.0065947	0.846	1045.97	1117.3	0.94	25277-51	Info	Pantothenate kinase 1	SL023690	PANK1	53354	Metabolic pathways, Pantothenate and CoA biosynthesis
49	0.0068111	0.846	1396.44	1490.94	0.94	11967-23	Info	Cellular retinoic acid-binding protein 1	SL013765	CRABP1	1381
50	0.0070397	0.846	15988.1	12927.2	1.24	4332-6	Info	C-type lectin domain family 1 member B	SL013488	CLEC1B	51266
51	0.0073162	0.846	8957.74	12446.7	0.72	22577-24	Info	Sialic acid-binding Ig-like lectin 14	SL014292	SIGLEC14	100049587
52	0.0074524	0.846	8756.87	10601.1	0.83	20442-12	Info	Calcipressin-3	SL020201	RCAN3	11123
53	0.007593	0.846	2207.8	2424.49	0.91	21562-3	Info	Secretoglobin family 1D member 1	SL012401	SCGB1D1	10648
54	0.0076889	0.846	1487.38	1627.24	0.91	10472-53	Info	Tumor necrosis factor receptor superfamily member 14	SL004145	TNFRSF14	8764	Cytokine-cytokine receptor interaction
55	0.0076967	0.846	903	845.03	1.07	15436-40	Info	Receptor activity-modifying protein 1	SL014638	RAMP1	10267	Vascular smooth muscle contraction
56	0.0077251	0.846	2766.47	2332.72	1.19	6326-20	Info	Bone morphogenetic protein 4	SL003996	BMP4	652	ALK in cardiac myocytes, Basal cell carcinoma, Hedgehog signaling pathway, Pathways in cancer, TGF-beta signaling pathway
57	0.0078756	0.846	134.67	107.13	1.26	6416-8	Info	Gastrokine-2	SL017435	GKN2	200504
58	0.0080362	0.846	889.48	998.22	0.89	23156-146	Info	Caspase-10:region 2	SL025814	CASP10	843	Caspase Cascade in Apoptosis, D4-GDI Signaling Pathway, FAS signaling pathway ( CD95 ), Induction of apoptosis through DR3 and DR4/5 Death Receptors , Apoptosis, RIG-I-like receptor signaling pathway
59	0.0080524	0.846	14687.9	11286.4	1.3	7806-33	Info	Beta-1,4-galactosyltransferase 7	SL018246	B4GALT7	11285	Glycosaminoglycan biosynthesis - chondroitin sulfate / dermatan sulfate, Glycosaminoglycan biosynthesis - heparan sulfate / heparin, Metabolic pathways
60	0.0081617	0.846	13829.2	10937.5	1.26	2925-9	Info	Plasminogen activator inhibitor 1	SL000006	SERPINE1	5054	Fibrinolysis Pathway, Platelet Amyloid Precursor Protein Pathway, Chagas disease (American trypanosomiasis), Complement and coagulation cascades, p53 signaling pathway
61	0.0082125	0.846	386.8	334.64	1.16	12622-96	Info	Histone-lysine N-methyltransferase ASH1L	SL019786	ASH1L	55870	Lysine degradation, Tight junction
62	0.0082426	0.846	1925.94	2099.58	0.92	22516-30	Info	Neural retina-specific leucine zipper protein	SL022773	NRL	4901
63	0.0082998	0.846	732.77	781.05	0.94	10550-37	Info	Bone morphogenetic protein receptor type-1B	SL004132	BMPR1B	658	Cytokine-cytokine receptor interaction, TGF-beta signaling pathway
64	0.0084983	0.846	284.2	313.76	0.91	10527-22	Info	ATP-dependent RNA helicase A	SL013075	DHX9	1660
65	0.0085006	0.846	989.51	1061.17	0.93	16814-13	Info	Four and a half LIM domains protein 1	SL002083	FHL1	2273
66	0.0085328	0.846	741.81	641.46	1.16	13642-90	Info	Interferon-induced protein with tetratricopeptide repeats 3	SL004393	IFIT3	3437
67	0.00885	0.846	3709.65	4041.56	0.92	19824-3	Info	Ubiquitin-conjugating enzyme E2 R2	SL013182	UBE2R2	54926	Ubiquitin mediated proteolysis
68	0.0088621	0.846	1795.82	1698.23	1.06	12430-78	Info	Polyadenylate-binding protein-interacting protein 1	SL011150	PAIP1	10605	RNA transport
69	0.0088962	0.846	959.57	896.51	1.07	13535-2	Info	Collagen type IV alpha-3-binding protein:PH domain	SL025805	CERT1	10087
70	0.0089765	0.846	1763.21	1968.93	0.9	23643-22	Info	Peroxisomal multifunctional enzyme type 2	SL008124	HSD17B4	3295	Mechanism of Gene Regulation by Peroxisome Proliferators via PPARa(alpha), Metabolic pathways, Peroxisome, Primary bile acid biosynthesis
71	0.0090028	0.846	2182.86	2371.22	0.92	19518-12	Info	Hexokinase-3	SL007273	HK3	3101	Amino sugar and nucleotide sugar metabolism, Butirosin and neomycin biosynthesis, Carbohydrate digestion and absorption, Fructose and mannose metabolism, Galactose metabolism, Glycolysis / Gluconeogenesis, Insulin signaling pathway, Metabolic pathways, Starch and sucrose metabolism, Type II diabetes mellitus
72	0.009113	0.846	1986.19	2347.33	0.85	10677-9	Info	NADH dehydrogenase [ubiquinone] 1 beta subcomplex subunit 4	SL007990	NDUFB4	4710	Alzheimer's disease, Huntington's disease, Metabolic pathways, Oxidative phosphorylation, Parkinson's disease
73	0.0091747	0.846	895.35	849.52	1.05	24954-83	Info	AP-1 complex subunit beta-1	SL008185	AP1B1	162	Lysosome
74	0.0091944	0.846	1390.15	1157.36	1.2	13680-3	Info	NGFI-A-binding protein 2	SL020216	NAB2	4665
75	0.0092049	0.846	888.32	777.43	1.14	5626-20	Info	Chymotrypsin-C	SL012801	CTRC	11330
76	0.0092159	0.846	1340.19	1166.53	1.15	5843-60	Info	Histone-lysine N-methyltransferase EHMT2	SL003542	EHMT2	10919	Lysine degradation
77	0.0092176	0.846	18321.9	14845.7	1.23	21563-3	Info	sPLA(2)-XII	SL003845	PLA2G12A	81579	alpha-Linolenic acid metabolism, Arachidonic acid metabolism, Ether lipid metabolism, Fat digestion and absorption, Fc epsilon RI signaling pathway, Glycerophospholipid metabolism, GnRH signaling pathway, Linoleic acid metabolism, Long-term depression, MAPK signaling pathway, Metabolic pathways, Pancreatic secretion, Toxoplasmosis, Vascular smooth muscle contraction, VEGF signaling pathway
78	0.0093029	0.846	1092.04	1210.72	0.9	14197-2	Info	PR domain zinc finger protein 1	SL019864	PRDM1	639
79	0.0093412	0.846	9678.59	7693.38	1.26	9341-1	Info	Platelet-derived growth factor D	SL014328	PDGFD	80310	Focal adhesion, Gap junction, Melanoma, Prostate cancer, Regulation of actin cytoskeleton
80	0.0095338	0.846	663.78	572.93	1.16	5864-10	Info	Fructose-bisphosphate aldolase A	SL004910	ALDOA	226	Downregulated of MTA-3 in ER-negative Breast Tumors, Fructose and mannose metabolism, Glycolysis / Gluconeogenesis, Metabolic pathways, Pentose phosphate pathway
81	0.0097046	0.846	1154.79	1230.42	0.94	16551-14	Info	Signal transducer and activator of transcription 5B	SL019098	STAT5B	6777	EPO Signaling Pathway, Growth Hormone Signaling Pathway, IL 2 signaling pathway, IL 3 signaling pathway, IL-2 Receptor Beta Chain in T cell Activation, IL22 Soluble Receptor Signaling Pathway , IL-7 Signal Transduction, Inhibition of Cellular Proliferation by Gleevec, Mechanism of Gene Regulation by Peroxisome Proliferators via PPARa(alpha), TPO Signaling Pathway, Acute myeloid leukemia, Chemokin…
82	0.0098789	0.846	4175.64	3729.39	1.12	15416-54	Info	Lysozyme g-like protein 2	SL012646	LYG2	254773
83	0.0099458	0.846	3579.79	2531.64	1.41	22821-50	Info	Uracil-DNA glycosylase	SL004997	UNG	7374	Base excision repair, Primary immunodeficiency
84	0.009955	0.846	415.67	378.11	1.1	8285-64	Info	Pituitary adenylate cyclase-activating polypeptide	SL018448	ADCYAP1	116
85	0.0099712	0.846	545.89	521.74	1.05	19169-88	Info	Acidic fibroblast growth factor intracellular-binding protein	SL007005	FIBP	9158
86	0.0102111	0.846	1818.72	2215.17	0.82	18270-10	Info	Transcription initiation factor TFIID subunit 10	SL006529	TAF10	6881	Basal transcription factors
87	0.0102781	0.846	1895.5	1715.06	1.11	5657-28	Info	CMP-N-acetylneuraminate-beta-galactosamide-alpha-2,3-sialyltransferase 1	SL009528	ST3GAL1	6482	Glycosaminoglycan biosynthesis - keratan sulfate, Glycosphingolipid biosynthesis - ganglio series, Glycosphingolipid biosynthesis - globo series, Metabolic pathways, Mucin type O-Glycan biosynthesis
88	0.0103133	0.846	326.45	301.81	1.08	8060-7	Info	Pro-neuregulin-2, membrane-bound isoform	SL013710	NRG2	9542	Agrin in Postsynaptic Differentiation, g-Secretase mediated ErbB4 Signaling Pathway , ErbB signaling pathway
89	0.0103357	0.846	1177.81	1244.92	0.95	9378-6	Info	Fibrinogen C domain-containing protein 1	SL017513	FIBCD1	84929
90	0.0106468	0.853	1994.69	2183.76	0.91	13650-11	Info	Kv channel-interacting protein 1	SL020183	KCNIP1	30820
91	0.0106834	0.853	1447.34	1284.88	1.13	15499-11	Info	Attractin	SL006028	ATRN	8455
92	0.0107682	0.853	27437.2	42006.8	0.65	5125-6	Info	Sialic acid-binding Ig-like lectin 14	SL014292	SIGLEC14	100049587
93	0.0111266	0.872	2486.66	1933.67	1.29	6431-68	Info	Prenylcysteine oxidase 1	SL006352	PCYOX1	51449
94	0.0114082	0.873	904.11	1167.89	0.77	16320-139	Info	CD320 antigen	SL009127	CD320	51293
95	0.0114126	0.873	20537.6	15589.2	1.32	15363-32	Info	Apolipoprotein A-V	SL004840	APOA5	116519	PPAR signaling pathway
96	0.0115621	0.873	880.9	939.4	0.94	25466-84	Info	Kynurenine 3-monooxygenase	SL022649	KMO	8564	Metabolic pathways, Tryptophan metabolism
97	0.0116118	0.873	1253.55	1097.48	1.14	21691-27	Info	Leucine-rich repeat and fibronectin type-III domain-containing protein 3	SL022658	LRFN3	79414
98	0.0118009	0.878	2428.11	2770.92	0.88	14229-5	Info	Adenylyltransferase and sulfurtransferase MOCS3	SL019900	MOCS3	27304	Sulfur relay system
99	0.0120175	0.885	4587.3	3944.14	1.16	15521-4	Info	Calsyntenin-1	SL008440	CLSTN1	22883
100	0.0122426	0.885	649.62	587.73	1.11	19119-10	Info	DNA damage-inducible transcript 3 protein	SL013775	DDIT3	1649	p38 MAPK Signaling Pathway , MAPK signaling pathway, Protein processing in endoplasmic reticulum
101	0.0122632	0.885	604.76	639.18	0.95	23648-36	Info	Protein DDI1 homolog 1	SL023194	DDI1	414301
102	0.0125976	0.9	1358.62	1509.62	0.9	9372-157	Info	Myelin protein zero-like protein 2	SL014627	MPZL2	10205
103	0.0131198	0.908	1119.4	1070.25	1.05	22946-55	Info	Alpha-1-syntrophin	SL004593	SNTA1	6640
104	0.0132358	0.908	346.32	316.37	1.09	21365-5	Info	Cytohesin-3	SL022001	CYTH3	9265	ADP-Ribosylation Factor
105	0.0133473	0.908	526.79	613.91	0.86	14216-35	Info	Probable ATP-dependent RNA helicase DDX46	SL019957	DDX46	9879	Spliceosome
106	0.013361	0.908	12275.9	9556.84	1.28	21539-139	Info	Synaptotagmin-6	SL022491	SYT6	148281
107	0.0134882	0.908	20413.6	34009.2	0.6	9275-2	Info	Sialic acid-binding Ig-like lectin 5	SL005216	SIGLEC5	8778
108	0.0135982	0.908	1140.33	1245.88	0.92	14645-253	Info	Glutathione S-transferase A4	SL020127	GSTA4	2941	Drug metabolism - cytochrome P450, Glutathione metabolism, Metabolism of xenobiotics by cytochrome P450
109	0.0136228	0.908	16153.8	13773.4	1.17	5483-1	Info	Repulsive guidance molecule A	SL010467	RGMA	56963
110	0.0141941	0.908	2111.44	1836.24	1.15	9231-23	Info	Inositol monophosphatase 3	SL017105	BPNT2	54928
111	0.0142142	0.908	748.01	706.45	1.06	12825-18	Info	DCC-interacting protein 13-alpha	SL019955	APPL1	26060	Colorectal cancer, Pathways in cancer
112	0.0142369	0.908	30027.2	50984	0.59	23030-4	Info	Sialic acid-binding Ig-like lectin 5	SL005216	SIGLEC5	8778
113	0.0144555	0.908	8551.32	13606.2	0.63	16792-4	Info	Sialic acid-binding Ig-like lectin 5	SL005216	SIGLEC5	8778
114	0.0147767	0.908	32245.8	28818.5	1.12	13112-179	Info	Follistatin-related protein 1	SL009349	FSTL1	11167
115	0.0151691	0.908	630.26	569.01	1.11	11130-158	Info	Voltage-dependent L-type calcium channel subunit beta-4	SL019338	CACNB4	785	Arrhythmogenic right ventricular cardiomyopathy (ARVC), Cardiac muscle contraction, Dilated cardiomyopathy, Hypertrophic cardiomyopathy (HCM), MAPK signaling pathway
116	0.0152489	0.908	12313.6	10612.8	1.16	15545-13	Info	Calcineurin subunit B type 1	SL004720	PPP3R1	5534	Alzheimer's disease, Amyotrophic lateral sclerosis (ALS), Apoptosis, Axon guidance, B cell receptor signaling pathway, Calcium signaling pathway, Long-term potentiation, MAPK signaling pathway, Natural killer cell mediated cytotoxicity, Oocyte meiosis, T cell receptor signaling pathway, VEGF signaling pathway, Wnt signaling pathway
117	0.0155379	0.908	20572.4	17732.6	1.16	18347-15	Info	Laminin-2	SL021367	LAMA2|LAMB1|LAMC1	3908
118	0.0156062	0.908	9519.18	5773.55	1.65	13741-36	Info	Insulin-like growth factor-binding protein 1	SL000462	IGFBP1	3484	Ghrelin: Regulation of Food Intake and Energy Homeostasis
119	0.0156226	0.908	357.02	330.09	1.08	22365-52	Info	Cyclic AMP-dependent transcription factor ATF-5	SL023037	ATF5	22809
120	0.0156378	0.908	1592.45	1330.88	1.2	6467-65	Info	Protein O-glucosyltransferase 1	SL012705	POGLUT1	56983	Other types of O-glycan biosynthesis
121	0.0157241	0.908	3168.03	2758.89	1.15	19606-28	Info	Indian hedgehog protein	SL004084	IHH	3549	Hedgehog signaling pathway
122	0.0158271	0.908	826.66	769	1.07	5666-64	Info	Interleukin-1 receptor type 2	SL000145	IL1R2	7850	Amoebiasis, Cytokine-cytokine receptor interaction, Hematopoietic cell lineage, MAPK signaling pathway
123	0.0160667	0.908	560.9	517.21	1.08	5897-58	Info	Gastrin-releasing peptide	SL002071	GRP	2922
124	0.0163596	0.908	438.68	410.41	1.07	22421-79	Info	E3 ubiquitin-protein ligase pellino homolog 1	SL022650	PELI1	57162
125	0.0166797	0.908	2684.33	2946.83	0.91	10344-334	Info	Interleukin-10 receptor subunit alpha	SL005173	IL10RA	3587	IL-10 Anti-inflammatory Signaling Pathway, Cytokine-cytokine receptor interaction, Jak-STAT signaling pathway, Toxoplasmosis
126	0.0167228	0.908	2615.92	3599.89	0.73	3291-30	Info	Low affinity immunoglobulin epsilon Fc receptor	SL002706	FCER2	2208	Hematopoietic cell lineage
127	0.0167369	0.908	120249	110554	1.09	2961-1	Info	Vitamin K-dependent protein C	SL000048	PROC	5624	Acute Myocardial Infarction, Extrinsic Prothrombin Activation Pathway, Intrinsic Prothrombin Activation Pathway, Complement and coagulation cascades
128	0.0169817	0.908	638.07	691.83	0.92	9339-204	Info	Peptidyl-prolyl cis-trans isomerase FKBP2	SL008070	FKBP2	2286
129	0.0170323	0.908	3237.12	2848.51	1.14	9212-22	Info	Cathepsin F	SL008381	CTSF	8722	Lysosome
130	0.0170811	0.908	34686.4	30595.8	1.13	2571-12	Info	Insulin-like growth factor-binding protein 3	SL000045	IGFBP3	3486	Ghrelin: Regulation of Food Intake and Energy Homeostasis, Hypoxia and p53 in the Cardiovascular system, p53 signaling pathway
131	0.017128	0.908	1855.88	1946.68	0.95	24928-20	Info	Mitotic-spindle organizing protein 2A	SL023664	MZT2A	653784
132	0.0171455	0.908	4825.67	5361.26	0.9	19751-21	Info	Adenosine deaminase	SL009196	ADA	100	Metabolic pathways, Primary immunodeficiency, Purine metabolism
133	0.0171723	0.908	2048.22	2183.32	0.94	18458-4	Info	Prostaglandin E synthase 2	SL020905	PTGES2	80142	Arachidonic acid metabolism, Metabolic pathways
134	0.0175313	0.908	752.28	684	1.1	13973-62	Info	Tubulin--tyrosine ligase	SL020271	TTL	150465
135	0.0175608	0.908	883.72	788.78	1.12	13735-1	Info	Rap1 GTPase-activating protein 1	SL020221	RAP1GAP	5909
136	0.017807	0.908	1417.53	1529.46	0.93	23404-16	Info	Mitotic spindle assembly checkpoint protein MAD2B	SL013879	MAD2L2	10459	Bacterial invasion of epithelial cells, Cell cycle, Oocyte meiosis, Progesterone-mediated oocyte maturation, Shigellosis
137	0.017945	0.908	8139.87	9380.9	0.87	22549-73	Info	RIP	SL003821	RIPK1	8737	Acetylation and Deacetylation of RelA in The Nucleus, Ceramide Signaling Pathway, HIV-I Nef: negative effector of Fas and TNF, Induction of apoptosis through DR3 and DR4/5 Death Receptors , Keratinocyte Differentiation, MAPKinase Signaling Pathway, NF-kB Signaling Pathway, p38 MAPK Signaling Pathway , SODD/TNFR1 Signaling Pathway, TNF/Stress Related Signaling, TNFR1 Signaling Pathway, TNFR2 Signa…
138	0.0180197	0.908	16251.5	13827.4	1.18	6947-4	Info	Type 2 lactosamine alpha-2,3-sialyltransferase	SL009530	ST3GAL6	10402	Glycosphingolipid biosynthesis - lacto and neolacto series, Metabolic pathways
139	0.0180877	0.908	2304.64	1935.72	1.19	5737-61	Info	Semaphorin-4D	SL011110	SEMA4D	10507	Axon guidance
140	0.0181902	0.908	626.89	585.07	1.07	11260-47	Info	SUN domain-containing protein 5	SL012729	SUN5	140732
141	0.0184238	0.908	4790.25	4047.01	1.18	10743-13	Info	SLIT and NTRK-like protein 1	SL008760	SLITRK1	114798
142	0.0184499	0.908	727.55	635.97	1.14	17793-4	Info	GTP-binding protein Di-Ras1	SL020986	DIRAS1	148252
143	0.0185653	0.908	1128.89	1051.36	1.07	9180-6	Info	Interferon gamma receptor 2:Extracellular domain	SL025891	IFNGR2	3460	Chaperones modulate interferon Signaling Pathway, IFN gamma signaling pathway , Selective expression of chemokine receptors during T-cell polarization, Th1/Th2 Differentiation, Chagas disease (American trypanosomiasis), Cytokine-cytokine receptor interaction, Jak-STAT signaling pathway, Leishmaniasis, Natural killer cell mediated cytotoxicity, Osteoclast differentiation, Toxoplasmosis
144	0.0187062	0.908	537.92	605.46	0.89	14249-68	Info	Probable E3 ubiquitin-protein ligase MID2	SL019794	MID2	11043
145	0.0189243	0.908	5198.38	4578.7	1.14	7228-2	Info	Alpha-N-acetylgalactosaminide alpha-2,6-sialyltransferase 6	SL018113	ST6GALNAC6	30815	Glycosphingolipid biosynthesis - ganglio series, Metabolic pathways
146	0.0189479	0.908	823.08	879.98	0.94	9495-10	Info	C-X-C motif chemokine 17	SL014408	CXCL17	284340
147	0.0198416	0.908	350.66	402.09	0.87	21667-57	Info	Calcium/calmodulin-dependent 3',5'-cyclic nucleotide phosphodiesterase 1B	SL021450	PDE1B	5153	Calcium signaling pathway, Purine metabolism
148	0.0199084	0.908	891.4	1015.27	0.88	12939-1	Info	DNA-directed RNA polymerases I and III subunit RPAC1	SL019437	POLR1C	9533	Tumor Suppressor Arf Inhibits Ribosomal Biogenesis, Cytosolic DNA-sensing pathway, Metabolic pathways, Purine metabolism, Pyrimidine metabolism, RNA polymerase
149	0.0199241	0.908	777.83	804.87	0.97	9218-7	Info	Tumor necrosis factor receptor superfamily member 6	SL002731	FAS	355	Antigen Dependent B Cell Activation, Bystander B Cell Activation, CTL mediated immune response against target cells , FAS signaling pathway ( CD95 ), HIV Induced T Cell Apoptosis, HIV-I Nef: negative effector of Fas and TNF, IL-2 Receptor Beta Chain in T cell Activation, Keratinocyte Differentiation, Regulation of transcriptional activity by PML, Stress Induction of HSP Regulation, African trypan…
150	0.0201187	0.908	718.38	668.15	1.08	23553-1	Info	ABI gene family member 3	SL015302	ABI3	51225
151	0.020276	0.908	285.88	273.12	1.05	3499-77	Info	Interleukin-17B	SL004350	IL17B	27190	Cytokine-cytokine receptor interaction
152	0.020536	0.908	4196.19	3329.63	1.26	23153-14	Info	BIK	SL003705	BIK	638	Role of Mitochondria in Apoptotic Signaling
153	0.0206507	0.908	730.79	627.27	1.17	7835-2	Info	BCL2/adenovirus E1B 19 kDa protein-interacting protein 3-like	SL007018	BNIP3L	665
154	0.0206528	0.908	1649.63	1365.73	1.21	9335-28	Info	Pregnancy-specific beta-1-glycoprotein 9	SL017397	PSG9	5678
155	0.0208661	0.908	491.63	520.22	0.95	25279-44	Info	Nuclear valosin-containing protein-like	SL023268	NVL	4931	Ribosome biogenesis in eukaryotes
156	0.0209387	0.908	727.04	664.38	1.09	24960-48	Info	Huntingtin-interacting protein 1-related protein	SL013722	HIP1R	9026
157	0.0209961	0.908	2123.72	1700.32	1.25	17778-19	Info	Ras-related protein Rab-32	SL016450	RAB32	10981
158	0.0210079	0.908	46300.3	33878.4	1.37	17165-1	Info	Beta-thromboglobulin	SL003044	PPBP	5473	Chemokine signaling pathway, Cytokine-cytokine receptor interaction
159	0.0210585	0.908	44563.8	32910.7	1.35	2790-54	Info	Neutrophil-activating peptide 2	SL003191	PPBP	5473	Chemokine signaling pathway, Cytokine-cytokine receptor interaction
160	0.0213952	0.908	735.75	691.34	1.06	3010-53	Info	Thymic stromal lymphopoietin	SL004687	TSLP	85480	Cytokine-cytokine receptor interaction, Jak-STAT signaling pathway
161	0.021424	0.908	7309.63	6255.13	1.17	21569-49	Info	Serine/threonine kinase 10	SL013166	STK10	6793
162	0.0216807	0.908	49583	37928	1.31	17685-9	Info	Apolipoprotein A-IV	SL005129	APOA4	337	Fat digestion and absorption, Vitamin digestion and absorption
163	0.0217715	0.908	489.21	457.68	1.07	23262-11	Info	Beta-crystallin B3	SL023204	CRYBB3	1417
164	0.0219882	0.908	827.38	703.83	1.18	22391-34	Info	Histone deacetylase complex subunit SAP30L	SL023043	SAP30L	79685
165	0.0222663	0.908	73036.4	55138	1.32	4924-32	Info	Interstitial collagenase	SL000521	MMP1	4312	Bladder cancer, Pathways in cancer, PPAR signaling pathway, Rheumatoid arthritis
166	0.0224069	0.908	983.35	921.87	1.07	8659-68	Info	Protein G6b:Isoform B, Cytoplasmic domain	SL025869	MPIG6B	80739
167	0.0225065	0.908	1869.77	1533.76	1.22	21306-7	Info	HAUS augmin-like complex subunit 1	SL022061	HAUS1	115106
168	0.0225277	0.908	1973.61	2194.23	0.9	18935-14	Info	Toll-like receptor 5	SL004493	TLR5	7100	Pathogenic Escherichia coli infection, Toll-like receptor signaling pathway
169	0.0228359	0.908	361	392.39	0.92	14245-195	Info	Sorting nexin-7	SL019901	SNX7	51375
170	0.0229032	0.908	3254.36	3937.77	0.83	8780-2	Info	Protocadherin-10:Cytoplasmic domain	SL025954	PCDH10	57575
171	0.0230059	0.908	2222.55	2067.3	1.08	6571-75	Info	Uncharacterized protein C17orf78:N-term	SL025825	C17orf78	284099
172	0.0230221	0.908	1101.68	1157.2	0.95	21457-141	Info	Coenzyme Q-binding protein COQ10 homolog A, mitochondrial	SL022559	COQ10A	93058
173	0.0230627	0.908	1145.57	1243.59	0.92	18927-14	Info	Retinoic acid early transcript 1G protein	SL012569	RAET1G	353091	Natural killer cell mediated cytotoxicity
174	0.0231955	0.908	5380.98	4346.43	1.24	15674-3	Info	B-cell antigen receptor complex-associated protein alpha chain	SL011613	CD79A	973	B Cell Receptor Complex, BCR Signaling Pathway, CTCF: First Multivalent Nuclear Factor, B cell receptor signaling pathway, Primary immunodeficiency
175	0.0233488	0.908	307.02	265.81	1.16	7960-53	Info	POTE ankyrin domain family member G	SL018312	POTEG	404785
176	0.0235423	0.908	2220.73	1753.38	1.27	17454-15	Info	Epidermal growth factor-like protein 6	SL006311	EGFL6	25975
177	0.0235598	0.908	76848.6	64794.8	1.19	5231-79	Info	Proprotein convertase subtilisin/kexin type 9	SL012707	PCSK9	255738
178	0.0235845	0.908	1717.19	1885.93	0.91	16802-31	Info	OCIA domain-containing protein 1	SL010530	OCIAD1	54940
179	0.0237049	0.908	708.4	661.88	1.07	15567-2	Info	T-cell surface glycoprotein CD3 zeta chain	SL004471	CD247	919	Activation of Csk by cAMP-dependent Protein Kinase Inhibits Signaling through the T Cell Receptor, CTL mediated immune response against target cells , HIV Induced T Cell Apoptosis, IL 17 Signaling Pathway, IL12 and Stat4 Dependent Signaling Pathway in Th1 Development, Lck and Fyn tyrosine kinases in initiation of TCR Activation, NO2-dependent IL 12 Pathway in NK cells, Role of Tob in T-cell activ…
180	0.0237337	0.908	99914.9	81072.8	1.23	2811-27	Info	Angiopoietin-1	SL001995	ANGPT1	284	Rheumatoid arthritis
181	0.0237592	0.908	1269.4	1131.86	1.12	10833-64	Info	Hedgehog-interacting protein	SL012788	HHIP	64399	Basal cell carcinoma, Hedgehog signaling pathway, Pathways in cancer
182	0.0237991	0.908	3379.82	2802.6	1.21	18922-27	Info	Macrosialin	SL007199	CD68	968	Lysosome
183	0.0239202	0.908	25083.8	42279.6	0.59	4337-49	Info	C-reactive protein	SL000051	CRP	1401
184	0.0239222	0.908	3509.45	2976.02	1.18	19639-53	Info	Islet amyloid polypeptide	SL011501	IAPP	3375	Maturity onset diabetes of the young
185	0.0239627	0.908	2077.04	2259.91	0.92	14633-26	Info	Transmembrane protein 185A	SL020121	TMEM185A	84548
186	0.0241815	0.908	2171.76	2551.55	0.85	5353-89	Info	Interleukin-1 receptor antagonist protein	SL001990	IL1RN	3557	Signal transduction through IL1R
187	0.024237	0.908	12169.1	9748.32	1.25	7065-1	Info	Protein G6b:Isoform A, Extracellular domain	SL025868	MPIG6B	80739
188	0.024368	0.908	631.01	590.35	1.07	11193-27	Info	Hepatocyte nuclear factor 1-alpha	SL019342	HNF1A	6927	ALK in cardiac myocytes, Growth Hormone Signaling Pathway, Presenilin action in Notch and Wnt signaling, Role of MAL in Rho-Mediated Activation of SRF, Segmentation Clock, WNT Signaling Pathway, Maturity onset diabetes of the young
189	0.0245338	0.908	837.38	764.99	1.09	24640-63	Info	Hairy/enhancer-of-split related with YRPW motif protein 1	SL023051	HEY1	23462
190	0.0247146	0.908	376.52	351.66	1.07	8061-102	Info	Protein FAM171B:Cytoplasmic domain	SL025850	FAM171B	165215
191	0.0249146	0.908	723.28	772.27	0.94	5664-57	Info	Beta-defensin 106	SL012682	DEFB106A	245909
192	0.025191	0.908	494.44	435.08	1.14	9443-137	Info	Cathepsin K	SL004059	CTSK	1513	Lysosome, Osteoclast differentiation, Rheumatoid arthritis, Toll-like receptor signaling pathway
193	0.0252059	0.908	553.81	589.84	0.94	20993-13	Info	BEN domain-containing protein 6	SL021964	BEND6	221336
194	0.0260359	0.908	587.56	545.17	1.08	7084-1	Info	Draxin	SL018070	DRAXIN	374946
195	0.0261712	0.908	2520.84	2730.83	0.92	18208-3	Info	G2/mitotic-specific cyclin-B2	SL007052	CCNB2	9133	Estrogen-responsive protein Efp controls cell cycle and breast tumors growth, Cell cycle, Oocyte meiosis, p53 signaling pathway, Progesterone-mediated oocyte maturation
196	0.0262031	0.908	922.52	873.97	1.06	11606-22	Info	DnaJ homolog subfamily B member 6	SL019538	DNAJB6	10049	Prion Pathway
197	0.0262633	0.908	987.39	846.23	1.17	10040-63	Info	Tumor protein 63	SL007662	TP63	8626
198	0.0266423	0.908	1126.04	1076.03	1.05	7207-4	Info	Protein Red	SL007390	IK	3550
199	0.0267273	0.908	1326.49	1392.69	0.95	13604-27	Info	E3 ubiquitin-protein ligase NEURL1	SL020194	NEURL1	9148
200	0.027144	0.908	795.64	868.43	0.92	10814-7	Info	T-cell surface glycoprotein CD1a	SL016708	CD1A	909	Hematopoietic cell lineage
201	0.0272494	0.908	6847.52	5961.86	1.15	21955-36	Info	Large proline-rich protein BAT3	SL009728	BAG6	7917
202	0.0272549	0.908	506.32	547.5	0.92	23695-1	Info	Fibronectin type III and SPRY domain-containing protein 1	SL023293	FSD1	79187
203	0.027737	0.908	2061.03	1885.56	1.09	12493-42	Info	Ubiquitin thioesterase OTUB2	SL019735	OTUB2	78990
204	0.027806	0.908	626.94	584.03	1.07	12734-112	Info	Kinesin-like protein KIF22	SL019869	KIF22	3835
205	0.0280088	0.908	1327.97	1469.48	0.9	18866-8	Info	Calcineurin subunit B type 2	SL021140	PPP3R2	5535	Alzheimer's disease, Amyotrophic lateral sclerosis (ALS), Apoptosis, Axon guidance, B cell receptor signaling pathway, Calcium signaling pathway, Long-term potentiation, MAPK signaling pathway, Natural killer cell mediated cytotoxicity, Oocyte meiosis, T cell receptor signaling pathway, VEGF signaling pathway, Wnt signaling pathway
206	0.0280369	0.908	1706.09	2032.39	0.84	9284-25	Info	Secreted frizzled-related protein 4	SL008544	SFRP4	6424	Wnt signaling pathway
207	0.0280822	0.908	1442.99	1526.46	0.95	25460-36	Info	Interferon regulatory factor 5	SL021243	IRF5	3663	The information-processing pathway at the IFN-beta enhancer, Toll-like receptor signaling pathway
208	0.0284025	0.908	1629.87	1753.98	0.93	6405-74	Info	Pregnancy-specific beta-1-glycoprotein 2	SL009333	PSG2	5670
209	0.0284233	0.908	784.25	720.45	1.09	18268-5	Info	G antigen 2A	SL020996	GAGE2A	729447
210	0.02844	0.908	6461.6	6008.71	1.08	8269-327	Info	Arylsulfatase K	SL012602	ARSK	153642
211	0.0285373	0.908	890.21	811.66	1.1	12814-17	Info	RNA-binding protein 40	SL019933	RNPC3	55599
212	0.029024	0.908	118150	89669.8	1.32	4544-4	Info	Connective tissue-activating peptide III	SL004708	PPBP	5473	Chemokine signaling pathway, Cytokine-cytokine receptor interaction
213	0.0290826	0.908	3812.66	4099.77	0.93	7751-121	Info	Secreted frizzled-related protein 2	SL003769	SFRP2	6423	Wnt signaling pathway
214	0.0294552	0.908	12767.9	10736.9	1.19	13622-16	Info	Serine/threonine-protein phosphatase 2A 56 kDa regulatory subunit alpha isoform	SL014961	PPP2R5A	5525	mRNA surveillance pathway, Oocyte meiosis, Wnt signaling pathway
215	0.0294895	0.908	1123.13	920.29	1.22	24413-96	Info	Peroxisomal coenzyme A diphosphatase NUDT7	SL023739	NUDT7	283927
216	0.0295651	0.908	15302.3	12264.8	1.25	5335-73	Info	Annexin A6	SL003647	ANXA6	309
217	0.0299818	0.908	1618.14	1505.62	1.07	21529-6	Info	Ubiquitin-associated and SH3 domain-containing protein A	SL018945	UBASH3A	53347
218	0.0300226	0.908	1024.84	1077.74	0.95	21909-10	Info	Integrin a5b1	SL003181	ITGA5|ITGB1	3678
219	0.0301231	0.908	343.12	377.49	0.91	9014-18	Info	Transmembrane protein 25	SL008784	TMEM25	84866
220	0.0302176	0.908	2409.83	2198.61	1.1	21813-171	Info	Alpha-1,6-mannosylglycoprotein 6-beta-N-acetylglucosaminyltransferase A	SL007374	MGAT5	4249	Metabolic pathways, N-Glycan biosynthesis
221	0.030413	0.908	6671.77	5427.29	1.23	22371-46	Info	Protein FAM110A	SL023049	FAM110A	83541
222	0.0304537	0.908	947.33	1052.77	0.9	9444-70	Info	Protein DGCR6	SL019049	DGCR6	8214
223	0.0304908	0.908	371.99	314.61	1.18	22104-39	Info	Homeobox protein CDX-1	SL022903	CDX1	1044
224	0.0306974	0.908	1238.78	1138.89	1.09	21976-4	Info	I-kappa-B kinase gamma	SL004543	IKBKG	8517	Acetylation and Deacetylation of RelA in The Nucleus, AKT Signaling Pathway, CD40L Signaling Pathway, Influence of Ras and Rho proteins on G1 to S Transition, NF-kB Signaling Pathway, TNF/Stress Related Signaling, TNFR2 Signaling Pathway, Toll-Like Receptor Pathway, Acute myeloid leukemia, Adipocytokine signaling pathway, Apoptosis, B cell receptor signaling pathway, Chagas disease (American tryp…
225	0.0308444	0.908	39779.9	35369.9	1.12	3758-63	Info	Activated Protein C	SL003974	PROC	5624	Acute Myocardial Infarction, Extrinsic Prothrombin Activation Pathway, Intrinsic Prothrombin Activation Pathway, Complement and coagulation cascades
226	0.0308612	0.908	167235	145124	1.15	3043-49	Info	SPARC	SL000532	SPARC	6678
227	0.0308732	0.908	935.17	1026.99	0.91	21636-63	Info	Nuclear cap-binding protein subunit 2	SL022129	NCBP2	22916	mRNA surveillance pathway, RNA transport, Spliceosome
228	0.0309229	0.908	1059.89	759.08	1.4	15583-18	Info	Fc receptor-like B	SL012568	FCRLB	127943
229	0.0310245	0.908	643.87	687.54	0.94	20954-27	Info	Protein LDOC1L	SL022087	RTL6	84247
230	0.0311519	0.908	770.34	809.16	0.95	17449-23	Info	CD9 antigen	SL008836	CD9	928	Hematopoietic cell lineage
231	0.0312622	0.908	5264.37	4433.99	1.19	13416-8	Info	Transmembrane protein 132D	SL020086	TMEM132D	121256
232	0.0318319	0.908	7663.16	8720.8	0.88	6055-53	Info	Interferon alpha/beta receptor 1	SL004475	IFNAR1	3454	Bone Remodelling, IFN alpha signaling pathway, Cytokine-cytokine receptor interaction, Hepatitis C, Jak-STAT signaling pathway, Natural killer cell mediated cytotoxicity, Osteoclast differentiation, Toll-like receptor signaling pathway
233	0.0319	0.908	2214.38	2431.81	0.91	23783-22	Info	Protein FAM110A	SL023049	FAM110A	83541
234	0.0319013	0.908	502.4	437.88	1.15	9550-153	Info	Tetratricopeptide repeat protein 17:Tetratricopeptide repeat 2	SL026022	TTC17	55761
235	0.0322958	0.908	4024.78	4700.81	0.86	23694-3	Info	Asparagine synthetase	SL007089	ASNS	440	Alanine, aspartate and glutamate metabolism, Metabolic pathways, Nitrogen metabolism
236	0.0325172	0.908	360.15	326.69	1.1	3832-51	Info	Protein-tyrosine kinase 6	SL010514	PTK6	5753
237	0.0325963	0.908	1137.83	1208.22	0.94	18187-16	Info	Aspartoacylase	SL020921	ASPA	443	Alanine, aspartate and glutamate metabolism, Histidine metabolism
238	0.032784	0.908	921.18	870.15	1.06	22779-75	Info	Single-pass membrane and coiled-coil domain-containing protein 1	SL022945	SMCO1	255798
239	0.0328238	0.908	987.39	926.84	1.07	12651-21	Info	[Pyruvate dehydrogenase (acetyl-transferring)] kinase isozyme 2, mitochondrial	SL019823	PDK2	5164	mTOR Signaling Pathway, PTEN dependent cell cycle arrest and apoptosis, Regulation of eIF4e and p70 S6 Kinase, Skeletal muscle hypertrophy is regulated via AKT/mTOR pathway
240	0.0328323	0.908	22136.8	17537	1.26	15427-35	Info	Lysyl oxidase homolog 3	SL012455	LOXL3	84695
241	0.0328932	0.908	117737	106377	1.11	2888-49	Info	Complement component C7	SL000323	C7	730	Alternative Complement Pathway, Cells and Molecules involved in local acute inflammatory response, Classical Complement Pathway, Complement Pathway, Lectin Induced Complement Pathway, Complement and coagulation cascades, Prion diseases, Systemic lupus erythematosus
242	0.0330259	0.908	5311.04	4852.36	1.09	14123-34	Info	V-type immunoglobulin domain-containing suppressor of T-cell activation:Extracellular domain	SL025873	VSIR	64115
243	0.0330482	0.908	527.27	436.02	1.21	24237-115	Info	Voltage-dependent L-type calcium channel subunit beta-3	SL023232	CACNB3	784	Arrhythmogenic right ventricular cardiomyopathy (ARVC), Cardiac muscle contraction, Dilated cardiomyopathy, Hypertrophic cardiomyopathy (HCM), MAPK signaling pathway
244	0.033147	0.908	643.76	690.31	0.93	7221-56	Info	Cytoskeleton-associated protein 4	SL009149	CKAP4	10970	Protein processing in endoplasmic reticulum
245	0.0331661	0.908	936.52	874.41	1.07	24319-19	Info	D-ribitol-5-phosphate cytidylyltransferase	SL023745	CRPPA	729920
246	0.0331724	0.908	1529.7	1773.33	0.86	18192-69	Info	Melanoma-associated antigen 5	SL011948	MAGEA5	100533997
247	0.0333702	0.908	638.43	537.01	1.19	10080-9	Info	Translation initiation factor eIF-2B subunit alpha	SL019240	EIF2B1	1967	VEGF, Hypoxia, and Angiogenesis, RNA transport
248	0.0338084	0.908	1224.22	1460.24	0.84	20527-47	Info	Semaphorin-5B	SL019517	SEMA5B	54437	Axon guidance
249	0.0338533	0.908	479.29	524.95	0.91	21523-71	Info	Integrin-linked kinase-associated serine/threonine phosphatase 2C	SL022506	ILKAP	80895
250	0.0340667	0.908	4774.92	5321.61	0.9	2436-49	Info	C-X-C motif chemokine 16	SL004016	CXCL16	58191	Chemokine signaling pathway, Cytokine-cytokine receptor interaction
251	0.0343329	0.908	816.95	774.28	1.06	24658-98	Info	Coiled-coil domain-containing protein 115	SL023340	CCDC115	84317
252	0.0343355	0.908	1259.11	1161.48	1.08	17466-72	Info	Acyl-CoA synthetase family member 2, mitochondrial	SL008274	ACSF2	80221
253	0.0344909	0.908	1692.47	1399.97	1.21	5632-6	Info	Cartilage acidic protein 1	SL012846	CRTAC1	55118
254	0.0345926	0.908	539.57	508.62	1.06	18294-26	Info	Transcription factor SOX-2	SL007245	SOX2	6657
255	0.0347701	0.908	2925.89	3099.76	0.94	25956-9	Info	Rap guanine nucleotide exchange factor 1	SL024272	RAPGEF1	2889	Integrin Signaling Pathway, Signaling of Hepatocyte Growth Factor Receptor, Focal adhesion, Insulin signaling pathway, Neurotrophin signaling pathway, Renal cell carcinoma
256	0.0349711	0.908	840.17	658.43	1.28	25081-6	Info	Protein FAM160B1	SL023601	FAM160B1	57700
257	0.0353936	0.908	1449.56	1580.6	0.92	3359-11	Info	Cyclin-dependent kinase 8:Cyclin-C complex	SL010522	CDK8|CCNC	1024
258	0.03544	0.908	138574	116976	1.18	3171-57	Info	Amyloid beta A4 protein	SL004469	APP	351	Deregulation of CDK5 in Alzheimers Disease, Generation of amyloid b-peptide by PS1, Platelet Amyloid Precursor Protein Pathway, Alzheimer's disease
259	0.0355522	0.908	3435.85	3721.36	0.92	19316-2	Info	Iron-sulfur cluster co-chaperone protein HscB, mitochondrial	SL019358	HSCB	150274
260	0.0356018	0.908	1826.1	1655.89	1.1	8059-1	Info	Thrombopoietin	SL000598	THPO	7066	TPO Signaling Pathway, Hematopoietic cell lineage
261	0.0356243	0.908	10644.2	9386.14	1.13	5584-21	Info	Holo-Transcobalamin-2	SL003335	TCN2	6948	Vitamin digestion and absorption
262	0.0356572	0.908	207.29	240.41	0.86	10704-91	Info	Lymphoid-restricted membrane protein	SL018605	IRAG2	4033
263	0.0358504	0.908	1312.11	1110.79	1.18	2743-5	Info	Sonic hedgehog protein	SL005220	SHH	6469	Sonic Hedgehog (Shh) Pathway, Sonic Hedgehog (SHH) Receptor Ptc1 Regulates cell cycle, Basal cell carcinoma, Hedgehog signaling pathway, Pathways in cancer
264	0.0359785	0.908	744.03	712	1.04	7246-4	Info	FRAS1-related extracellular matrix protein 2	SL008818	FREM2	341640
265	0.0362855	0.908	518.32	460.38	1.13	18171-25	Info	C-X-C motif chemokine 11	SL003326	CXCL11	6373	Chemokine signaling pathway, Cytokine-cytokine receptor interaction, Toll-like receptor signaling pathway
266	0.0365729	0.908	33584.7	27859.5	1.21	3365-7	Info	Dickkopf-related protein 4	SL010612	DKK4	27121	Wnt signaling pathway
267	0.0366175	0.908	623.84	600.76	1.04	5354-11	Info	Keratin, type I cytoskeletal 18	SL000655	KRT18	3875	Pathogenic Escherichia coli infection
268	0.0368751	0.908	1782.17	1857.59	0.96	5343-74	Info	Carboxypeptidase E	SL008703	CPE	1363	Type I diabetes mellitus
269	0.0371606	0.908	12739.7	10522.7	1.21	8246-9	Info	Proprotein convertase subtilisin/kexin type 9	SL012707	PCSK9	255738
270	0.0371881	0.908	560.33	504.88	1.11	11154-3	Info	Nuclear factor erythroid 2-related factor 1	SL007421	NFE2L1	4779
271	0.0374063	0.908	641.19	602.84	1.06	19572-10	Info	CCAAT/enhancer-binding protein gamma	SL006492	CEBPG	1054
272	0.0374786	0.908	27032.4	24179.6	1.12	16765-52	Info	Platelet basic protein	SL004294	PPBP	5473	Chemokine signaling pathway, Cytokine-cytokine receptor interaction
273	0.0376188	0.908	526.66	460.77	1.14	9475-22	Info	Epididymal secretory glutathione peroxidase	SL007043	GPX5	2880	Arachidonic acid metabolism, Glutathione metabolism
274	0.0377008	0.908	6110.44	5216.02	1.17	11354-21	Info	1-phosphatidylinositol 4,5-bisphosphate phosphodiesterase beta-1	SL006829	PLCB1	23236	Activation of PKC through G protein coupled receptor, Aspirin Blocks Signaling Pathway Involved in Platelet Activation, b-arrestins in GPCR Desensitization, Cadmium induces DNA synthesis and proliferation in macrophages, CCR3 signaling in Eosinophils, Eicosanoid Metabolism, fMLP induced chemokine gene expression in HMC-1 cells, G-Protein Signaling Through Tubby Proteins, Phospholipase C Signaling…
275	0.0377628	0.908	80814	72619.5	1.11	25967-34	Info	Metalloproteinase inhibitor 1	SL000591	TIMP1	7076	Inhibition of Matrix Metalloproteinases
276	0.0378006	0.908	42007.3	37212.7	1.13	3516-60	Info	Stromal cell-derived factor 1	SL004712	CXCL12	6387	CXCR4 Signaling Pathway, Pertussis toxin-insensitive CCR5 Signaling in Macrophage, Axon guidance, Chemokine signaling pathway, Cytokine-cytokine receptor interaction, Intestinal immune network for IgA production, Leukocyte transendothelial migration, Rheumatoid arthritis
277	0.0381008	0.908	1112.2	1002.11	1.11	12462-20	Info	Histone-lysine N-methyltransferase SETMAR	SL019733	SETMAR	6419	Lysine degradation
278	0.0381547	0.908	1403.73	1506.88	0.93	16324-38	Info	Toll-like receptor 1:Extracellular domain	SL026004	TLR1	7096	Toll-like receptor signaling pathway
279	0.0381708	0.908	3160.02	3631.83	0.87	11196-31	Info	Collagen alpha-3(VI) chain:Bovine pancreatic trypsin inhibitor/Kunitz inhibitor domain, isoform 1	SL025822	COL6A3	1293	ECM-receptor interaction, Focal adhesion, Protein digestion and absorption
280	0.0382878	0.908	468.55	436.29	1.07	4889-82	Info	Protein Wnt-7a	SL009951	WNT7A	7476	Basal cell carcinoma, Hedgehog signaling pathway, Melanogenesis, Pathways in cancer, Wnt signaling pathway
281	0.0383931	0.908	9440.4	12276.5	0.77	4148-49	Info	Pappalysin-1	SL002755	PAPPA	5069
282	0.0388237	0.908	543.14	502.1	1.08	8834-58	Info	Calnexin	SL004576	CANX	821	ER-associated degradation (ERAD) Pathway, Antigen processing and presentation, Phagosome, Protein processing in endoplasmic reticulum
283	0.0389043	0.908	926.91	859.66	1.08	11279-42	Info	Gamma-aminobutyric acid type B receptor subunit 1	SL019373	GABBR1	2550	Neuroactive ligand-receptor interaction
284	0.0392625	0.908	3754.43	4073.95	0.92	7060-2	Info	ERO1-like protein alpha	SL009007	ERO1A	30001	Protein processing in endoplasmic reticulum, Vibrio cholerae infection
285	0.0393418	0.908	841.3	799.57	1.05	22137-3	Info	Protein FAM102B	SL022877	FAM102B	284611
286	0.0394311	0.908	19583.7	23991	0.82	4913-78	Info	C-C motif chemokine 16	SL003300	CCL16	6360	Chemokine signaling pathway, Cytokine-cytokine receptor interaction
287	0.0395314	0.908	729.15	654.97	1.11	16847-39	Info	Ras-related protein Rab-3B	SL008946	RAB3B	5865	Tight junction
288	0.0397137	0.908	234.31	214.81	1.09	22445-2	Info	Calcium-binding protein 5	SL022509	CABP5	56344
289	0.039766	0.908	657.58	874.43	0.75	2796-62	Info	Fibrinogen	SL000424	FGA|FGB|FGG	2243
290	0.0398241	0.908	787.54	849.44	0.93	19291-2	Info	Calsequestrin-2	SL007959	CASQ2	845
291	0.0399147	0.908	880.38	820.27	1.07	21942-14	Info	Protein Wnt-16	SL012860	WNT16	51384	Basal cell carcinoma, Hedgehog signaling pathway, Melanogenesis, Pathways in cancer, Wnt signaling pathway
292	0.0403456	0.908	837.65	787.12	1.06	22992-6	Info	Microtubule-associated protein RP/EB family member 3	SL020106	MAPRE3	22924
293	0.0405009	0.908	6663.12	7106.37	0.94	21833-6	Info	silent mating type information regulation 2 homolog	SL005452	SIRT6	51548
294	0.0405211	0.908	861.06	785.87	1.1	2858-29	Info	Histone acetyltransferase type B catalytic subunit	SL004725	HAT1	8520
295	0.0405543	0.908	3966.14	4583.81	0.87	17155-1	Info	Vacuolar protein sorting-associated protein 28 homolog	SL005365	VPS28	51160	Endocytosis
296	0.0405657	0.908	2275.84	2479.5	0.92	19483-16	Info	3-ketodihydrosphingosine reductase	SL020931	KDSR	2531	Metabolic pathways, Sphingolipid metabolism
297	0.040733	0.908	1008.12	1062.33	0.95	7009-6	Info	B-cell differentiation antigen CD72	SL017967	CD72	971	B cell receptor signaling pathway
298	0.0407847	0.908	1838.02	2025.83	0.91	3611-70	Info	Endothelin-converting enzyme 1:Extracellular domain	SL025846	ECE1	1889
299	0.0411895	0.908	2423.35	1861.24	1.3	18312-68	Info	Protein NDRG3	SL015308	NDRG3	57446
300	0.0412515	0.908	726.99	661.49	1.1	22146-20	Info	Fos-related antigen 2	SL007127	FOSL2	2355	Bone Remodelling, Osteoclast differentiation
301	0.0413913	0.908	32785.5	28102.2	1.17	4154-57	Info	P-selectin	SL000560	SELP	6403	Adhesion and Diapedesis of Granulocytes, Cells and Molecules involved in local acute inflammatory response, Eph Kinases and ephrins support platelet aggregation, Monocyte and its Surface Molecules, Cell adhesion molecules (CAMs), Malaria, Staphylococcus aureus infection
302	0.0414511	0.908	7849.83	6802.8	1.15	6207-10	Info	Prosaposin	SL004813	PSAP	5660	Lysosome
303	0.0414833	0.908	4303.55	4886.3	0.88	11851-21	Info	Triggering receptor expressed on myeloid cells 2	SL017099	TREM2	54209	Osteoclast differentiation
304	0.0415094	0.908	2424.61	2177.33	1.11	6984-6	Info	Immunoglobulin superfamily member 8	SL008731	IGSF8	93185
305	0.0416072	0.908	337.03	309.06	1.09	5882-34	Info	Elongation factor 1-beta	SL005685	EEF1B2	1933
306	0.0416765	0.908	1591.47	1668.91	0.95	15497-9	Info	Heparan sulfate glucosamine 3-O-sulfotransferase 1	SL012357	HS3ST1	9957	Glycosaminoglycan biosynthesis - heparan sulfate / heparin
307	0.0417969	0.908	521.33	479.11	1.09	12815-9	Info	Isoleucine--tRNA ligase, cytoplasmic	SL008104	IARS1	3376
308	0.0419918	0.908	3036.4	3325.42	0.91	6621-10	Info	Prorelaxin H2	SL012404	RLN2	6019
309	0.0422643	0.908	2837.88	2971.48	0.96	3421-54	Info	Tumor necrosis factor ligand superfamily member 8	SL004635	TNFSF8	944	Cytokine-cytokine receptor interaction
310	0.0423526	0.908	1176.25	1096.45	1.07	17828-3	Info	Protein S100-A14	SL005106	S100A14	57402
311	0.0423866	0.908	2277.77	2100.2	1.08	10464-6	Info	Anthrax toxin receptor 1	SL008696	ANTXR1	84168
312	0.0424142	0.908	2934.08	2659	1.1	23524-2	Info	Protein N-terminal asparagine amidohydrolase	SL023430	NTAN1	123803
313	0.0426613	0.908	1519.88	1642.95	0.93	9310-2	Info	T-cell surface glycoprotein CD8 beta chain	SL007109	CD8B	926	Antigen processing and presentation, Cell adhesion molecules (CAMs), Hematopoietic cell lineage, Primary immunodeficiency, T cell receptor signaling pathway
314	0.0428034	0.908	2140.74	2241.27	0.96	24904-121	Info	Syntaxin-binding protein 4	SL023600	STXBP4	252983
315	0.0428357	0.908	1477.03	1528.06	0.97	17693-2	Info	Septin-6	SL011221	SEPTIN6	23157
316	0.0430937	0.908	3964.22	4362.51	0.91	22566-53	Info	Pituitary adenylate cyclase-activating polypeptide type I receptor	SL019572	ADCYAP1R1	117	Neuroactive ligand-receptor interaction
317	0.0431011	0.908	1681.97	1545.88	1.09	18160-2	Info	Protein-L-isoaspartate(D-aspartate) O-methyltransferase	SL011012	PCMT1	5110
318	0.0431262	0.908	4205.47	3783.76	1.11	2981-9	Info	Endothelial cell-selective adhesion molecule	SL005160	ESAM	90952	Cell adhesion molecules (CAMs), Leukocyte transendothelial migration
319	0.0432626	0.908	5189.39	3953.12	1.31	3554-24	Info	Adiponectin	SL004258	ADIPOQ	9370	Visceral Fat Deposits and the Metabolic Syndrome, Adipocytokine signaling pathway, PPAR signaling pathway, Type II diabetes mellitus
320	0.0432847	0.908	844.55	802.98	1.05	7105-7	Info	CDK5 and ABL1 enzyme substrate 2	SL018130	CABLES2	81928
321	0.0433492	0.908	646.38	672.16	0.96	8945-7	Info	BRISC complex subunit Abro1	SL018680	ABRAXAS2	23172
322	0.0433883	0.908	606.91	566.41	1.07	17348-5	Info	Synaptojanin-2-binding protein	SL018443	SYNJ2BP	55333
323	0.0434946	0.908	1433.38	1988.09	0.72	4480-59	Info	Complement C3b	SL000314	C3	718	Alternative Complement Pathway, Cells and Molecules involved in local acute inflammatory response, Classical Complement Pathway, Complement Pathway, Lectin Induced Complement Pathway, Chagas disease (American trypanosomiasis), Complement and coagulation cascades, Leishmaniasis, Phagosome, Staphylococcus aureus infection, Systemic lupus erythematosus
324	0.044137	0.908	534.44	497.61	1.07	21664-6	Info	Core histone macro-H2A.1	SL014647	MACROH2A1	9555
325	0.0445491	0.908	2612.84	2874.88	0.91	21853-3	Info	CLEC-1	SL013468	CLEC1A	51267
326	0.0448125	0.908	1383.39	1507.66	0.92	10440-26	Info	CXADR-like membrane protein:Extracellular domain	SL025782	CLMP	79827
327	0.0448595	0.908	1222.87	1370.69	0.89	2917-3	Info	Tumor necrosis factor ligand superfamily member 11	SL002541	TNFSF11	8600	Bone Remodelling, Cytokine-cytokine receptor interaction, Osteoclast differentiation, Rheumatoid arthritis
328	0.0448954	0.908	1075.37	993.81	1.08	7981-230	Info	Beta-1,3-galactosyltransferase 6	SL018344	B3GALT6	126792	Glycosaminoglycan biosynthesis - chondroitin sulfate / dermatan sulfate, Glycosaminoglycan biosynthesis - heparan sulfate / heparin, Metabolic pathways
329	0.045122	0.908	1872.96	1561.66	1.2	5509-7	Info	Epidermal growth factor:Extracellular domain	SL025842	EGF	1950	CBL mediated ligand-induced downregulation of EGF receptors, EGF Signaling Pathway, Keratinocyte Differentiation, Map Kinase Inactivation of SMRT Corepressor, mCalpain and friends in Cell motility, Neuroregulin receptor degredation protein-1 Controls ErbB3 receptor recycling, Role of EGF Receptor Transactivation by GPCRs in Cardiac Hypertrophy, Sprouty regulation of tyrosine kinase signals, The r…
330	0.0454539	0.908	6478.99	7615.89	0.85	10572-65	Info	Cystatin-8	SL012372	CST8	10047
331	0.0458099	0.908	1464.49	1715.33	0.85	13507-51	Info	Tumor necrosis factor receptor type 1-associated DEATH domain protein	SL007444	TRADD	8717	Acetylation and Deacetylation of RelA in The Nucleus, Ceramide Signaling Pathway, HIV-I Nef: negative effector of Fas and TNF, Induction of apoptosis through DR3 and DR4/5 Death Receptors , MAPKinase Signaling Pathway, NF-kB Signaling Pathway, p38 MAPK Signaling Pathway , SODD/TNFR1 Signaling Pathway, TNF/Stress Related Signaling, TNFR1 Signaling Pathway, Adipocytokine signaling pathway, Apoptosi…
332	0.0461912	0.908	771.02	823.85	0.94	20435-41	Info	ER membrane protein complex subunit 2	SL022033	EMC2	9694
333	0.0462861	0.908	6962.45	7576.21	0.92	21799-15	Info	Homer protein homolog 3	SL022065	HOMER3	9454
334	0.0463454	0.908	3798.39	3316.85	1.15	23329-52	Info	Ras-related protein Rab-4B	SL021667	RAB4B	53916
335	0.0469424	0.908	1686.23	1569.79	1.07	8811-24	Info	BMP and activin membrane-bound inhibitor homolog:Extracellular domain	SL025802	BAMBI	25805
336	0.0470782	0.908	1123.02	1077.79	1.04	25898-4	Info	Chitinase domain-containing protein 1	SL012813	CHID1	66005
337	0.0470798	0.908	6617.08	5877.53	1.13	2658-27	Info	NT-3 growth factor receptor	SL004639	NTRK3	4916	Neurotrophin signaling pathway
338	0.04712	0.908	1007.77	1132.57	0.89	13055-53	Info	PH and SEC7 domain-containing protein 1	SL019564	PSD	5662	Endocytosis
339	0.0471247	0.908	1207.29	1115.72	1.08	7076-17	Info	Endothelin-converting enzyme-like 1	SL017977	ECEL1	9427
340	0.0472193	0.908	3926.95	2867.53	1.37	17342-13	Info	Anterior gradient protein 3	SL012732	AGR3	155465
341	0.0473452	0.908	1504.74	1633.76	0.92	9229-9	Info	Chymotrypsin-like protease CTRL-1	SL012433	CTRL	1506	Pancreatic secretion, Protein digestion and absorption
342	0.0474131	0.908	875.64	832.89	1.05	25260-62	Info	Uncharacterized protein C15orf17	SL012564	FAM219B	57184
343	0.0474668	0.908	125918	96884.9	1.3	2697-7	Info	Platelet factor 4	SL003041	PF4	5196	Chemokine signaling pathway, Cytokine-cytokine receptor interaction
344	0.047711	0.908	617.01	501.8	1.23	8091-16	Info	Mannan-binding lectin serine protease 1:Mannan-binding lectin serine protease 1 heavy chain	SL025929	MASP1	5648	Complement Pathway, Lectin Induced Complement Pathway, Complement and coagulation cascades, Staphylococcus aureus infection
345	0.0477628	0.908	958.24	904.9	1.06	9057-19	Info	Proteasomal ubiquitin receptor ADRM1	SL012508	ADRM1	11047
346	0.0477703	0.908	1124.38	1177.37	0.95	7879-12	Info	Cytochrome P450 3A4	SL000398	CYP3A4	1576	Nuclear Receptors in Lipid Metabolism and Toxicity, Bile secretion, Drug metabolism - cytochrome P450, Drug metabolism - other enzymes, Linoleic acid metabolism, Metabolic pathways, Metabolism of xenobiotics by cytochrome P450, Retinol metabolism, Steroid hormone biosynthesis
347	0.0478987	0.908	1169.53	1393.01	0.84	23228-2	Info	Uncharacterized protein C12orf76	SL022946	C12orf76	400073
348	0.0480863	0.908	1563.56	1697.42	0.92	13105-7	Info	Synaptosomal-associated protein 25	SL007311	SNAP25	6616	Blockade of Neurotransmitter Relase by Botulinum Toxin, SNARE interactions in vesicular transport
349	0.0482308	0.908	3689.7	3914.64	0.94	12690-33	Info	Septin-10	SL019825	SEPTIN10	151011
350	0.0482426	0.908	1505.46	1653.4	0.91	12030-82	Info	Desmin	SL004900	DES	1674	Arrhythmogenic right ventricular cardiomyopathy (ARVC), Dilated cardiomyopathy, Hypertrophic cardiomyopathy (HCM)
351	0.0482924	0.908	3132.68	3568.44	0.88	22532-59	Info	PLAC8-like protein 1	SL022955	PLAC8L1	153770
352	0.0483038	0.908	694.27	650.19	1.07	8019-73	Info	Stathmin-3	SL018403	STMN3	50861
353	0.0483807	0.908	842.87	774.69	1.09	8376-25	Info	Lutropin subunit beta	SL018465	LHB	3972	GnRH signaling pathway, Neuroactive ligand-receptor interaction
354	0.0484774	0.908	1798.4	1876.15	0.96	22140-6	Info	Protein FAM204A	SL022855	FAM204A	63877
355	0.0486071	0.908	3651.7	3908.08	0.93	14028-22	Info	Phosphatidylinositol 4-phosphate 3-kinase C2 domain-containing subunit alpha	SL020311	PIK3C2A	5286	Inositol phosphate metabolism, Metabolic pathways, Phosphatidylinositol signaling system
356	0.0488511	0.908	1345.68	1421.4	0.95	22514-12	Info	Protein naked cuticle homolog 2	SL022872	NKD2	85409	Wnt signaling pathway
357	0.0490802	0.908	14973.5	12427.2	1.2	4314-12	Info	dCTP pyrophosphatase 1	SL011809	DCTPP1	79077
358	0.049103	0.908	2917.65	3455.09	0.84	22518-54	Info	Kinetochore-associated protein NSL1 homolog	SL022826	NSL1	25936
359	0.0495324	0.908	249.92	233	1.07	22151-48	Info	Homeobox protein goosecoid-2	SL022804	GSC2	2928
360	0.0496243	0.908	1353.6	1451.74	0.93	9176-3	Info	Mucin-1:region 2	SL025934	MUC1	4582
361	0.0498706	0.908	2993.09	3263.99	0.92	10011-65	Info	Inositol polyphosphate 5-phosphatase OCRL-1	SL019246	OCRL	4952	Inositol phosphate metabolism, Metabolic pathways, Phosphatidylinositol signaling system
362	0.0499185	0.908	1237.78	1326.69	0.93	13653-335	Info	O-acetyl-ADP-ribose deacetylase MACROD1	SL020203	MACROD1	28992
363	0.0499969	0.908	1347.86	1566.49	0.86	21370-45	Info	Spindle and kinetochore-associated protein 1	SL022228	SKA1	220134

## Sheet: alt MGMT proteome
Description of the problem:
Number of classes: 2
Number of genes that passed filtering criteria: 7289
Type of univariate test used: Two-sample T-test
Class variable : MGMTstatus
Random variance model for univariate tests: OFF
Nominal significance level of each univariate test: 0.05
Genes which are differentially expressed among classes:
Number of genes significant at 0.05 level of the univariate test: 170
Table 1 - Sorted by p-value of the univariate test.
Class 1: methylated (27 samples); Class 2: unmethylated (38 samples).
The first 170 genes are significant at the nominal 0.05 level of the univariate test
	Parametric p-value	FDR	Geom mean of intensities in class 1	Geom mean of intensities in class 2	Fold-change	UniqueID	Anno-	Name	CloneID	Symbol	EntrezID	DefinedGenelist
							tations
1	0.0012047	0.98	0.76	0.99	0.76	9380-2	Info	Group XIIB secretory phospholipase A2-like protein	SL003846	PLA2G12B	84647	alpha-Linolenic acid metabolism, Arachidonic acid metabolism, Ether lipid metabolism, Fat digestion and absorption, Fc epsilon RI signaling pathway, Glycerophospholipid metabolism, GnRH signaling pathway, Linoleic acid metabolism, Long-term depression, MAPK signaling pathway, Metabolic pathways, Pancreatic secretion, Toxoplasmosis, Vascular smooth muscle contraction, VEGF signaling pathway
2	0.0012882	0.98	1.13	0.94	1.2	25436-44	Info	Saccharopine dehydrogenase-like oxidoreductase	SL019765	SCCPDH	51097
3	0.0022164	0.98	0.8	0.95	0.85	6947-4	Info	Type 2 lactosamine alpha-2,3-sialyltransferase	SL009530	ST3GAL6	10402	Glycosphingolipid biosynthesis - lacto and neolacto series, Metabolic pathways
4	0.0026712	0.98	1.08	1	1.08	9947-22	Info	DNA topoisomerase 2-binding protein 1	SL019213	TOPBP1	11073
5	0.0033004	0.98	0.91	1	0.91	2939-10	Info	Artemin	SL004670	ARTN	9048
6	0.0049068	0.98	0.91	1.13	0.8	7870-8	Info	Beta-Ala-His dipeptidase	SL006694	CNDP1	84735	beta-Alanine metabolism, Histidine metabolism, Metabolic pathways
7	0.0051744	0.98	1.05	0.98	1.08	7060-2	Info	ERO1-like protein alpha	SL009007	ERO1A	30001	Protein processing in endoplasmic reticulum, Vibrio cholerae infection
8	0.0054427	0.98	1.07	0.98	1.09	9197-4	Info	Galectin-9	SL008486	LGALS9	3965
9	0.0055888	0.98	1.1	0.93	1.19	11851-21	Info	Triggering receptor expressed on myeloid cells 2	SL017099	TREM2	54209	Osteoclast differentiation
10	0.0056584	0.98	1.04	0.96	1.08	10580-14	Info	Surfactant-associated protein 2	SL012586	SFTA2	389376
11	0.0059508	0.98	1.08	0.96	1.13	19824-3	Info	Ubiquitin-conjugating enzyme E2 R2	SL013182	UBE2R2	54926	Ubiquitin mediated proteolysis
12	0.0061251	0.98	1.09	0.98	1.11	25472-12	Info	Brain-enriched guanylate kinase-associated protein	SL023774	BEGAIN	57596
13	0.0070937	0.98	1.03	0.98	1.06	20993-13	Info	BEN domain-containing protein 6	SL021964	BEND6	221336
14	0.0075795	0.98	1.27	0.99	1.28	6373-54	Info	Protein delta homolog 1	SL000679	DLK1	8788
15	0.008453	0.98	0.93	0.99	0.94	2619-72	Info	Tumor-associated calcium signal transducer 2	SL001890	TACSTD2	4070
16	0.0085354	0.98	0.93	1.05	0.89	25050-82	Info	Tripeptidyl-peptidase 2	SL010982	TPP2	7174
17	0.0091839	0.98	0.85	1.01	0.85	3758-63	Info	Activated Protein C	SL003974	PROC	5624	Acute Myocardial Infarction, Extrinsic Prothrombin Activation Pathway, Intrinsic Prothrombin Activation Pathway, Complement and coagulation cascades
18	0.0092177	0.98	0.91	0.99	0.92	24319-19	Info	D-ribitol-5-phosphate cytidylyltransferase	SL023745	CRPPA	729920
19	0.0100611	0.98	0.95	1.14	0.83	4467-49	Info	SPARC-like protein 1	SL005488	SPARCL1	8404
20	0.010414	0.98	1.07	0.9	1.19	5353-89	Info	Interleukin-1 receptor antagonist protein	SL001990	IL1RN	3557	Signal transduction through IL1R
21	0.0106564	0.98	1.03	0.97	1.06	18202-22	Info	Leukocyte antigen CD37	SL014706	CD37	951	Hematopoietic cell lineage
22	0.0110009	0.98	1.14	1.02	1.12	2436-49	Info	C-X-C motif chemokine 16	SL004016	CXCL16	58191	Chemokine signaling pathway, Cytokine-cytokine receptor interaction
23	0.0113979	0.98	0.88	1.02	0.86	9212-22	Info	Cathepsin F	SL008381	CTSF	8722	Lysosome
24	0.0120385	0.98	0.95	1.17	0.81	19289-29	Info	Uroporphyrinogen decarboxylase	SL010986	UROD	7389	Hemoglobin Chaperone, Metabolic pathways, Porphyrin and chlorophyll metabolism
25	0.013196	0.98	0.92	1	0.92	23330-12	Info	Uncharacterized protein C22orf13	SL010773	GUCD1	83606
26	0.0137241	0.98	0.98	1.11	0.88	5584-21	Info	Holo-Transcobalamin-2	SL003335	TCN2	6948	Vitamin digestion and absorption
27	0.0149999	0.98	0.97	1.03	0.94	23269-40	Info	CKLF-like MARVEL transmembrane domain-containing protein 4	SL023542	CMTM4	146223
28	0.0150426	0.98	1.05	0.99	1.06	20522-2	Info	Interleukin-1 receptor accessory protein-like 1	SL018781	IL1RAPL1	11141
29	0.0150766	0.98	1.12	0.97	1.16	22549-73	Info	RIP	SL003821	RIPK1	8737	Acetylation and Deacetylation of RelA in The Nucleus, Ceramide Signaling Pathway, HIV-I Nef: negative effector of Fas and TNF, Induction of apoptosis through DR3 and DR4/5 Death Receptors , Keratinocyte Differentiation, MAPKinase Signaling Pathway, NF-kB Signaling Pathway, p38 MAPK Signaling Pathway , SODD/TNFR1 Signaling Pathway, TNF/Stress Related Signaling, TNFR1 Signaling Pathway, TNFR2 Signa…
30	0.015274	0.98	0.94	1.12	0.85	12333-87	Info	Ribose-5-phosphate isomerase	SL010958	RPIA	22934	Metabolic pathways, Pentose phosphate pathway
31	0.0162961	0.98	1.07	1	1.08	25488-6	Info	Pleckstrin homology domain-containing family O member 2	SL023716	PLEKHO2	80301	Cytokine-cytokine receptor interaction
32	0.0166277	0.98	1.13	1	1.12	9294-45	Info	Microfibrillar-associated protein 2	SL012443	MFAP2	4237
33	0.0168337	0.98	0.96	1.08	0.89	8092-29	Info	Interleukin-6 receptor subunit alpha	SL001943	IL6R	3570	IL 6 signaling pathway, Role of ERBB2 in Signal Transduction and Oncology, Cytokine-cytokine receptor interaction, Hematopoietic cell lineage, Jak-STAT signaling pathway
34	0.0169249	0.98	1.07	0.96	1.12	3362-61	Info	Chordin-like protein 1	SL009400	CHRDL1	91851
35	0.0171872	0.98	0.96	1.08	0.89	5400-52	Info	Leptin receptor, soluble	SL003184	LEPR	3953	Reversal of Insulin Resistance by Leptin, Adipocytokine signaling pathway, Cytokine-cytokine receptor interaction, Jak-STAT signaling pathway, Neuroactive ligand-receptor interaction
36	0.0173218	0.98	1.21	0.94	1.28	5636-10	Info	Microfibril-associated glycoprotein 4	SL002084	MFAP4	4239
37	0.0180472	0.98	0.88	0.98	0.9	21768-9	Info	Alpha-1,6-mannosylglycoprotein 6-beta-N-acetylglucosaminyltransferase A	SL007374	MGAT5	4249	Metabolic pathways, N-Glycan biosynthesis
38	0.0181323	0.98	1.17	0.96	1.22	16305-10	Info	Cadherin-11:Extracellular domain	SL025810	CDH11	1009
39	0.0185024	0.98	0.96	1.09	0.88	3232-28	Info	Tartrate-resistant acid phosphatase type 5	SL004118	ACP5	54	Lysosome, Osteoclast differentiation, Rheumatoid arthritis, Riboflavin metabolism
40	0.018754	0.98	0.91	0.96	0.95	3499-77	Info	Interleukin-17B	SL004350	IL17B	27190	Cytokine-cytokine receptor interaction
41	0.0187847	0.98	0.95	1.03	0.92	7980-72	Info	N-acetyllactosaminide beta-1,3-N-acetylglucosaminyltransferase 2	SL018338	B3GNT2	10678	Glycosaminoglycan biosynthesis - keratan sulfate, Glycosphingolipid biosynthesis - lacto and neolacto series, Metabolic pathways
42	0.0203084	0.98	1.06	0.98	1.08	9339-204	Info	Peptidyl-prolyl cis-trans isomerase FKBP2	SL008070	FKBP2	2286
43	0.0203483	0.98	1.05	0.96	1.1	14216-35	Info	Probable ATP-dependent RNA helicase DDX46	SL019957	DDX46	9879	Spliceosome
44	0.0209322	0.98	0.97	1.08	0.9	9377-25	Info	Kit ligand	SL002787	KITLG	4254	CDK Regulation of DNA Replication, Erythrocyte Differentiation Pathway, IL 17 Signaling Pathway, Melanocyte Development and Pigmentation Pathway, Regulation of BAD phosphorylation, Cytokine-cytokine receptor interaction, Hematopoietic cell lineage, Melanogenesis, Pathways in cancer
45	0.0218603	0.98	1.03	0.96	1.07	9176-3	Info	Mucin-1:region 2	SL025934	MUC1	4582
46	0.0218917	0.98	1.09	0.96	1.14	21645-6	Info	Smad nuclear-interacting protein 1	SL022232	SNIP1	79753
47	0.0223636	0.98	0.98	1.38	0.71	13701-2	Info	C-X-C motif chemokine 13	SL003167	CXCL13	10563	Chemokine signaling pathway, Cytokine-cytokine receptor interaction
48	0.0228837	0.98	1.29	1.08	1.2	15587-20	Info	Folate receptor beta	SL009334	FOLR2	2350	Endocytosis
49	0.0232953	0.98	1.03	0.96	1.07	23213-21	Info	Uncharacterized protein C11orf70	SL022837	CFAP300	85016
50	0.0233888	0.98	1.04	0.98	1.06	18213-30	Info	NEDD8-conjugating enzyme UBE2F	SL016497	UBE2F	140739	Ubiquitin mediated proteolysis
51	0.0234724	0.98	0.95	1.01	0.94	7997-118	Info	Double C2-like domain-containing protein beta	SL018346	DOC2B	8447
52	0.0237525	0.98	1.2	0.86	1.4	9076-25	Info	Proenkephalin-A	SL008353	PENK	5179
53	0.0238992	0.98	1.06	0.98	1.07	23404-16	Info	Mitotic spindle assembly checkpoint protein MAD2B	SL013879	MAD2L2	10459	Bacterial invasion of epithelial cells, Cell cycle, Oocyte meiosis, Progesterone-mediated oocyte maturation, Shigellosis
54	0.0239589	0.98	0.92	0.97	0.95	12394-53	Info	Transmembrane protein C16orf54	SL006601	C16orf54	283897
55	0.0240213	0.98	0.98	1.09	0.9	13112-179	Info	Follistatin-related protein 1	SL009349	FSTL1	11167
56	0.0243941	0.98	1.13	0.98	1.16	10816-150	Info	Paired immunoglobulin-like type 2 receptor alpha isoform FDF03-M14	SL022717	PILRA	29992
57	0.0244004	0.98	0.93	1.08	0.87	20935-4	Info	Phosducin-like protein 3	SL022159	PDCL3	79031
58	0.0244415	0.98	0.94	0.99	0.95	20957-57	Info	Diphosphoinositol polyphosphate phosphohydrolase 3-alpha	SL022149	NUDT10	170685
59	0.0247779	0.98	1.09	0.96	1.14	23643-22	Info	Peroxisomal multifunctional enzyme type 2	SL008124	HSD17B4	3295	Mechanism of Gene Regulation by Peroxisome Proliferators via PPARa(alpha), Metabolic pathways, Peroxisome, Primary bile acid biosynthesis
60	0.0254889	0.98	1.24	0.97	1.27	6086-15	Info	Chordin-like protein 2	SL012616	CHRDL2	25884
61	0.0260427	0.98	1.05	0.99	1.06	21457-141	Info	Coenzyme Q-binding protein COQ10 homolog A, mitochondrial	SL022559	COQ10A	93058
62	0.0265681	0.98	1.05	0.98	1.07	16551-14	Info	Signal transducer and activator of transcription 5B	SL019098	STAT5B	6777	EPO Signaling Pathway, Growth Hormone Signaling Pathway, IL 2 signaling pathway, IL 3 signaling pathway, IL-2 Receptor Beta Chain in T cell Activation, IL22 Soluble Receptor Signaling Pathway , IL-7 Signal Transduction, Inhibition of Cellular Proliferation by Gleevec, Mechanism of Gene Regulation by Peroxisome Proliferators via PPARa(alpha), TPO Signaling Pathway, Acute myeloid leukemia, Chemokin…
63	0.0266786	0.98	0.94	0.98	0.95	20529-7	Info	Cadherin-10	SL007799	CDH10	1008
64	0.0266922	0.98	0.94	1.07	0.88	24278-4	Info	Ubiquitin carboxyl-terminal hydrolase 3	SL023138	USP3	9960
65	0.0267082	0.98	1.02	0.96	1.07	9583-17	Info	RING finger protein 24	SL019021	RNF24	11237
66	0.0268078	0.98	1.1	1	1.11	19483-16	Info	3-ketodihydrosphingosine reductase	SL020931	KDSR	2531	Metabolic pathways, Sphingolipid metabolism
67	0.0270878	0.98	1.02	0.96	1.06	11429-80	Info	Heterogeneous nuclear ribonucleoproteins C1/C2	SL004923	HNRNPC	3183	Spliceosome
68	0.0275537	0.98	0.76	0.99	0.77	14038-130	Info	Cystatin-F	SL007049	CST7	8530
69	0.0276054	0.98	1.43	1.04	1.37	3521-16	Info	Thyroid Stimulating Hormone	SL000589	CGA|TSHB	1081
70	0.0277397	0.98	1.07	0.97	1.1	22566-53	Info	Pituitary adenylate cyclase-activating polypeptide type I receptor	SL019572	ADCYAP1R1	117	Neuroactive ligand-receptor interaction
71	0.028019	0.98	0.92	0.99	0.92	3187-52	Info	Cysteine-rich secretory protein 3	SL007284	CRISP3	10321
72	0.0281873	0.98	1.21	1	1.21	6496-60	Info	Protein delta homolog 1:Extracellular domain	SL025834	DLK1	8788
73	0.0283351	0.98	0.98	1.07	0.92	4923-79	Info	Muellerian-inhibiting factor	SL005201	AMH	268	Cytokine-cytokine receptor interaction, TGF-beta signaling pathway
74	0.028422	0.98	1.03	0.98	1.05	20954-27	Info	Protein LDOC1L	SL022087	RTL6	84247
75	0.0306421	0.98	1.06	0.97	1.1	18182-24	Info	Phosphoenolpyruvate carboxykinase, cytosolic [GTP]	SL014784	PCK1	5105	Adipocytokine signaling pathway, Citrate cycle (TCA cycle), Glycolysis / Gluconeogenesis, Insulin signaling pathway, Metabolic pathways, PPAR signaling pathway, Proximal tubule bicarbonate reclamation, Pyruvate metabolism
76	0.0310455	0.98	1.08	0.96	1.12	19751-21	Info	Adenosine deaminase	SL009196	ADA	100	Metabolic pathways, Primary immunodeficiency, Purine metabolism
77	0.0312123	0.98	1.04	0.99	1.06	6405-74	Info	Pregnancy-specific beta-1-glycoprotein 2	SL009333	PSG2	5670
78	0.0312852	0.98	1.07	0.95	1.13	18270-10	Info	Transcription initiation factor TFIID subunit 10	SL006529	TAF10	6881	Basal transcription factors
79	0.0321452	0.98	0.91	1	0.91	19516-10	Info	High mobility group protein HMGI-C	SL013047	HMGA2	8091
80	0.0323783	0.98	1.05	0.96	1.1	23156-146	Info	Caspase-10:region 2	SL025814	CASP10	843	Caspase Cascade in Apoptosis, D4-GDI Signaling Pathway, FAS signaling pathway ( CD95 ), Induction of apoptosis through DR3 and DR4/5 Death Receptors , Apoptosis, RIG-I-like receptor signaling pathway
81	0.0325418	0.98	0.98	1.08	0.9	16057-6	Info	Cation-independent mannose-6-phosphate receptor	SL003679	IGF2R	3482	Lysosome
82	0.0325464	0.98	1.1	0.99	1.11	24316-10	Info	Probable methyltransferase BMT2 homolog	SL023672	BMT2	154743
83	0.0327798	0.98	0.96	1	0.96	19169-88	Info	Acidic fibroblast growth factor intracellular-binding protein	SL007005	FIBP	9158
84	0.0328563	0.98	0.97	1.06	0.91	15602-43	Info	Interleukin-6 receptor subunit alpha	SL001943	IL6R	3570	IL 6 signaling pathway, Role of ERBB2 in Signal Transduction and Oncology, Cytokine-cytokine receptor interaction, Hematopoietic cell lineage, Jak-STAT signaling pathway
85	0.0331498	0.98	0.98	1.06	0.92	8275-31	Info	Platelet endothelial aggregation receptor 1:Extracellular domain	SL025956	PEAR1	375033
86	0.0337173	0.98	1.04	0.99	1.06	6600-70	Info	RELT-like protein 2	SL017498	RELL2	285613
87	0.0338454	0.98	1.05	0.99	1.07	18458-4	Info	Prostaglandin E synthase 2	SL020905	PTGES2	80142	Arachidonic acid metabolism, Metabolic pathways
88	0.0338818	0.98	1.1	1.02	1.08	7239-9	Info	Glutathione S-transferase Mu 1	SL005254	GSTM1	2944	Drug metabolism - cytochrome P450, Glutathione metabolism, Metabolism of xenobiotics by cytochrome P450
89	0.0340216	0.98	1.02	0.95	1.08	13514-121	Info	Ras-related protein Rab-35	SL005732	RAB35	11021
90	0.0342305	0.98	0.98	1.08	0.91	8309-12	Info	Hyaluronidase-1	SL008798	HYAL1	3373	Glycosaminoglycan degradation, Lysosome, Metabolic pathways
91	0.0342731	0.98	0.97	1.09	0.9	4925-54	Info	Collagenase 3	SL000523	MMP13	4322
92	0.0344637	0.98	0.95	1.03	0.92	21733-11	Info	UDP-N-acetylglucosamine--peptide N-acetylglucosaminyltransferase 110 kDa subunit	SL022694	OGT	8473	Other types of O-glycan biosynthesis
93	0.0346655	0.98	0.99	1.07	0.92	14013-11	Info	TRAF family member-associated NF-kappa-B activator	SL015118	TANK	10010	TNF/Stress Related Signaling, TNFR2 Signaling Pathway, RIG-I-like receptor signaling pathway
94	0.0349628	0.98	1.05	0.98	1.07	13650-11	Info	Kv channel-interacting protein 1	SL020183	KCNIP1	30820
95	0.0352079	0.98	1.19	0.99	1.19	9713-67	Info	Platelet-derived growth factor receptor-like protein	SL012503	PDGFRL	5157
96	0.0355911	0.98	1.02	0.98	1.05	13604-27	Info	E3 ubiquitin-protein ligase NEURL1	SL020194	NEURL1	9148
97	0.0356103	0.98	1.07	1	1.06	20197-14	Info	Visinin-like protein 1	SL007318	VSNL1	7447
98	0.0357349	0.98	0.9	0.95	0.95	24294-13	Info	Chromosome transmission fidelity protein 8 homolog	SL023706	CHTF8	54921
99	0.0362206	0.98	0.83	1.11	0.75	15363-32	Info	Apolipoprotein A-V	SL004840	APOA5	116519	PPAR signaling pathway
100	0.036258	0.98	1.09	0.96	1.13	6525-17	Info	Dual specificity protein phosphatase 13 isoform A	SL012566	DUSP13	51207
101	0.0362809	0.98	1.03	1.13	0.91	2630-12	Info	Interleukin-1 Receptor accessory protein	SL004588	IL1RAP	3556	Signal transduction through IL1R, Apoptosis, Cytokine-cytokine receptor interaction
102	0.0366509	0.98	1.37	1.08	1.27	22047-46	Info	Collagen alpha-1(V) chain	SL007149	COL5A1	1289	Amoebiasis, ECM-receptor interaction, Focal adhesion, Protein digestion and absorption
103	0.0368958	0.98	0.92	0.97	0.95	7207-4	Info	Protein Red	SL007390	IK	3550
104	0.037009	0.98	1.06	0.92	1.14	15686-49	Info	Inhibin beta C chain	SL007288	INHBC	3626	Cytokine-cytokine receptor interaction, TGF-beta signaling pathway
105	0.0371067	0.98	1.05	0.97	1.08	18483-36	Info	Guanine nucleotide exchange factor MSS4	SL014804	RABIF	5877
106	0.0371113	0.98	1.04	1.01	1.03	9218-7	Info	Tumor necrosis factor receptor superfamily member 6	SL002731	FAS	355	Antigen Dependent B Cell Activation, Bystander B Cell Activation, CTL mediated immune response against target cells , FAS signaling pathway ( CD95 ), HIV Induced T Cell Apoptosis, HIV-I Nef: negative effector of Fas and TNF, IL-2 Receptor Beta Chain in T cell Activation, Keratinocyte Differentiation, Regulation of transcriptional activity by PML, Stress Induction of HSP Regulation, African trypan…
107	0.0372211	0.98	1.03	0.97	1.06	13574-50	Info	Rho-related GTP-binding protein Rho6	SL020205	RND1	27289	Axon guidance
108	0.0373453	0.98	1.05	1	1.05	25218-10	Info	Signal peptidase complex subunit 1	SL015380	SPCS1	28972	Protein export
109	0.0373742	0.98	0.98	1.33	0.73	9227-15	Info	Programmed cell death protein 1	SL005211	PDCD1	5133	Cell adhesion molecules (CAMs), T cell receptor signaling pathway
110	0.0374071	0.98	1	0.94	1.07	25282-6	Info	Antizyme inhibitor 1	SL014591	AZIN1	51582
111	0.0374299	0.98	0.9	1.02	0.89	20111-5	Info	Brain acid soluble protein 1	SL008935	BASP1	10409
112	0.0374764	0.98	1.05	0.98	1.07	10472-53	Info	Tumor necrosis factor receptor superfamily member 14	SL004145	TNFRSF14	8764	Cytokine-cytokine receptor interaction
113	0.0377092	0.98	1.06	0.99	1.08	13588-11	Info	Annexin A9	SL020193	ANXA9	8416
114	0.0380285	0.98	1.02	0.98	1.03	9363-11	Info	Cancer/testis antigen 55	SL017420	CT55	54967
115	0.0380547	0.98	0.93	0.98	0.95	12856-14	Info	Transmembrane protein 237	SL019959	TMEM237	65062
116	0.0380864	0.98	0.92	1.16	0.8	5456-59	Info	Beta-Ala-His dipeptidase	SL006694	CNDP1	84735	beta-Alanine metabolism, Histidine metabolism, Metabolic pathways
117	0.0385454	0.98	1.04	0.96	1.08	14024-196	Info	Ectodysplasin-A, secreted form	SL004644	EDA	1896	Cytokine-cytokine receptor interaction
118	0.039105	0.98	1.18	1.04	1.14	18819-21	Info	Peptidyl-prolyl cis-trans isomerase C	SL008612	PPIC	5480
119	0.0396373	0.98	1.12	0.84	1.33	4496-60	Info	Macrophage metalloelastase	SL000522	MMP12	4321
120	0.0396442	0.98	0.97	1.09	0.89	2642-4	Info	Platelet-activating factor acetylhydrolase IB subunit beta	SL004760	PAFAH1B2	5049	Ether lipid metabolism, Metabolic pathways
121	0.0396763	0.98	1.03	0.95	1.09	9175-48	Info	Down syndrome cell adhesion molecule	SL018891	DSCAM	1826
122	0.0401667	0.98	1.02	1.13	0.91	21755-27	Info	Ubiquitin carboxyl-terminal hydrolase 12	SL022670	USP12	219333
123	0.0402263	0.98	1.2	1	1.2	15667-39	Info	Bone morphogenetic protein 4	SL003996	BMP4	652	ALK in cardiac myocytes, Basal cell carcinoma, Hedgehog signaling pathway, Pathways in cancer, TGF-beta signaling pathway
124	0.0403403	0.98	0.96	1	0.96	8066-38	Info	Synaptotagmin-9	SL018404	SYT9	143425
125	0.0407019	0.98	1.06	0.95	1.11	12030-82	Info	Desmin	SL004900	DES	1674	Arrhythmogenic right ventricular cardiomyopathy (ARVC), Dilated cardiomyopathy, Hypertrophic cardiomyopathy (HCM)
126	0.0408063	0.98	0.93	0.97	0.96	2993-1	Info	Interleukin-18 receptor accessory protein	SL004861	IL18RAP	8807	Cytokine-cytokine receptor interaction
127	0.0411326	0.98	0.95	1.1	0.87	13572-43	Info	26S proteasome non-ATPase regulatory subunit 11	SL010941	PSMD11	5717	Proteasome
128	0.0419448	0.98	1.1	0.98	1.12	14100-63	Info	Complement C1q subcomponent subunit C	SL007929	C1QC	714	Classical Complement Pathway, Complement Pathway, Chagas disease (American trypanosomiasis), Complement and coagulation cascades, Prion diseases, Staphylococcus aureus infection, Systemic lupus erythematosus
129	0.0420611	0.98	0.87	1.2	0.73	4883-56	Info	Insulin	SL000021	INS	3630	Aldosterone-regulated sodium reabsorption, Insulin signaling pathway, Maturity onset diabetes of the young, mTOR signaling pathway, Oocyte meiosis, Progesterone-mediated oocyte maturation, Prostate cancer, Regulation of actin cytoskeleton, Regulation of autophagy, Type I diabetes mellitus, Type II diabetes mellitus
130	0.0421511	0.98	1.01	0.95	1.07	10534-40	Info	Poly [ADP-ribose] polymerase 1:BRCA1 C-terminal:BRCA1 C-terminus domian	SL025953	PARP1	142	Apoptotic Signaling in Response to DNA Damage, Caspase Cascade in Apoptosis, D4-GDI Signaling Pathway, FAS signaling pathway ( CD95 ), HIV-I Nef: negative effector of Fas and TNF, Opposing roles of AIF in Apoptosis and Cell Survival, TNFR1 Signaling Pathway, Base excision repair
131	0.0421538	0.98	1.04	0.95	1.09	12041-33	Info	Heat shock 70 kDa protein 1-like	SL013773	HSPA1L	3305	Antigen processing and presentation, Endocytosis, MAPK signaling pathway, Protein processing in endoplasmic reticulum, Spliceosome, Toxoplasmosis
132	0.0422307	0.98	1.27	0.9	1.41	3340-53	Info	Thrombospondin-4	SL007207	THBS4	7060	ECM-receptor interaction, Focal adhesion, Malaria, Phagosome, TGF-beta signaling pathway
133	0.0425378	0.98	0.93	1.13	0.83	14133-93	Info	Interleukin-1 receptor type 2	SL000145	IL1R2	7850	Amoebiasis, Cytokine-cytokine receptor interaction, Hematopoietic cell lineage, MAPK signaling pathway
134	0.0429913	0.98	0.9	1.09	0.82	6462-12	Info	Metalloproteinase inhibitor 4	SL004789	TIMP4	7079	Inhibition of Matrix Metalloproteinases
135	0.0438874	0.98	0.95	1.05	0.91	4130-71	Info	Fibroblast growth factor 6	SL004340	FGF6	2251	MAPK signaling pathway, Melanoma, Pathways in cancer, Regulation of actin cytoskeleton
136	0.0440056	0.98	0.9	1	0.89	3360-50	Info	Serine/threonine-protein kinase Chk2	SL003726	CHEK2	11200	ATM Signaling Pathway, Cell Cycle: G2/M Checkpoint, Regulation of cell cycle progression by Plk3, Role of BRCA1, BRCA2 and ATR in Cancer Susceptibility, Cell cycle, p53 signaling pathway
137	0.0441768	0.98	0.99	1.1	0.9	21491-7	Info	Vascular adhesion protein-1	SL004426	AOC3	8639	beta-Alanine metabolism, Glycine, serine and threonine metabolism, Metabolic pathways, Phenylalanine metabolism, Tyrosine metabolism
138	0.044476	0.98	1.1	1.01	1.08	9779-63	Info	Homocysteine-responsive endoplasmic reticulum-resident ubiquitin-like domain member 2 protein	SL019130	HERPUD2	64224
139	0.0444964	0.98	0.91	1.16	0.78	19254-125	Info	GMP reductase 1	SL010923	GMPR	2766	Purine metabolism
140	0.044528	0.98	1.1	0.97	1.13	7249-37	Info	Bcl-2-like protein 10	SL007682	BCL2L10	10017
141	0.0449767	0.98	1.12	1.02	1.1	13729-26	Info	Sideroflexin-5	SL020226	SFXN5	94097
142	0.0452466	0.98	0.99	1.06	0.93	13632-10	Info	Zyxin	SL009456	ZYX	7791	Integrin Signaling Pathway, Focal adhesion
143	0.0456249	0.98	0.87	1.07	0.81	9017-58	Info	Lactase-phlorizin hydrolase	SL018796	LCT	3938	Carbohydrate digestion and absorption, Galactose metabolism, Metabolic pathways
144	0.0457564	0.98	0.88	1.11	0.8	3484-60	Info	Angiotensinogen	SL000271	AGT	183	Angiotensin II mediated activation of JNK Pathway via Pyk2 dependent signaling, Angiotensin-converting enzyme 2 regulates heart function, Bioactive Peptide Induced Signaling Pathway, NFAT and Hypertrophy of the heart (Transcription in the broken heart), Role of EGF Receptor Transactivation by GPCRs in Cardiac Hypertrophy, Renin-angiotensin system
145	0.0458175	0.98	1	1.12	0.9	4469-78	Info	Carbohydrate sulfotransferase 15	SL007502	CHST15	51363	Glycosaminoglycan biosynthesis - chondroitin sulfate / dermatan sulfate
146	0.0461611	0.98	1.53	1.06	1.44	13704-5	Info	Hydroxymethylglutaryl-CoA synthase, mitochondrial	SL014847	HMGCS2	3158	Butanoate metabolism, Metabolic pathways, PPAR signaling pathway, Synthesis and degradation of ketone bodies, Terpenoid backbone biosynthesis, Valine, leucine and isoleucine degradation
147	0.0463485	0.98	1.04	0.93	1.11	15419-15	Info	Matrix metalloproteinase-20	SL012374	MMP20	9313
148	0.0464773	0.98	0.84	1.21	0.7	23296-29	Info	SARP-3	SL003771	SFRP5	6425	Wnt signaling pathway
149	0.0469581	0.98	1.26	1.04	1.21	21883-17	Info	Bone morphogenetic protein 5	SL003992	BMP5	653	ALK in cardiac myocytes, Hedgehog signaling pathway, TGF-beta signaling pathway
150	0.0470703	0.98	1.26	1.01	1.24	8982-65	Info	Thrombospondin-3	SL010148	THBS3	7059	ECM-receptor interaction, Focal adhesion, Malaria, Phagosome, TGF-beta signaling pathway
151	0.0473085	0.98	0.86	0.97	0.89	3800-71	Info	Creatine kinase B-type	SL000377	CKB	1152	Arginine and proline metabolism, Metabolic pathways
152	0.0473524	0.98	1.21	1.04	1.16	8337-65	Info	Receptor-type tyrosine-protein phosphatase U	SL018463	PTPRU	10076
153	0.0473637	0.98	1.06	1	1.06	9774-59	Info	RING finger protein 150	SL018010	RNF150	57484
154	0.0475933	0.98	0.87	1.08	0.81	2681-23	Info	Hepatocyte growth factor	SL000441	HGF	3082	Signaling of Hepatocyte Growth Factor Receptor, Cytokine-cytokine receptor interaction, Focal adhesion, Malaria, Melanoma, Pathways in cancer, Renal cell carcinoma
155	0.0476708	0.98	0.88	1.08	0.82	6442-6	Info	B melanoma antigen 3	SL017445	BAGE3	85318
156	0.047775	0.98	1.02	0.99	1.03	6969-14	Info	WAP four-disulfide core domain protein 5	SL012731	WFDC5	149708
157	0.0477894	0.98	1.09	1.02	1.07	25259-7	Info	Uncharacterized protein C17orf62	SL023286	CYBC1	79415
158	0.0484117	0.98	1.11	0.99	1.12	8459-10	Info	Bone morphogenetic protein 6	SL003993	BMP6	654	Hedgehog signaling pathway, TGF-beta signaling pathway
159	0.0484155	0.98	1.32	1.16	1.14	10479-18	Info	Stromelysin-2	SL000645	MMP10	4319
160	0.0485081	0.98	0.97	1.08	0.9	4498-62	Info	Neural cell adhesion molecule 1, 120 kDa isoform	SL003764	NCAM1	4684	Synaptic Proteins at the Synaptic Junction, Cell adhesion molecules (CAMs), Prion diseases
161	0.0485462	0.98	1.25	1.03	1.21	16300-4	Info	Triggering receptor expressed on myeloid cells 2	SL017099	TREM2	54209	Osteoclast differentiation
162	0.0486727	0.98	1	1.06	0.94	23359-25	Info	Pre-mRNA-splicing regulator WTAP	SL023708	WTAP	9589
163	0.0487292	0.98	1.11	0.99	1.13	8660-5	Info	Olfactomedin-like protein 3	SL009409	OLFML3	56944
164	0.0487789	0.98	0.98	1.16	0.84	21955-36	Info	Large proline-rich protein BAT3	SL009728	BAG6	7917
165	0.0488128	0.98	1.09	1.02	1.07	21769-10	Info	Xylulose kinase	SL022677	XYLB	9942	Metabolic pathways, Pentose and glucuronate interconversions
166	0.0489776	0.98	1.05	0.95	1.11	24485-32	Info	B-cell receptor-associated protein 31	SL007264	BCAP31	10134	Protein processing in endoplasmic reticulum
167	0.0489965	0.98	1.06	1.01	1.05	24904-121	Info	Syntaxin-binding protein 4	SL023600	STXBP4	252983
168	0.0495841	0.98	1.09	0.97	1.12	11128-29	Info	Transmembrane protein 132C:Cytoplasmic domain	SL026000	TMEM132C	92293
169	0.0497113	0.98	1.04	0.97	1.08	19518-12	Info	Hexokinase-3	SL007273	HK3	3101	Amino sugar and nucleotide sugar metabolism, Butirosin and neomycin biosynthesis, Carbohydrate digestion and absorption, Fructose and mannose metabolism, Galactose metabolism, Glycolysis / Gluconeogenesis, Insulin signaling pathway, Metabolic pathways, Starch and sucrose metabolism, Type II diabetes mellitus
170	0.0497341	0.98	1.03	0.97	1.06	20435-41	Info	ER membrane protein complex subunit 2	SL022033	EMC2	9694

## Sheet: pre MGMT metabolome
Description of the problem:
Number of classes: 2
Number of genes that passed filtering criteria: 6015
Type of univariate test used: Two-sample T-test
Class variable : MGMTclass
Random variance model for univariate tests: OFF
Nominal significance level of each univariate test: 0.05
Genes which are differentially expressed among classes:
Number of genes significant at 0.05 level of the univariate test: 100
Table 1 - Sorted by p-value of the univariate test.
Class 1: methylated (27 samples); Class 2: unmethylated (38 samples).
The first 100 genes are significant at the nominal 0.05 level of the univariate test
	Parametric p-value	FDR	Geom mean of intensities in class 1	Geom mean of intensities in class 2	Fold-change	UniqueID	Name
1	0.0022909	0.999	1.2	0.92	1.3	3024_Neg	244.0666_2.51
2	0.0040024	0.999	0.81	1.08	0.75	4838_Neg	LY404039
3	0.0043118	0.999	1.19	0.92	1.29	4208_Neg	195.811_5.46
4	0.0061335	0.999	0.81	1.11	0.73	6607_Pos	N-ACETYL-L-LEUCINE-H2O
5	0.0064991	0.999	1.2	1	1.2	4896_Pos	S,S-Dimethyl-beta-propiothetin
6	0.006949	0.999	0.93	1.09	0.85	3558_Neg	5-Hydroxy-L-tryptophan
7	0.0071494	0.999	0.9	1.03	0.88	1034_Pos	Ethanol
8	0.0079788	0.999	1.23	0.97	1.27	1206_Pos	Thioacetate
9	0.0080214	0.999	1.18	0.94	1.25	2049_Neg	199.8051_1.16
10	0.0081352	0.999	1.11	0.81	1.37	6601_Neg	2-(3,5-Dichlorophenylcarbamoyl)-1,2-dimethylcyclopropane-1-carboxylic acid
11	0.0082475	0.999	0.84	1.08	0.78	5550_Neg	2,6-Dichlorophenol-4-(2,3-dihydro-1,4-naphthoquinone imine)
12	0.0089016	0.999	1.19	0.91	1.31	9224_Neg	3-(2-HYDROXYPHENYL)PROPANOATE
13	0.0090698	0.999	1.29	0.98	1.31	4812_Pos	Pentylenetetrazole
14	0.0093174	0.999	0.9	1.1	0.81	2408_Neg	Sedoheptulose
15	0.0098389	0.999	0.83	1.14	0.73	15815_Pos	812.6074_16.86
16	0.0098875	0.999	0.88	1.09	0.81	933_Pos	182.1019_0.79
17	0.0104599	0.999	1.1	0.89	1.23	3934_Neg	195.811_4.69
18	0.0110834	0.999	0.87	1.1	0.79	913_Neg	Oxamyl
19	0.0112764	0.999	1.14	0.85	1.33	6783_Neg	338.8914_8.01
20	0.0119577	0.999	1.12	0.84	1.34	8598_Neg	Phenylethyl alcohol
21	0.0128671	0.999	0.87	1.08	0.8	2416_Neg	2,4-Dinitro-1-(3-nitrophenoxy)benzene
22	0.0132403	0.999	1.11	0.84	1.32	10019_Neg	6-(Isopropylthio)purine
23	0.0134696	0.999	0.88	1.08	0.82	1632_Neg	2'-Hydroxybiphenyl-2-sulfinate
24	0.0146245	0.999	1.04	1.2	0.87	8522_Neg	2,6-Dichloro-4'-biphenylol
25	0.0167262	0.999	0.89	1.08	0.82	2247_Pos	133.063_1.64
26	0.0171039	0.999	0.93	1.14	0.81	9491_Neg	L-Tryptophanamide
27	0.0181218	0.999	1.14	0.93	1.23	9550_Neg	Oleandolide
28	0.0182485	0.999	1.18	0.91	1.3	1319_Neg	193.8772_1.06
29	0.0187125	0.999	0.91	1.07	0.85	947_Neg	4-Methoxy potassium salicylate
30	0.0187378	0.999	0.95	1.03	0.92	380_Neg	238.9318_0.62
31	0.0190023	0.999	0.9	1.15	0.78	6507_Neg	305.9839_7.84
32	0.0190457	0.999	0.91	1.11	0.82	2837_Pos	L-Asparagine
33	0.019291	0.999	0.9	1.09	0.83	946_Neg	2-DEOXY-D-GLUCOSE+FA
34	0.0201003	0.999	1.1	0.89	1.24	3936_Neg	199.8051_4.68
35	0.0201919	0.999	0.91	1.07	0.85	935_Pos	Catechol
36	0.0210238	0.999	1.12	0.94	1.19	6647_Neg	(3,4-Dimethoxyphenyl)methanol
37	0.0213619	0.999	1.19	0.91	1.3	2106_Neg	193.8772_1.08
38	0.0214654	0.999	0.95	1.03	0.92	381_Neg	Fluoroimide
39	0.0217743	0.999	1.18	0.92	1.29	1714_Pos	L-PIPECOLIC ACID+Na
40	0.0224543	0.999	0.9	1.03	0.87	741_Neg	N-Phosphotaurocyamine
41	0.022695	0.999	0.61	0.85	0.71	2858_Pos	138.0416_2.27
42	0.0228116	0.999	1.05	1.2	0.87	8518_Neg	1-Methylseleno-N-acetyl-D-galactosamine
43	0.0232753	0.999	0.83	1.01	0.82	2630_Neg	N-Acetyl-L-citrulline
44	0.0242251	0.999	1.12	0.95	1.18	4066_Neg	205.8398_5.08
45	0.0243842	0.999	1.16	0.94	1.24	5834_Neg	cis-1,2-Dihydroxy-1,2-dihydrodibenzothiophene
46	0.0245933	0.999	1.28	0.97	1.33	11534_Neg	Chlorphenesin carbamate
47	0.0246107	0.999	0.92	1.1	0.83	1359_Neg	292.921_1
48	0.0256928	0.999	0.97	1.23	0.79	7964_Pos	Sodium deoxycholate
49	0.0267022	0.999	0.96	1.04	0.92	379_Neg	Disul
50	0.026758	0.999	0.89	1.06	0.84	2407_Neg	Neopterin
51	0.0270105	0.999	1.32	1.01	1.31	6454_Neg	Oxazepam
52	0.0281874	0.999	1.22	0.99	1.23	1381_Neg	228.8459_0.98
53	0.0296193	0.999	0.89	1.06	0.84	6966_Neg	L-Pipecolate
54	0.029991	0.999	1.04	1.2	0.87	7928_Pos	Pyrantel
55	0.0306468	0.999	1.12	0.89	1.25	6106_Neg	2-HYDROXYHIPPURIC ACID
56	0.0307325	0.999	0.93	1.19	0.78	15157_Pos	732.5501_15.89
57	0.0309342	0.999	1.24	1	1.25	5032_Pos	SEROTONIN-NH3
58	0.0313461	0.999	0.96	1.07	0.9	5096_Pos	Acetaldehyde
59	0.032642	0.999	0.91	1.09	0.84	2254_Pos	226.0794_1.68
60	0.0335731	0.999	1.24	1	1.25	7672_Neg	205.8393_8.52
61	0.033914	0.999	0.83	1.07	0.78	5383_Pos	4-(3,5-Diphenylcyclohexyl)phenol
62	0.034066	0.999	0.94	1.19	0.79	15271_Pos	732.55_16.09
63	0.0341648	0.999	0.87	0.99	0.88	832_Neg	Hydroxyurea
64	0.0345106	0.999	0.81	1.04	0.78	5200_Neg	Kasugamycin
65	0.0347484	0.999	1.06	0.88	1.21	3834_Neg	199.8051_4.37
66	0.0348216	0.999	0.88	1.14	0.78	2976_Neg	4-Chloroacetophenone
67	0.0351719	0.999	1.26	1.02	1.24	1339_Neg	218.8174_0.96
68	0.0355537	0.999	0.92	1.05	0.87	13872_Pos	256.299_14.16
69	0.0358933	0.999	0.92	1.07	0.86	3389_Pos	Hippurate
70	0.0362579	0.999	0.95	1.19	0.8	15600_Pos	732.5499_16.4
71	0.0362715	0.999	0.92	1.09	0.84	6615_Neg	Glycyl-leucine
72	0.0365704	0.999	0.87	1.08	0.81	2258_Pos	L-Histidinol
73	0.0385957	0.999	1.11	0.98	1.13	11760_Neg	Dodecanedioic acid
74	0.0391929	0.999	0.95	1.07	0.89	2760_Neg	Allantoin
75	0.0397841	0.999	1.26	1.02	1.23	1464_Neg	220.8143_0.96
76	0.0399258	0.999	1.14	0.93	1.23	1727_Pos	131.0891_1.21
77	0.0402345	0.999	0.92	1.05	0.87	721_Pos	N-METHYL-L-HISTIDINE+Na
78	0.0405909	0.999	0.97	1.16	0.84	2022_Pos	Aspergillic acid
79	0.0406781	0.999	1.21	0.97	1.25	5726_Neg	315.0725_7.16
80	0.0408313	0.999	0.76	0.97	0.78	7251_Neg	4-Chloro-4'-biphenylol
81	0.0424899	0.999	0.93	1.1	0.84	7023_Neg	Nitrazepam
82	0.0425738	0.999	0.91	1.05	0.86	963_Neg	Oxalureate
83	0.0427939	0.999	1.25	0.97	1.29	11539_Neg	D-erythro-1-(Imidazol-4-yl)glycerol 3-phosphate
84	0.0428687	0.999	0.9	1.02	0.88	755_Neg	Mephosfolan
85	0.0436507	0.999	0.85	1.08	0.79	4503_Pos	232.1653_6.48
86	0.0437227	0.999	0.91	1.04	0.88	7782_Neg	Pyrazinamide
87	0.0437373	0.999	0.93	1.11	0.83	10594_Neg	Chromafenozide
88	0.043981	0.999	0.93	1.02	0.9	905_Pos	5-AMINOLEVULINIC ACID-H2O
89	0.0441258	0.999	0.92	1.08	0.85	1294_Pos	THREONINE
90	0.0451393	0.999	1.21	0.99	1.22	1228_Neg	132.9964_0.91
91	0.0453659	0.999	1.26	0.98	1.29	4125_Pos	408.1477_6.2
92	0.0464105	0.999	1.1	0.9	1.22	5781_Neg	N-(2,3-Dihydroxybenzoyl)-L-serine
93	0.0466267	0.999	0.97	1.16	0.83	2138_Neg	Deoxycoformycin
94	0.0466562	0.999	1.22	1.01	1.21	1287_Neg	216.8217_0.96
95	0.0474929	0.999	0.95	1.07	0.89	2762_Neg	Sodium salicylate
96	0.0475506	0.999	1.08	0.9	1.21	6765_Neg	3-(Uracil-1-yl)-L-alanine
97	0.047765	0.999	0.89	1.08	0.82	15558_Pos	794.6044_16.37
98	0.0478562	0.999	0.94	1.11	0.84	1361_Neg	Chlorfenson
99	0.0494747	0.999	1.1	0.9	1.21	6425_Pos	Zonisamide
100	0.0494756	0.999	0.94	1.1	0.85	1355_Neg	290.9229_0.97

## Sheet: alt MGMT metabolome
Description of the problem:
Number of classes: 2
Number of genes that passed filtering criteria: 6015
Type of univariate test used: Two-sample T-test
Class variable : MGMTclass
Random variance model for univariate tests: OFF
Nominal significance level of each univariate test: 0.05
Genes which are differentially expressed among classes:
Number of genes significant at 0.05 level of the univariate test: 130
Table 1 - Sorted by p-value of the univariate test.
Class 1: methylated (27 samples); Class 2: unmethylated (38 samples).
The first 130 genes are significant at the nominal 0.05 level of the univariate test
	Parametric p-value	FDR	Geom mean of intensities in class 1	Geom mean of intensities in class 2	Fold-change	UniqueID	Name
1	0.0003875	1	1.21	0.71	1.7	1951_Neg	L-2-Aminoadipate
2	0.001606	1	0.85	1.06	0.8	2742_Pos	Methomyl
3	0.0026604	1	1.36	0.85	1.6	4709_Pos	146.1517_6.59
4	0.0043046	1	1.13	0.85	1.33	980_Pos	Glutarate
5	0.0043748	1	0.77	1.09	0.7	2049_Neg	199.8051_1.16
6	0.0046257	1	2.24	1.27	1.77	2858_Pos	138.0416_2.27
7	0.0047006	1	0.81	1.05	0.77	7592_Neg	Indolmycin
8	0.0048476	1	1.14	0.78	1.47	9658_Neg	UCL 1684
9	0.0063148	1	1.14	0.86	1.34	6314_Neg	Diloxanide furoate
10	0.0063884	1	0.91	1.15	0.79	6536_Pos	328.2319_8.18
11	0.0065679	1	1.26	0.83	1.52	2976_Neg	4-Chloroacetophenone
12	0.0068942	1	0.89	1.08	0.82	6034_Pos	314.2165_7.85
13	0.0073422	1	1.08	0.89	1.21	11183_Neg	Androsterone glucuronide
14	0.0078007	1	0.88	1.06	0.83	6742_Pos	281.1951_8.24
15	0.008535	1	1.08	0.88	1.23	13071_Neg	Lovastatin
16	0.0092301	1	1.09	0.89	1.23	644_Neg	D-Xylonate
17	0.0098062	1	0.8	1.2	0.67	4208_Neg	195.811_5.46
18	0.0100644	1	0.84	1.16	0.72	7714_Neg	257.8199_8.54
19	0.0105454	1	0.88	1.11	0.8	4429_Pos	230.1576_6.33
20	0.010767	1	1.16	0.81	1.43	1936_Neg	Muramic acid
21	0.0111527	1	1.07	0.94	1.15	905_Pos	5-AMINOLEVULINIC ACID-H2O
22	0.011744	1	1.08	0.9	1.2	649_Neg	D-Erythritol 4-phosphate
23	0.0117744	1	0.85	1.14	0.75	8050_Neg	160.8421_8.47
24	0.0117898	1	1.23	1.03	1.19	555_Pos	Glycine
25	0.0127031	1	0.92	1.14	0.81	6736_Pos	372.2583_8.35
26	0.0139905	1	0.84	1.14	0.74	9428_Pos	736.4667_9.94
27	0.0150894	1	0.88	1.11	0.79	7684_Neg	219.8462_8.52
28	0.0157248	1	1.21	0.87	1.4	2064_Pos	145.1696_1.47
29	0.0164783	1	0.85	1.05	0.81	6256_Pos	358.2425_8.02
30	0.017497	1	1.13	0.81	1.4	9562_Neg	Fexaramine
31	0.0181889	1	0.82	1.1	0.75	7710_Neg	255.8225_8.54
32	0.0182297	1	0.84	1.12	0.75	9569_Pos	421.2763_10.01
33	0.0182439	1	1.19	0.88	1.35	12366_Pos	Stearoylglycerone phosphate
34	0.0184808	1	0.83	1.06	0.79	2766_Pos	142.0383_2.16
35	0.0185927	1	0.87	1.14	0.76	7620_Neg	Ferric oxide
36	0.0187404	1	1.17	0.91	1.29	1587_Neg	Mucronine B
37	0.0194784	1	0.83	1.13	0.73	8981_Pos	560.3626_9.76
38	0.0195743	1	1.31	0.89	1.48	15815_Pos	812.6074_16.86
39	0.019898	1	0.84	1.13	0.74	9072_Pos	604.3883_9.81
40	0.0199092	1	1.1	0.88	1.25	1475_Neg	2-DEOXY-D-GALACTOSE (FRUCTOSE/GLUCOSE)
41	0.0199999	1	0.8	1.05	0.76	9626_Neg	Aspartame
42	0.0200614	1	1.26	0.97	1.3	9469_Neg	Atalaphylline
43	0.0205668	1	1.06	0.92	1.16	741_Neg	N-Phosphotaurocyamine
44	0.0207078	1	1.21	0.99	1.23	6009_Neg	L-Carnitine
45	0.0209705	1	0.86	1.14	0.75	7679_Neg	164.8362_8.58
46	0.0216881	1	1.22	0.88	1.39	1858_Pos	145.1696_1.27
47	0.0218329	1	1.06	0.82	1.3	8935_Neg	1-Phenyl-5-mercaptotetrazole
48	0.0219165	1	0.85	1.1	0.77	9719_Pos	Testosterone decanoate
49	0.0220871	1	0.66	1.07	0.61	12363_Neg	Tazobactam
50	0.0222765	1	1.17	0.87	1.35	2416_Neg	2,4-Dinitro-1-(3-nitrophenoxy)benzene
51	0.0224911	1	1.02	1.47	0.69	11755_Neg	Trimethobenzamide
52	0.0226182	1	0.82	1.13	0.72	9336_Pos	Edrophonium
53	0.0228315	1	0.9	1.06	0.85	6241_Pos	267.1797_7.86
54	0.0229042	1	0.8	1.08	0.74	9339_Pos	692.4403_9.9
55	0.0232367	1	1.07	0.93	1.16	1034_Pos	Ethanol
56	0.0234003	1	1.1	0.92	1.19	1439_Pos	Octane
57	0.023677	1	1.09	0.94	1.15	13084_Neg	Leu-Gly-Pro
58	0.0240015	1	1.06	0.88	1.21	1272_Neg	L-Lysinamide
59	0.02411	1	1.15	0.77	1.5	5917_Neg	5,10-Dihydrophenazine-1-carboxylate
60	0.024326	1	0.96	1.14	0.85	1096_Pos	225.1209_0.76
61	0.024412	1	1.12	0.83	1.35	10633_Neg	3-ALPHA,11-BETA,17-ALPHA,21-TETRAHYDROXY- 5-ALPHA-PREGNAN-20-ONE+FA
62	0.0248291	1	1.07	0.94	1.15	13069_Neg	Amabiline
63	0.0248943	1	1.22	0.9	1.35	10343_Neg	Fluocinonide
64	0.0251205	1	0.83	1.13	0.74	8881_Pos	516.3368_9.7
65	0.0253726	1	1.07	0.82	1.31	951_Pos	N-Isopropylammelide
66	0.0255108	1	1.19	0.96	1.24	2488_Neg	1-(6-Oxo-6H-dibenzo[b,d]pyran-3-yl)-1H-pyrrole-2,5-dione
67	0.0256967	1	0.89	1.14	0.78	1714_Pos	L-PIPECOLIC ACID+Na
68	0.0257616	1	0.87	1.13	0.77	9422_Pos	368.7371_9.94
69	0.0258227	1	1.2	0.83	1.45	2422_Pos	Carnitine
70	0.0260733	1	0.88	1.12	0.79	4161_Neg	205.8398_5.32
71	0.0268287	1	0.87	1.13	0.77	9612_Pos	443.7911_10.04
72	0.0268959	1	1.13	0.96	1.18	2002_Neg	Dihydroclavaminic acid
73	0.0270599	1	1.04	0.97	1.08	506_Pos	N-Octanoyl-L-homoserine lactone
74	0.0271137	1	0.83	1.12	0.74	8799_Pos	472.3107_9.63
75	0.0271554	1	1.34	1.04	1.29	7879_Neg	2-Imino-3-(7-chloroindol-3-yl)propanoate
76	0.0273523	1	0.96	1.15	0.83	768_Pos	3,4-Diphenyltetrahydrofuran
77	0.0280353	1	0.88	1.1	0.8	7919_Pos	2,3-Dihydroxy-p-cumate
78	0.0297527	1	1.21	0.88	1.37	10722_Neg	CORTISONE+FA
79	0.0308893	1	0.87	1.13	0.77	9423_Pos	1,2-Dibromo-3-chloropropane
80	0.0310781	1	1.18	0.93	1.27	2168_Neg	168.9996_1.5
81	0.0316404	1	0.89	1.11	0.81	4148_Neg	197.9025_5.35
82	0.031861	1	1.06	0.93	1.14	755_Neg	Mephosfolan
83	0.0329008	1	0.87	1.1	0.79	4066_Neg	205.8398_5.08
84	0.0338183	1	0.89	1.17	0.77	9431_Pos	377.752_9.95
85	0.0340806	1	1.17	0.89	1.32	2266_Pos	145.1696_1.61
86	0.0351926	1	0.81	0.99	0.82	1293_Neg	222.8114_0.95
87	0.0354705	1	0.91	1.21	0.75	3834_Neg	199.8051_4.37
88	0.0356019	1	1.23	0.92	1.33	7120_Neg	FERULIC ACID SULFATE
89	0.0360779	1	1.05	0.92	1.14	779_Pos	N-Acetylputrescine
90	0.0365093	1	0.98	1.31	0.75	10019_Neg	6-(Isopropylthio)purine
91	0.037223	1	1.1	0.92	1.2	987_Neg	2-Chloro-1,1,2-trifluoroethyl ethyl ether
92	0.0373728	1	1.12	0.96	1.17	2003_Neg	EDTA
93	0.0375069	1	1.09	0.99	1.1	8080_Pos	SULCATOL
94	0.0379867	1	1.12	0.93	1.21	991_Neg	Juglone
95	0.0381628	1	1.12	0.99	1.13	6734_Pos	90.5262_8.06
96	0.0381956	1	1.12	0.99	1.13	1387_Pos	70.0131_1.06
97	0.0390519	1	0.93	1.1	0.85	2030_Neg	4,5-Dihydroxypyrene
98	0.0393483	1	0.87	1.03	0.85	2886_Neg	Chlormequat
99	0.0395619	1	0.89	1.27	0.7	6133_Pos	Dmp 323
100	0.0398225	1	1.19	0.97	1.22	1441_Pos	279.1419_1.07
101	0.040067	1	0.88	1.12	0.79	9567_Pos	421.778_10.01
102	0.0401315	1	0.83	1.09	0.77	9147_Pos	648.4143_9.86
103	0.0402075	1	1.11	0.91	1.21	15192_Pos	Indole-3-ethanol
104	0.0403551	1	0.91	1.06	0.86	5774_Pos	Hexazinone
105	0.0411457	1	1.02	0.8	1.27	2356_Neg	Zanamivir
106	0.0417282	1	0.88	1.13	0.78	9655_Pos	465.3027_10.07
107	0.042269	1	0.84	1.1	0.76	8730_Pos	428.2843_9.55
108	0.0429282	1	1.03	0.88	1.17	11508_Neg	Methylprednisolone acetate
109	0.0431331	1	1.06	0.77	1.38	5581_Pos	145.1696_7.22
110	0.0433709	1	1.13	0.86	1.32	9664_Neg	525.2707_9.68
111	0.0437421	1	0.83	1.04	0.79	6252_Neg	Elymoclavine
112	0.0438386	1	1.02	0.71	1.43	9079_Neg	234.7617_9.15
113	0.0443173	1	0.88	1.12	0.79	9340_Pos	357.7147_9.92
114	0.0448085	1	0.9	1.16	0.77	3934_Neg	195.811_4.69
115	0.044924	1	0.87	1.03	0.84	4862_Pos	ACYL-CARNITINE(5-OH)
116	0.0450395	1	0.76	1.06	0.72	4218_Neg	199.8051_5.46
117	0.0455795	1	0.81	1.04	0.78	2546_Pos	Sulfallate
118	0.0457325	1	1	0.92	1.09	427_Neg	398.7409_0.65
119	0.0457761	1	1.07	0.86	1.24	15247_Pos	650.4372_16.01
120	0.0461693	1	1.09	0.88	1.24	5114_Pos	118.1226_6.85
121	0.0467694	1	1.04	0.89	1.17	11544_Neg	Distigmine
122	0.0468455	1	1.04	0.88	1.18	838_Neg	1,4-Dihydroxy-2-naphthoate
123	0.0470068	1	1.03	0.72	1.43	8654_Neg	234.7617_8.97
124	0.0471989	1	1.03	0.9	1.15	771_Pos	D-GULONIC ACID GAMA-LACTONE+Na
125	0.0474248	1	1.04	0.77	1.34	4557_Pos	145.1697_6.52
126	0.0479447	1	0.8	1.01	0.79	11398_Neg	Withasomnine
127	0.0489511	1	1.13	0.88	1.28	12097_Neg	CHENODEOXYCHOLYGLYCINE (GCDCA)
128	0.0491161	1	1.07	0.95	1.13	834_Pos	GUANIDINOACETATE
129	0.0492368	1	1.04	0.97	1.08	558_Pos	442.2997_0.62
130	0.0492802	1	1.05	0.73	1.43	10285_Neg	232.764_9.91

## Sheet: pre IDH proteome
Description of the problem:
Number of classes: 2
Number of genes that passed filtering criteria: 7289
Type of univariate test used: Two-sample T-test
Class variable : IDH.stats
Random variance model for univariate tests: OFF
Nominal significance level of each univariate test: 0.05
Genes which are differentially expressed among classes:
Number of genes significant at 0.05 level of the univariate test: 410
Table 1 - Sorted by p-value of the univariate test.
Class 1: mt (4 samples); Class 2: wt (37 samples).
The first 7281 genes are significant at the nominal 0.999 level of the univariate test
	Parametric p-value	FDR	Geom mean of intensities in class 1	Geom mean of intensities in class 2	Fold-change	UniqueID	Anno-	Name	CloneID	Symbol	EntrezID	DefinedGenelist
							tations
1	2e-07	0.00146	1812.03	748.57	2.42	5004-69	Info	Mitogen-activated protein kinase 11	SL007453	MAPK11	5600	MAPKinase Signaling Pathway, NFkB activation by Nontypeable Hemophilus influenzae, Amyotrophic lateral sclerosis (ALS), Chagas disease (American trypanosomiasis), Epithelial cell signaling in Helicobacter pylori infection, Fc epsilon RI signaling pathway, GnRH signaling pathway, Hepatitis C, Leishmaniasis, Leukocyte transendothelial migration, MAPK signaling pathway, Neurotrophin signaling pathwa…
2	5.51e-05	0.198	794.4	673.22	1.18	5724-58	Info	Suprabasin	SL017104	SBSN	374897
3	8.13e-05	0.198	485.52	3280.27	0.15	3504-58	Info	Hepcidin	SL004536	HAMP	57817
4	0.0001444	0.251	3628.28	2585.32	1.4	13547-5	Info	5-hydroxytryptamine receptor 7	SL019581	HTR7	3363	Calcium signaling pathway, Neuroactive ligand-receptor interaction
5	0.0001719	0.251	1533.69	2193.89	0.7	18935-14	Info	Toll-like receptor 5	SL004493	TLR5	7100	Pathogenic Escherichia coli infection, Toll-like receptor signaling pathway
6	0.000357	0.305	1103.12	500.56	2.2	8091-16	Info	Mannan-binding lectin serine protease 1:Mannan-binding lectin serine protease 1 heavy chain	SL025929	MASP1	5648	Complement Pathway, Lectin Induced Complement Pathway, Complement and coagulation cascades, Staphylococcus aureus infection
7	0.000375	0.305	1947.44	3300.09	0.59	6931-10	Info	Cancer/testis antigen 1	SL018038	CTAG1A	246100
8	0.0003978	0.305	2969.75	1398.86	2.12	10023-32	Info	Vitamin D3 receptor	SL004071	VDR	7421	Control of Gene Expression by Vitamin D Receptor, Nuclear Receptors in Lipid Metabolism and Toxicity
9	0.0004162	0.305	1392.52	760.65	1.83	23929-159	Info	Proline-rich transmembrane protein 2	SL022187	PRRT2	112476
10	0.0005113	0.305	1269.39	559.42	2.27	25249-33	Info	Pyruvate dehydrogenase E1 component subunit alpha, testis-specific form, mitochondrial	SL023375	PDHA2	5161	Butanoate metabolism, Citrate cycle (TCA cycle), Glycolysis / Gluconeogenesis, Metabolic pathways, Pyruvate metabolism, Valine, leucine and isoleucine biosynthesis
11	0.0005598	0.305	7228.39	3542.39	2.04	17755-5	Info	UDP-glucose 6-dehydrogenase	SL008706	UGDH	7358	Amino sugar and nucleotide sugar metabolism, Ascorbate and aldarate metabolism, Metabolic pathways, Pentose and glucuronate interconversions, Starch and sucrose metabolism
12	0.0005896	0.305	3454.23	2916.7	1.18	7203-125	Info	Beta-1,3-N-acetylglucosaminyltransferase radical fringe	SL008366	RFNG	5986	Notch signaling pathway, Other types of O-glycan biosynthesis
13	0.0006053	0.305	3791.41	1530.62	2.48	8388-24	Info	Spastin:Cytoplasmic domain	SL025989	SPAST	6683
14	0.0006163	0.305	5384.05	11168.2	0.48	8660-5	Info	Olfactomedin-like protein 3	SL009409	OLFML3	56944
15	0.0006282	0.305	1026.83	396.14	2.59	24449-11	Info	Gamma-crystallin A	SL021762	CRYGA	1418
16	0.000701	0.319	4041.67	2879.92	1.4	9212-22	Info	Cathepsin F	SL008381	CTSF	8722	Lysosome
17	0.0008133	0.319	2048.86	1753.29	1.17	21979-12	Info	Integrin alpha-6	SL004570	ITGA6	3655	Arrhythmogenic right ventricular cardiomyopathy (ARVC), Cell adhesion molecules (CAMs), Dilated cardiomyopathy, ECM-receptor interaction, Focal adhesion, Hematopoietic cell lineage, Hypertrophic cardiomyopathy (HCM), Pathways in cancer, Regulation of actin cytoskeleton, Small cell lung cancer, Toxoplasmosis
18	0.0008411	0.319	4267.84	3270.68	1.3	7917-17	Info	Carboxypeptidase D	SL006413	CPD	1362
19	0.0008596	0.319	6736.46	4774.65	1.41	15487-164	Info	Liver carboxylesterase 1	SL006149	CES1	1066	Drug metabolism - other enzymes, Metabolic pathways
20	0.0009043	0.319	573.6	459.71	1.25	10636-1	Info	Cell surface glycoprotein CD200 receptor 1:Isoform 4, Cytoplasmic Domain	SL025932	CD200R1	131450
21	0.0009688	0.319	761.16	1209.51	0.63	25912-131	Info	FK506 binding protein 1A	SL004598	FKBP1A	2280
22	0.0010194	0.319	1123.19	934.56	1.2	22469-103	Info	Homeobox protein HMX2	SL022950	HMX2	3167
23	0.0010885	0.319	3002.04	1367.77	2.19	8257-71	Info	Oxytocin-neurophysin 1	SL009326	OXT	5020
24	0.0010993	0.319	1725.47	1125.05	1.53	17145-1	Info	Protein S100-A8/A9 heterodimer	SL004832	S100A8|S100A9	6279
25	0.0012137	0.319	1264.9	996.37	1.27	25926-29	Info	LIM domain-binding protein 1	SL024264	LDB1	8861	Multi-step Regulation of Transcription by Pitx2
26	0.0012609	0.319	1238.8	2155.99	0.57	5688-65	Info	Cerebellin-4	SL012852	CBLN4	140689
27	0.001296	0.319	2423.6	959.76	2.53	22541-46	Info	DNA replication complex GINS protein PSF1	SL022906	GINS1	9837
28	0.0012986	0.319	1405.86	1224.25	1.15	11247-20	Info	N-acetylglutamate synthase, mitochondrial	SL019366	NAGS	162417	Arginine and proline metabolism, Metabolic pathways
29	0.0013058	0.319	32822.4	51003.6	0.64	13678-169	Info	Complement factor D	SL003327	CFD	1675	Alternative Complement Pathway, Complement Pathway, Complement and coagulation cascades, Staphylococcus aureus infection
30	0.0013306	0.319	11066.9	6486.09	1.71	13610-9	Info	Melanoma-associated antigen 10	SL005065	MAGEA10	4109
31	0.0013564	0.319	2345.38	1455.58	1.61	13094-75	Info	R-spondin-3	SL018509	RSPO3	84870
32	0.0014762	0.331	2538.45	1950.51	1.3	11229-16	Info	Serine/threonine-protein kinase/endoribonuclease IRE1	SL007036	ERN1	2081	Alzheimer's disease, Protein processing in endoplasmic reticulum
33	0.0014998	0.331	10901.6	6310.71	1.73	3232-28	Info	Tartrate-resistant acid phosphatase type 5	SL004118	ACP5	54	Lysosome, Osteoclast differentiation, Rheumatoid arthritis, Riboflavin metabolism
34	0.0017129	0.342	30311.7	10049.5	3.02	6461-54	Info	Apolipoprotein C-III	SL003020	APOC3	345	PPAR signaling pathway
35	0.0017272	0.342	98613.4	257486	0.38	8288-27	Info	Beta-2-glycoprotein 1	SL000282	APOH	350
36	0.0018198	0.342	2873.47	1399.61	2.05	2911-27	Info	Midkine	SL002621	MDK	4192
37	0.0018304	0.342	3049.55	769.32	3.96	6395-58	Info	Glycoprotein hormone alpha-2	SL012797	GPHA2	170589
38	0.0018925	0.342	10467.5	4608.78	2.27	10892-8	Info	Oncostatin-M-specific receptor subunit beta	SL007619	OSMR	9180	Cytokine-cytokine receptor interaction, Jak-STAT signaling pathway
39	0.0019892	0.342	3243.14	1866.71	1.74	7925-18	Info	Single-pass membrane and coiled-coil domain-containing protein 2	SL018348	SMCO2	341346
40	0.0020105	0.342	1230.04	945.99	1.3	16781-2	Info	Cytosolic endo-beta-N-acetylglucosaminidase	SL012928	ENGASE	64772	Other glycan degradation
41	0.0020273	0.342	2018.09	1278.94	1.58	19568-17	Info	Interleukin-15	SL001775	IL15	3600	Cytokine Network, Cytokines and Inflammatory Response, Cytokine-cytokine receptor interaction, Intestinal immune network for IgA production, Jak-STAT signaling pathway, Rheumatoid arthritis
42	0.0020385	0.342	62708.7	95800	0.65	3214-3	Info	Neuropilin-1	SL006397	NRP1	8829	Axon guidance
43	0.0020678	0.342	5310.36	8256.54	0.64	5091-28	Info	Leukocyte immunoglobulin-like receptor subfamily B member 2	SL005191	LILRB2	10288	Osteoclast differentiation
44	0.0020685	0.342	2645.17	1835.45	1.44	2794-60	Info	Superoxide dismutase [Cu-Zn]	SL000581	SOD1	6647	Cardiac Protection Against ROS , Free Radical Induced Apoptosis, The IGF-1 Receptor and Longevity, Amyotrophic lateral sclerosis (ALS), Huntington's disease, Peroxisome, Prion diseases
45	0.0021094	0.342	8107.71	2735.33	2.96	6525-17	Info	Dual specificity protein phosphatase 13 isoform A	SL012566	DUSP13	51207
46	0.0023555	0.369	3516.84	2781.55	1.26	2443-10	Info	Fibroblast growth factor 8 isoform B	SL004342	FGF8	2253	MAPK signaling pathway, Melanoma, Pathways in cancer, Regulation of actin cytoskeleton
47	0.0023825	0.369	2849.58	1672.99	1.7	10818-36	Info	Sphingomyelin phosphodiesterase	SL008921	SMPD1	6609	Ceramide Signaling Pathway, Phospholipids as signalling intermediaries, Lysosome, Metabolic pathways, Sphingolipid metabolism
48	0.0024662	0.375	695.69	503.95	1.38	7743-5	Info	Mitochondrial import inner membrane translocase subunit TIM50	SL018245	TIMM50	92609
49	0.0026143	0.376	1306.71	1126.75	1.16	6653-58	Info	Leukocyte surface antigen CD47	SL004838	CD47	961	ECM-receptor interaction
50	0.0026241	0.376	1258.38	1083.87	1.16	4132-27	Info	Follistatin	SL000674	FST	10468	TGF-beta signaling pathway
51	0.0026284	0.376	2902.39	4901.43	0.59	8982-65	Info	Thrombospondin-3	SL010148	THBS3	7059	ECM-receptor interaction, Focal adhesion, Malaria, Phagosome, TGF-beta signaling pathway
52	0.0027715	0.388	621.77	390.63	1.59	2864-2	Info	Dual specificity mitogen-activated protein kinase kinase 1	SL003793	MAP2K1	5604	Angiotensin II mediated activation of JNK Pathway via Pyk2 dependent signaling, Anthrax Toxin Mechanism of Action, Aspirin Blocks Signaling Pathway Involved in Platelet Activation, BCR Signaling Pathway, Bioactive Peptide Induced Signaling Pathway, Cadmium induces DNA synthesis and proliferation in macrophages, CCR3 signaling in Eosinophils, Ceramide Signaling Pathway, CXCR4 Signaling Pathway, EG…
53	0.0028634	0.394	1314.72	1098.31	1.2	9897-9	Info	DNA replication licensing factor MCM6	SL002090	MCM6	4175	CDK Regulation of DNA Replication, Cell cycle, DNA replication
54	0.0029321	0.395	6361.4	3444.93	1.85	7748-11	Info	NADH dehydrogenase [ubiquinone] flavoprotein 2, mitochondrial	SL008054	NDUFV2	4729	Alzheimer's disease, Huntington's disease, Metabolic pathways, Oxidative phosphorylation, Parkinson's disease
55	0.003193	0.395	1420.17	1155.56	1.23	24430-11	Info	Zinc finger protein 580	SL023773	ZNF580	51157
56	0.0033178	0.395	1852.72	1622.09	1.14	9872-23	Info	Catenin alpha-2	SL013023	CTNNA2	1496	Cell to Cell Adhesion Signaling, Adherens junction, Arrhythmogenic right ventricular cardiomyopathy (ARVC), Bacterial invasion of epithelial cells, Endometrial cancer, Leukocyte transendothelial migration, Pathways in cancer, Tight junction
57	0.0033359	0.395	1812.7	972.9	1.86	9832-33	Info	Homogentisate 1,2-dioxygenase	SL008953	HGD	3081	Metabolic pathways, Tyrosine metabolism
58	0.0033587	0.395	788.27	560.78	1.41	2619-72	Info	Tumor-associated calcium signal transducer 2	SL001890	TACSTD2	4070
59	0.0033773	0.395	1109.21	740.68	1.5	14111-15	Info	Thrombospondin-2	SL007206	THBS2	7058	ECM-receptor interaction, Focal adhesion, Malaria, Phagosome, TGF-beta signaling pathway
60	0.0033809	0.395	4967.49	1379.79	3.6	15494-11	Info	Fibroblast growth factor-binding protein 1	SL011828	FGFBP1	9982
61	0.0034123	0.395	1657.45	1425.28	1.16	2719-3	Info	Granulocyte colony-stimulating factor receptor	SL004591	CSF3R	1441	Cytokine-cytokine receptor interaction, Hematopoietic cell lineage, Jak-STAT signaling pathway, Pathways in cancer
62	0.0036043	0.395	2042.79	1396.49	1.46	2514-65	Info	Ephrin-B3:Extracellular domain	SL025848	EFNB3	1949	Axon guidance
63	0.0036117	0.395	1660.63	1429.55	1.16	18297-8	Info	Ras-related protein M-Ras	SL021012	MRAS	22808	MAPK signaling pathway, Regulation of actin cytoskeleton, Tight junction
64	0.003649	0.395	594.38	979.6	0.61	9793-145	Info	Immunoglobulin superfamily DCC subclass member 4	SL019123	IGDCC4	57722
65	0.0038022	0.395	2887.64	1936.46	1.49	5758-49	Info	Kallikrein-9	SL003864	KLK9	284366
66	0.0038049	0.395	912.13	657.92	1.39	10949-59	Info	60S acidic ribosomal protein P2	SL008009	RPLP2	6181	Ribosome
67	0.0038682	0.395	1321.92	1052.78	1.26	3143-3	Info	T-cell surface glycoprotein CD4	SL002524	CD4	920	Activation of Csk by cAMP-dependent Protein Kinase Inhibits Signaling through the T Cell Receptor, Antigen Dependent B Cell Activation, Bystander B Cell Activation, Cytokines and Inflammatory Response, HIV Induced T Cell Apoptosis, HIV-1 defeats host-mediated resistance by CEM15, IL 17 Signaling Pathway, IL 5 Signaling Pathway, Lck and Fyn tyrosine kinases in initiation of TCR Activation, NO2-dep…
68	0.0039405	0.395	864.29	450.1	1.92	11591-43	Info	Protein regulator of cytokinesis 1	SL007011	PRC1	9055
69	0.0039581	0.395	1761.14	1431.61	1.23	9585-80	Info	CXADR-like membrane protein:Cytoplasmic domain	SL025781	CLMP	79827
70	0.0040225	0.395	2681.81	1361.5	1.97	17758-79	Info	L-xylulose reductase	SL009078	DCXR	51181	Metabolic pathways, Pentose and glucuronate interconversions
71	0.0040435	0.395	1537.77	1269.11	1.21	3445-53	Info	Interleukin-15 receptor subunit alpha	SL004151	IL15RA	3601	Cytokine-cytokine receptor interaction, Intestinal immune network for IgA production, Jak-STAT signaling pathway
72	0.0041103	0.395	2553.36	2181.39	1.17	5261-13	Info	Abelson tyrosine-protein kinase 2	SL010488	ABL2	27	ErbB signaling pathway, Viral myocarditis
73	0.004111	0.395	7395.99	3929.07	1.88	18185-118	Info	Fructose-bisphosphate aldolase B	SL008853	ALDOB	229	Fructose and mannose metabolism, Glycolysis / Gluconeogenesis, Metabolic pathways, Pentose phosphate pathway
74	0.0041512	0.395	3032.81	990.35	3.06	9013-60	Info	Netrin-1	SL012395	NTN1	9423	Axon guidance
75	0.0042385	0.395	3712.76	2654.29	1.4	21152-25	Info	Eyes absent homolog 2	SL022038	EYA2	2139
76	0.0043095	0.395	2541.47	1673.09	1.52	23685-132	Info	Meiosis 1 arrest protein	SL023422	M1AP	130951
77	0.004535	0.395	30707.7	60626.4	0.51	15576-158	Info	Eosinophil cationic protein	SL003107	RNASE3	6037	Asthma
78	0.0045569	0.395	7061.45	15842.6	0.45	3340-53	Info	Thrombospondin-4	SL007207	THBS4	7060	ECM-receptor interaction, Focal adhesion, Malaria, Phagosome, TGF-beta signaling pathway
79	0.004708	0.395	21143.2	9949.61	2.13	18342-2	Info	Phosphoserine aminotransferase	SL008364	PSAT1	29968	Glycine, serine and threonine metabolism, Metabolic pathways, Vitamin B6 metabolism
80	0.0047792	0.395	1412.95	872.4	1.62	12334-25	Info	Serine hydroxymethyltransferase, cytosolic	SL004695	SHMT1	6470	Cyanoamino acid metabolism, Glycine, serine and threonine metabolism, Metabolic pathways, One carbon pool by folate
81	0.0047854	0.395	763.79	647.11	1.18	2993-1	Info	Interleukin-18 receptor accessory protein	SL004861	IL18RAP	8807	Cytokine-cytokine receptor interaction
82	0.0048018	0.395	1025.67	867.06	1.18	12803-9	Info	Zinc finger protein 329	SL019911	ZNF329	79673
83	0.0048401	0.395	440.84	378.14	1.17	13043-157	Info	ATPase family AAA domain-containing protein 2	SL007491	ATAD2	29028
84	0.0048507	0.395	9121.06	5623.09	1.62	9876-20	Info	Fructose-bisphosphate aldolase C	SL004727	ALDOC	230	Fructose and mannose metabolism, Glycolysis / Gluconeogenesis, Metabolic pathways, Pentose phosphate pathway
85	0.0048951	0.395	3857.62	2828.32	1.36	3620-67	Info	Interleukin-22 receptor subunit alpha-1	SL007806	IL22RA1	58985	Cytokine-cytokine receptor interaction, Jak-STAT signaling pathway
86	0.0049781	0.395	2001.46	1743.71	1.15	3388-58	Info	Serine/threonine-protein kinase PAK 5	SL010510	PAK5	57144
87	0.0050164	0.395	4045.93	3367.7	1.2	3585-54	Info	Basigin	SL009341	BSG	682
88	0.0050415	0.395	1122.86	907.26	1.24	23022-5	Info	Rab GDP dissociation inhibitor alpha	SL002794	GDI1	2664
89	0.00511	0.395	2781.5	2320.33	1.2	4880-21	Info	Growth/differentiation factor 2	SL007756	GDF2	2658
90	0.0051211	0.395	2056.59	1150.26	1.79	20549-1	Info	Izumo sperm-egg fusion protein 4	SL021683	IZUMO4	113177
91	0.0051499	0.395	1220.67	1952.73	0.63	4979-34	Info	Dermatopontin	SL008178	DPT	1805
92	0.0051525	0.395	4432.85	3511.75	1.26	7773-20	Info	Killer cell immunoglobulin-like receptor 2DL2	SL018238	KIR2DL2	3803	Antigen processing and presentation, Graft-versus-host disease, Natural killer cell mediated cytotoxicity
93	0.0051673	0.395	1544.72	1000.86	1.54	3314-74	Info	GDNF family receptor alpha-1	SL004858	GFRA1	2674
94	0.0051732	0.395	1712.15	1402.15	1.22	2949-6	Info	Group 10 secretory phospholipase A2	SL004067	PLA2G10	8399	alpha-Linolenic acid metabolism, Arachidonic acid metabolism, Ether lipid metabolism, Fat digestion and absorption, Fc epsilon RI signaling pathway, Glycerophospholipid metabolism, GnRH signaling pathway, Linoleic acid metabolism, Long-term depression, MAPK signaling pathway, Metabolic pathways, Pancreatic secretion, Toxoplasmosis, Vascular smooth muscle contraction, VEGF signaling pathway
95	0.0051775	0.395	1351.52	977.02	1.38	12455-48	Info	Myoneurin	SL019739	MYNN	55892
96	0.0052019	0.395	3418.86	3065.01	1.12	6578-29	Info	Tenomodulin	SL017502	TNMD	64102
97	0.0053947	0.405	2305.93	1847.9	1.25	2695-25	Info	Platelet endothelial cell adhesion molecule	SL001721	PECAM1	5175	Adhesion and Diapedesis of Granulocytes, Adhesion and Diapedesis of Lymphocytes, Adhesion Molecules on Lymphocyte, Cell to Cell Adhesion Signaling, Monocyte and its Surface Molecules, Neutrophil and Its Surface Molecules, Cell adhesion molecules (CAMs), Leukocyte transendothelial migration, Malaria
98	0.005504	0.406	17579.3	9256.94	1.9	11241-8	Info	Argininosuccinate lyase	SL011173	ASL	435	Alanine, aspartate and glutamate metabolism, Arginine and proline metabolism, Metabolic pathways
99	0.005509	0.406	2412.87	1656.05	1.46	2645-54	Info	Protein kinase C zeta type	SL000557	PRKCZ	5590	Phosphoinositides and their downstream targets., Chemokine signaling pathway, Endocytosis, Insulin signaling pathway, Tight junction, Type II diabetes mellitus
100	0.0057674	0.417	921.71	525.32	1.75	19209-6	Info	NF-kappa-B inhibitor alpha	SL004544	NFKBIA	4792	Acetylation and Deacetylation of RelA in The Nucleus, Activation of PKC through G protein coupled receptor, AKT Signaling Pathway, ATM Signaling Pathway, Cadmium induces DNA synthesis and proliferation in macrophages, CD40L Signaling Pathway, Chaperones modulate interferon Signaling Pathway, Double Stranded RNA Induced Gene Expression, Erythropoietin mediated neuroprotection through NF-kB, fMLP i…
101	0.005835	0.417	2512.54	1904.92	1.32	11219-95	Info	Fibroblast growth factor-binding protein 3	SL012727	FGFBP3	143282
102	0.005868	0.417	1248.21	989.19	1.26	22149-2	Info	FUN14 domain-containing protein 1	SL022778	FUNDC1	139341
103	0.0059391	0.417	6165.25	3868.62	1.59	23569-53	Info	START domain-containing protein 10	SL023345	STARD10	10809
104	0.0059458	0.417	1518.89	1173.11	1.29	3412-7	Info	Apoptosis regulator Bcl-2	SL000104	BCL2	596	Apoptotic Signaling in Response to DNA Damage, Ceramide Signaling Pathway, HIV-I Nef: negative effector of Fas and TNF, IL-2 Receptor Beta Chain in T cell Activation, IL-7 Signal Transduction, Induction of apoptosis through DR3 and DR4/5 Death Receptors , Keratinocyte Differentiation, Melanocyte Development and Pigmentation Pathway, p53 Signaling Pathway, Prion Pathway, Regulation of BAD phosphor…
105	0.006033	0.419	5417.01	4069.87	1.33	25094-9	Info	Acetyl-coenzyme A synthetase, cytoplasmic	SL023136	ACSS2	55902	Mitochondrial Carnitine Palmitoyltransferase (CPT) System, Glycolysis / Gluconeogenesis, Metabolic pathways, Propanoate metabolism, Pyruvate metabolism
106	0.0061194	0.421	2228.55	1945.44	1.15	22845-3	Info	28S ribosomal protein S14, mitochondrial	SL022840	MRPS14	63931
107	0.006251	0.421	11810	6775.59	1.74	23644-19	Info	Dihydroxyacetone kinase	SL009114	TKFC	26007	Glycerolipid metabolism, Metabolic pathways, RIG-I-like receptor signaling pathway
108	0.0062589	0.421	2430.67	1972.5	1.23	2649-77	Info	Intercellular adhesion molecule 3	SL003178	ICAM3	3385	Cell adhesion molecules (CAMs)
109	0.0062981	0.421	3659.07	2928.55	1.25	3421-54	Info	Tumor necrosis factor ligand superfamily member 8	SL004635	TNFSF8	944	Cytokine-cytokine receptor interaction
110	0.0064426	0.426	2600.18	1958.27	1.33	2605-49	Info	Tumor necrosis factor receptor superfamily member 8	SL004180	TNFRSF8	943	Cytokine-cytokine receptor interaction
111	0.0064941	0.426	3532.4	2478.35	1.43	4150-75	Info	Plasmin	SL000540	PLG	5340	Acute Myocardial Infarction, Fibrinolysis Pathway, Platelet Amyloid Precursor Protein Pathway, Complement and coagulation cascades, Neuroactive ligand-receptor interaction, Staphylococcus aureus infection
112	0.0066111	0.428	2294.43	1680.57	1.37	2505-49	Info	GDNF family receptor alpha-3	SL004144	GFRA3	2676
113	0.0067097	0.428	7807.16	12407.6	0.63	6392-7	Info	WNT1-inducible-signaling pathway protein 2	SL004674	CCN5	8839
114	0.0067291	0.428	898.89	810.41	1.11	7983-1	Info	Protocadherin gamma-C5	SL015369	PCDHGC5	56097
115	0.0067453	0.428	760.47	598.81	1.27	25492-7	Info	Target of Myb protein 1	SL019565	TOM1	10043
116	0.0068161	0.428	1396.09	892.19	1.56	25269-10	Info	Nardilysin	SL021465	NRDC	4898
117	0.0069192	0.431	4413.87	3639.96	1.21	4718-5	Info	Peptidyl-prolyl cis-trans isomerase B	SL007869	PPIB	5479
118	0.0071007	0.435	2117.36	1728.84	1.22	2891-1	Info	B-cell receptor CD22	SL004330	CD22	933	B cell receptor signaling pathway, Cell adhesion molecules (CAMs), Hematopoietic cell lineage
119	0.0072052	0.435	631.48	436.93	1.45	20990-48	Info	Thyrotroph embryonic factor	SL022253	TEF	7008
120	0.0072176	0.435	16562.7	8017.28	2.07	15447-45	Info	Sorbitol dehydrogenase	SL000574	SORD	6652	Fructose and mannose metabolism, Metabolic pathways
121	0.0072528	0.435	3074.4	2553.16	1.2	5252-33	Info	Dual 3',5'-cyclic-AMP and -GMP phosphodiesterase 11A	SL016555	PDE11A	50940	Purine metabolism
122	0.0072783	0.435	2803.05	2116.85	1.32	14633-26	Info	Transmembrane protein 185A	SL020121	TMEM185A	84548
123	0.0073367	0.435	1671.19	1199.21	1.39	9321-400	Info	Neuromedin-B	SL007093	NMB	4828
124	0.0074003	0.435	882.02	694.18	1.27	18271-43	Info	3-oxoacyl-[acyl-carrier-protein] synthase, mitochondrial	SL015281	OXSM	54995	Fatty acid biosynthesis, Metabolic pathways
125	0.0076667	0.44	187.88	138.95	1.35	9829-91	Info	Bile salt sulfotransferase	SL000579	SULT2A1	6822	Bile secretion
126	0.007733	0.44	6293.44	5449.92	1.15	9400-40	Info	Galectin-7	SL005166	LGALS7	3963
127	0.0077398	0.44	2092.77	3674.02	0.57	5728-60	Info	Fc receptor-like protein 1	SL012780	FCRL1	115350
128	0.0077684	0.44	2311.39	1647.94	1.4	2838-53	Info	Matrix metalloproteinase-17	SL003332	MMP17	4326
129	0.0077796	0.44	2498.34	2005.3	1.25	2333-72	Info	Transforming growth factor beta-1	SL000584	TGFB1	7040	ALK in cardiac myocytes, Cell Cycle: G1/S Check Point , CTCF: First Multivalent Nuclear Factor, Cytokines and Inflammatory Response, Erythrocyte Differentiation Pathway, Function of SLRP in Bone: An Integrated View, MAPKinase Signaling Pathway, p38 MAPK Signaling Pathway , Role of Tob in T-cell activation, Selective expression of chemokine receptors during T-cell polarization, Signal transduction…
130	0.0082094	0.46	508.37	388.34	1.31	24902-84	Info	Gephyrin	SL023226	GPHN	10243	Gamma-aminobutyric Acid Receptor Life Cycle
131	0.0082706	0.46	11991	7990.53	1.5	8795-48	Info	Transferrin receptor protein 1:Extracellular domain	SL026014	TFRC	7037	The role of FYVE-finger proteins in vesicle transport, Endocytosis, Hematopoietic cell lineage, Phagosome
132	0.0085058	0.47	2032.52	1417.54	1.43	22486-58	Info	Keratin, type II cytoskeletal 6A	SL005381	KRT6A	3853
133	0.008693	0.476	1491.69	833.29	1.79	23541-61	Info	Citrate lyase subunit beta-like protein, mitochondrial	SL023394	CLYBL	171425
134	0.0087704	0.477	2588.18	1658.07	1.56	24476-18	Info	Activating signal cointegrator 1 complex subunit 2	SL006375	ASCC2	84164
135	0.0091255	0.492	874.57	799.08	1.09	19159-9	Info	DNA polymerase delta subunit 4	SL005738	POLD4	57804	Base excision repair, DNA replication, Homologous recombination, Metabolic pathways, Mismatch repair, Nucleotide excision repair, Purine metabolism, Pyrimidine metabolism
136	0.0091833	0.492	923.73	1299.7	0.71	20530-2	Info	Semaphorin-6D	SL021501	SEMA6D	80031	Axon guidance
137	0.0094269	0.495	2204.31	703.22	3.13	6649-51	Info	Netrin-1	SL012395	NTN1	9423	Axon guidance
138	0.00956	0.495	1133.26	3019.34	0.38	11187-11	Info	C-type lectin domain family 12 member A	SL018579	CLEC12A	160364
139	0.0095788	0.495	2209.46	1908.91	1.16	12389-4	Info	Origin recognition complex subunit 6	SL007790	ORC6	23594	CDK Regulation of DNA Replication, Cell cycle
140	0.0095817	0.495	2251.65	1615.03	1.39	12408-333	Info	Ras-related protein Rab-22A	SL015330	RAB22A	57403	Endocytosis
141	0.0095841	0.495	701.65	401.68	1.75	23267-5	Info	BTB/POZ domain-containing protein KCTD6	SL022557	KCTD6	200845
142	0.0098136	0.5	3312.52	2711.32	1.22	17451-13	Info	Bcl-2-like protein 11	SL003706	BCL2L11	10018
143	0.0098691	0.5	2440.11	1900.72	1.28	11285-8	Info	Hematopoietic progenitor cell antigen CD34	SL004572	CD34	947	Adhesion and Diapedesis of Lymphocytes, IL 17 Signaling Pathway, Cell adhesion molecules (CAMs), Hematopoietic cell lineage
144	0.0099746	0.5	4533.6	11801	0.38	5934-1	Info	Ferritin	SL000420	FTH1|FTL	2495
145	0.009995	0.5	4686.36	2817.11	1.66	23682-79	Info	Small RNA 2'-O-methyltransferase	SL023302	HENMT1	113802
146	0.0101086	0.5	1626.76	1288.63	1.26	25285-14	Info	Kelch repeat and BTB domain-containing protein 11	SL023668	KBTBD11	9920
147	0.0101533	0.5	2225.48	1699.63	1.31	22981-3	Info	Hippocalcin-like protein 1	SL011188	HPCAL1	3241
148	0.0101548	0.5	1752.23	936.15	1.87	12543-76	Info	Zinc finger protein 560	SL019752	ZNF560	147741
149	0.0103382	0.506	5205.1	13257.8	0.39	15324-58	Info	Ferritin light chain	SL005628	FTL	2512	Porphyrin and chlorophyll metabolism
150	0.0105891	0.51	3604.91	4664.85	0.77	8900-28	Info	Neogenin	SL007582	NEO1	4756	Cell adhesion molecules (CAMs)
151	0.0106476	0.51	6519.9	3591.71	1.82	6895-1	Info	Transferrin receptor protein 1:Cytoplasmic domain	SL026013	TFRC	7037	The role of FYVE-finger proteins in vesicle transport, Endocytosis, Hematopoietic cell lineage, Phagosome
152	0.0107058	0.51	15112	5577.86	2.71	4234-8	Info	Interleukin-1 receptor-like 1	SL004146	IL1RL1	9173
153	0.0107082	0.51	2245.72	1961.25	1.15	11117-2	Info	Spermatogenesis-associated protein 20	SL009460	SPATA20	64847
154	0.0108836	0.512	8540.92	18015.7	0.47	11696-7	Info	Cellular retinoic acid-binding protein 2	SL008838	CRABP2	1382
155	0.0110122	0.512	5561.1	10915.4	0.51	16763-11	Info	Leukocyte cell-derived chemotaxin-2	SL017261	LECT2	3950
156	0.011014	0.512	790.47	433.78	1.82	23225-26	Info	E3 ubiquitin-protein ligase TRIM62	SL022850	TRIM62	55223
157	0.0110264	0.512	1017.59	868.78	1.17	24954-83	Info	AP-1 complex subunit beta-1	SL008185	AP1B1	162	Lysosome
158	0.0111743	0.514	5094.71	3054.25	1.67	7245-2	Info	CUGBP Elav-like family member 2	SL018136	CELF2	10659
159	0.0112273	0.514	1533.88	2434.6	0.63	16558-2	Info	Myocilin	SL008560	MYOC	4653
160	0.0113181	0.514	4018.59	3238.9	1.24	3873-51	Info	Thyroid peroxidase	SL000588	TPO	7173	Autoimmune thyroid disease, Cytokine-cytokine receptor interaction, Hematopoietic cell lineage, Jak-STAT signaling pathway, Metabolic pathways, Tyrosine metabolism
161	0.0114896	0.514	2620.33	2056.45	1.27	24422-36	Info	Spermatogenesis-associated protein 24	SL023761	SPATA24	202051
162	0.0116122	0.514	16685.5	6134.93	2.72	22572-19	Info	Pepsin A-4	SL020705	PGA4	643847	Protein digestion and absorption
163	0.0116388	0.514	800.9	611.25	1.31	12835-101	Info	Pyrin domain-containing protein 1	SL019914	PYDC1	260434	NOD-like receptor signaling pathway
164	0.0116581	0.514	1906.52	2600.05	0.73	7871-16	Info	Transmembrane protein 132A	SL008988	TMEM132A	54972
165	0.0117102	0.514	3020.9	2568.56	1.18	2635-61	Info	Layilin	SL004646	LAYN	143903
166	0.0117508	0.514	2355.71	1838.91	1.28	3208-2	Info	Matrilin-3	SL006992	MATN3	4148
167	0.0117696	0.514	848.18	1472.98	0.58	6557-50	Info	Leucine-rich repeat-containing protein 15	SL008774	LRRC15	131578
168	0.0119972	0.516	679.54	489.08	1.39	7994-41	Info	ERO1-like protein beta	SL018326	ERO1B	56605	Protein processing in endoplasmic reticulum
169	0.0120861	0.516	731.99	1918.6	0.38	21232-39	Info	Benign Prostate specific Antigen	SL002764	KLK3	354	Pathways in cancer, Prostate cancer
170	0.0122059	0.516	1822.84	949.12	1.92	22405-61	Info	Phosphoenolpyruvate carboxykinase [GTP], mitochondrial	SL021781	PCK2	5106	Adipocytokine signaling pathway, Citrate cycle (TCA cycle), Glycolysis / Gluconeogenesis, Insulin signaling pathway, Metabolic pathways, PPAR signaling pathway, Proximal tubule bicarbonate reclamation, Pyruvate metabolism
171	0.0122218	0.516	9758.36	8664.62	1.13	21595-8	Info	Coiled-coil domain-containing protein 43	SL021974	CCDC43	124808
172	0.0122392	0.516	659.64	895.66	0.74	2843-13	Info	Kunitz-type protease inhibitor 2	SL001897	SPINT2	10653
173	0.0123121	0.516	654.45	333.27	1.96	21674-132	Info	Butyrophilin subfamily 1 member A1	SL005869	BTN1A1	696
174	0.0123239	0.516	1203.3	876.12	1.37	5357-60	Info	Neuroligin-4, X-linked	SL014113	NLGN4X	57502	Cell adhesion molecules (CAMs)
175	0.0124375	0.516	837.44	578.7	1.45	13591-31	Info	DNA primase small subunit	SL020210	PRIM1	5557	DNA replication, Metabolic pathways, Purine metabolism, Pyrimidine metabolism
176	0.0124725	0.516	549.93	343.01	1.6	22104-39	Info	Homeobox protein CDX-1	SL022903	CDX1	1044
177	0.0125301	0.516	1501.23	1172.35	1.28	3067-67	Info	Growth/differentiation factor 9	SL005234	GDF9	2661
178	0.0127358	0.517	4250.05	6085.1	0.7	13700-10	Info	Annexin A2	SL004209	ANXA2	302
179	0.0127999	0.517	18787.8	12300.9	1.53	11441-11	Info	Glycogen phosphorylase, liver form	SL007082	PYGL	5836	Insulin signaling pathway, Starch and sucrose metabolism
180	0.0128041	0.517	834.23	1806.53	0.46	22993-9	Info	C-C motif chemokine 22	SL003187	CCL22	6367	Chemokine signaling pathway, Cytokine-cytokine receptor interaction
181	0.0128698	0.517	1246.67	1095.68	1.14	18313-4	Info	Isoaspartyl peptidase/L-asparaginase	SL009121	ASRGL1	80150
182	0.0129121	0.517	2584.28	1904.9	1.36	3399-31	Info	Stabilin-2	SL007560	STAB2	55576
183	0.012989	0.517	367.57	275.55	1.33	4133-54	Info	Granzyme B	SL004068	GZMB	3002	Apoptotic DNA fragmentation and tissue homeostasis, Caspase Cascade in Apoptosis, CTL mediated immune response against target cells , D4-GDI Signaling Pathway, Granzyme A mediated Apoptosis Pathway, Allograft rejection, Autoimmune thyroid disease, Graft-versus-host disease, Natural killer cell mediated cytotoxicity, Type I diabetes mellitus
184	0.0134661	0.533	1322.43	1993.85	0.66	21154-8	Info	Calcium-binding protein 39-like	SL021944	CAB39L	81617	mTOR signaling pathway
185	0.0137189	0.539	1789.81	1563.75	1.14	11692-21	Info	SHC-transforming protein 4	SL019573	SHC4	399694	Bacterial invasion of epithelial cells, Chemokine signaling pathway, Chronic myeloid leukemia, ErbB signaling pathway, Focal adhesion, Glioma, Insulin signaling pathway, Natural killer cell mediated cytotoxicity, Neurotrophin signaling pathway
186	0.013766	0.539	2844.37	2346.16	1.21	5639-49	Info	Neuropilin and tolloid-like protein 1	SL017092	NETO1	81832
187	0.0139187	0.54	4556.21	6243.76	0.73	14136-234	Info	Complement component C1q receptor	SL007696	CD93	22918
188	0.01392	0.54	870.1	1118.81	0.78	5131-15	Info	Tumor necrosis factor receptor superfamily member 19	SL004863	TNFRSF19	55504	Cytokine-cytokine receptor interaction
189	0.0143176	0.547	1381.97	2288.16	0.6	20444-12	Info	Tubulin polymerization-promoting protein family member 3	SL022265	TPPP3	51673
190	0.0143635	0.547	16326.3	9971.59	1.64	8246-9	Info	Proprotein convertase subtilisin/kexin type 9	SL012707	PCSK9	255738
191	0.0143756	0.547	421.28	524.89	0.8	19584-33	Info	Fibroblast growth factor 9	SL003849	FGF9	2254	MAPK signaling pathway, Melanoma, Pathways in cancer, Regulation of actin cytoskeleton
192	0.014412	0.547	5448.91	2513.65	2.17	23296-29	Info	SARP-3	SL003771	SFRP5	6425	Wnt signaling pathway
193	0.0145504	0.55	7863.46	4068.25	1.93	3343-1	Info	Aminoacylase-1	SL005574	ACY1	95	Arginine and proline metabolism, Metabolic pathways
194	0.0149932	0.562	1808.55	1299.89	1.39	17792-158	Info	Succinate-semialdehyde dehydrogenase, mitochondrial	SL020924	ALDH5A1	7915	Alanine, aspartate and glutamate metabolism, Butanoate metabolism, Metabolic pathways
195	0.0150335	0.562	2124.26	1939.38	1.1	9956-7	Info	Disintegrin and metalloproteinase domain-containing protein 15:Cytoplasmic domain	SL025783	ADAM15	8751
196	0.0151546	0.564	740.18	398.15	1.86	23288-28	Info	Leucine-rich repeat-containing protein 20	SL023379	LRRC20	55222
197	0.0154719	0.572	1531.43	1339.34	1.14	9838-4	Info	Mothers against decapentaplegic homolog 1	SL004095	SMAD1	4086	ALK in cardiac myocytes, CTCF: First Multivalent Nuclear Factor, TGF-beta signaling pathway
198	0.0155584	0.573	2713.05	4118.09	0.66	8233-2	Info	Inter-alpha-trypsin inhibitor heavy chain H5	SL012651	ITIH5	80760
199	0.0156679	0.574	2110.12	845.62	2.5	13477-65	Info	Leukotriene B4 receptor 1	SL007448	LTB4R	1241	Neuroactive ligand-receptor interaction
200	0.0160946	0.582	413.62	361.91	1.14	3520-58	Info	Transforming growth factor beta-3	SL000089	TGFB3	7043	ALK in cardiac myocytes, Cell Cycle: G1/S Check Point , CTCF: First Multivalent Nuclear Factor, Cytokines and Inflammatory Response, Erythrocyte Differentiation Pathway, Function of SLRP in Bone: An Integrated View, MAPKinase Signaling Pathway, p38 MAPK Signaling Pathway , Role of Tob in T-cell activation, Selective expression of chemokine receptors during T-cell polarization, Signal transduction…
201	0.0161025	0.582	1146.88	967.38	1.19	9514-46	Info	EF-hand calcium-binding domain-containing protein 14:C-term	SL025898	EFCAB14	9813
202	0.0162271	0.582	4098.88	2591.34	1.58	11313-100	Info	Pterin-4-alpha-carbinolamine dehydratase	SL008857	PCBD1	5092
203	0.0164111	0.582	2366.9	2090.18	1.13	20195-13	Info	Interferon-induced helicase C domain-containing protein 1	SL013517	IFIH1	64135	RIG-I-like receptor signaling pathway
204	0.0164509	0.582	2276.58	5026.44	0.45	11278-4	Info	Collagen alpha-2(XI) chain	SL009488	COL11A2	1302	Amoebiasis, ECM-receptor interaction, Focal adhesion, Protein digestion and absorption
205	0.0166132	0.582	2498.73	1507.55	1.66	20518-11	Info	Tumor necrosis factor receptor superfamily member 25	SL004791	TNFRSF25	8718	Induction of apoptosis through DR3 and DR4/5 Death Receptors , Cytokine-cytokine receptor interaction
206	0.0166258	0.582	741.83	677.41	1.1	9834-62	Info	Alcohol dehydrogenase 1B	SL007996	ADH1B	125	Drug metabolism - cytochrome P450, Fatty acid degradation, Glycolysis / Gluconeogenesis, Metabolic pathways, Metabolism of xenobiotics by cytochrome P450, Retinol metabolism, Tyrosine metabolism
207	0.0166273	0.582	2622.08	4324.67	0.61	12800-5	Info	Tubulin polymerization-promoting protein family member 2	SL019890	TPPP2	122664
208	0.0166276	0.582	8549.99	7217.42	1.18	3796-79	Info	Angiopoietin-related protein 4	SL007642	ANGPTL4	51129	PPAR signaling pathway
209	0.0166963	0.582	928.09	599.4	1.55	3452-17	Info	Tyrosine-protein kinase Lck	SL006916	LCK	3932	Activation of Csk by cAMP-dependent Protein Kinase Inhibits Signaling through the T Cell Receptor, IL 2 signaling pathway, IL-7 Signal Transduction, Lck and Fyn tyrosine kinases in initiation of TCR Activation, T Cell Receptor Signaling Pathway, The Co-Stimulatory Signal During T-cell Activation, Natural killer cell mediated cytotoxicity, Osteoclast differentiation, Primary immunodeficiency, T ce…
210	0.0168654	0.584	2836.11	3492.22	0.81	13109-82	Info	Neuronal growth regulator 1	SL008810	NEGR1	257194	Cell adhesion molecules (CAMs)
211	0.0169297	0.584	2737.86	1934.37	1.42	25126-19	Info	E3 ubiquitin-protein ligase HECW2	SL023614	HECW2	57520
212	0.0169801	0.584	2388.29	1531.92	1.56	23389-28	Info	Fumarylacetoacetate hydrolase domain-containing protein 2A	SL023551	FAHD2A	51011
213	0.0170574	0.584	1290.04	772.53	1.67	17341-89	Info	Acetyl-CoA acetyltransferase, cytosolic	SL010906	ACAT2	39	Butanoate metabolism, Fat digestion and absorption, Fatty acid degradation, Glyoxylate and dicarboxylate metabolism, Lysine degradation, Metabolic pathways, Propanoate metabolism, Pyruvate metabolism, Synthesis and degradation of ketone bodies, Terpenoid backbone biosynthesis, Tryptophan metabolism, Valine, leucine and isoleucine degradation
214	0.0176299	0.594	2250.13	1740.52	1.29	3603-60	Info	C-type lectin domain family 7 member A	SL007640	CLEC7A	64581	Phagosome
215	0.0177769	0.594	1148.66	938.78	1.22	3056-11	Info	NKG2-D type II integral membrane protein	SL005204	KLRK1	100528032	Malaria, Natural killer cell mediated cytotoxicity
216	0.0178152	0.594	530.63	643.03	0.83	12571-14	Info	ADP-ribosylation factor-like protein 3	SL019778	ARL3	403
217	0.0178767	0.594	1856.87	1478.89	1.26	16315-105	Info	Vascular endothelial growth factor receptor 1	SL003321	FLT1	2321	Actions of Nitric Oxide in the Heart, VEGF, Hypoxia, and Angiogenesis, Cytokine-cytokine receptor interaction, Endocytosis, Focal adhesion, Rheumatoid arthritis
218	0.017888	0.594	688.47	568.7	1.21	3400-49	Info	Serine/threonine-protein kinase TBK1	SL007747	TBK1	29110	Cytosolic DNA-sensing pathway, Hepatitis C, RIG-I-like receptor signaling pathway, Toll-like receptor signaling pathway
219	0.0179909	0.594	2349.95	1897.92	1.24	22844-4	Info	Zinc finger SWIM domain-containing protein 7	SL022822	ZSWIM7	125150
220	0.0179977	0.594	2828.65	2343.95	1.21	19147-6	Info	Galactoside-binding soluble lectin 13	SL011890	LGALS13	29124
221	0.018173	0.594	3873.76	2989.61	1.3	14006-36	Info	Glycine N-methyltransferase	SL020278	GNMT	27232	Glycine, serine and threonine metabolism
222	0.0182054	0.594	6899.62	5571.77	1.24	10451-11	Info	Nucleobindin-1	SL008914	NUCB1	4924
223	0.0182986	0.594	795.6	685.31	1.16	18863-176	Info	Carbohydrate sulfotransferase 2	SL013988	CHST2	9435	Glycosaminoglycan biosynthesis - keratan sulfate
224	0.0183295	0.594	648.92	568.39	1.14	4973-18	Info	Baculoviral IAP repeat-containing protein 3	SL003728	BIRC3	330	Caspase Cascade in Apoptosis, HIV-I Nef: negative effector of Fas and TNF, Induction of apoptosis through DR3 and DR4/5 Death Receptors , Role of Mitochondria in Apoptotic Signaling, SODD/TNFR1 Signaling Pathway, Apoptosis, Focal adhesion, NOD-like receptor signaling pathway, Pathways in cancer, Small cell lung cancer, Toxoplasmosis, Ubiquitin mediated proteolysis
225	0.0183309	0.594	934.14	801.28	1.17	4545-53	Info	Mitochondrial import inner membrane translocase subunit TIM14	SL006197	DNAJC19	131118
226	0.0184814	0.596	1285.85	1972.09	0.65	3042-7	Info	Myoglobin	SL000164	MB	4151
227	0.0186833	0.597	5755.41	2642.47	2.18	15525-294	Info	Alcohol dehydrogenase 1C	SL014682	ADH1C	126	Drug metabolism - cytochrome P450, Fatty acid degradation, Glycolysis / Gluconeogenesis, Metabolic pathways, Metabolism of xenobiotics by cytochrome P450, Retinol metabolism, Tyrosine metabolism
228	0.0187179	0.597	1028.88	1563.34	0.66	14116-129	Info	Protein S100-A4	SL004821	S100A4	6275
229	0.0187436	0.597	4447.08	3740.9	1.19	23245-5	Info	Speriolin-like protein	SL018875	SPATC1L	84221
230	0.0189245	0.6	1950.81	2790.08	0.7	12549-33	Info	Hematopoietic prostaglandin D synthase	SL014636	HPGDS	27306	Eicosanoid Metabolism, Arachidonic acid metabolism, Metabolic pathways
231	0.0190287	0.6	2360.48	1714.86	1.38	6393-63	Info	Endoplasmin	SL004912	HSP90B1	7184	NOD-like receptor signaling pathway, Pathways in cancer, Prostate cancer, Protein processing in endoplasmic reticulum
232	0.0194791	0.612	3060.86	2453.71	1.25	12687-2	Info	2,4-dienoyl-CoA reductase, mitochondrial	SL008215	DECR1	1666
233	0.0196579	0.615	1717.46	2497.9	0.69	9242-11	Info	Betacellulin	SL000137	BTC	685	ErbB signaling pathway
234	0.0198288	0.618	7027.79	5886.18	1.19	7054-87	Info	C-type lectin domain family 2 member D	SL017962	CLEC2D	29121
235	0.0199821	0.62	1369.85	1666.8	0.82	5637-81	Info	Netrin-G1	SL017072	NTNG1	22854	Axon guidance
236	0.0201041	0.621	2433.78	2205.31	1.1	5359-65	Info	Serine/threonine-protein kinase pim-1	SL002702	PIM1	5292	Acute myeloid leukemia, Jak-STAT signaling pathway
237	0.0203624	0.626	797.09	1023.64	0.78	9288-7	Info	Peptidyl-prolyl cis-trans isomerase FKBP7	SL017255	FKBP7	51661
238	0.0205086	0.628	8796.56	6389.09	1.38	11143-32	Info	Noelin-3:Isoform 2, N-term	SL025949	OLFM3	118427
239	0.0206679	0.63	6044.46	13678.7	0.44	3508-78	Info	C-C motif chemokine 22	SL003187	CCL22	6367	Chemokine signaling pathway, Cytokine-cytokine receptor interaction
240	0.0209106	0.633	1078.36	789.21	1.37	3379-29	Info	Protein kinase C iota type	SL007228	PRKCI	5584	Endocytosis, Insulin signaling pathway, Tight junction
241	0.0209282	0.633	958.17	804.66	1.19	25258-41	Info	Spermatogenesis-associated protein 5	SL023556	SPATA5	166378	Ribosome biogenesis in eukaryotes
242	0.0214342	0.645	47021.6	35099.5	1.34	3758-63	Info	Activated Protein C	SL003974	PROC	5624	Acute Myocardial Infarction, Extrinsic Prothrombin Activation Pathway, Intrinsic Prothrombin Activation Pathway, Complement and coagulation cascades
243	0.0214886	0.645	4916.51	6952.79	0.71	8974-172	Info	Collagen alpha-1(XV) chain	SL007218	COL15A1	1306	Protein digestion and absorption
244	0.021766	0.647	1727.64	1321.01	1.31	23008-4	Info	Ras-related protein Rab-2A	SL008705	RAB2A	5862	Rab GTPases Mark Targets In The Endocytotic Machinery
245	0.0217868	0.647	5897.65	12125.8	0.49	7893-19	Info	Oxidized low-density lipoprotein receptor 1	SL007327	OLR1	4973	Phagosome, PPAR signaling pathway
246	0.021829	0.647	3300.58	2648.1	1.25	3587-53	Info	Bone morphogenetic protein 10	SL007056	BMP10	27302	ALK in cardiac myocytes
247	0.0219131	0.647	3168.07	6614.1	0.48	3329-14	Info	Peptidoglycan recognition protein 1	SL004515	PGLYRP1	8993	Toll-Like Receptor Pathway
248	0.0222486	0.654	2026.38	1211.02	1.67	18173-11	Info	Aflatoxin B1 aldehyde reductase member 3	SL021347	AKR7A3	22977
249	0.0225124	0.659	1106.06	945.89	1.17	9074-6	Info	Fatty acid hydroxylase domain-containing protein 2	SL018848	FAXDC2	10826	Metabolic pathways, Steroid biosynthesis
250	0.0227131	0.662	1476.94	1311.02	1.13	10000-28	Info	Beta-crystallin B2	SL019233	CRYBB2	1415
251	0.0229229	0.666	2202.81	1754.16	1.26	25240-1	Info	Protein-lysine N-methyltransferase EEF2KMT	SL023403	EEF2KMT	196483
252	0.0230194	0.666	583.28	454.55	1.28	12001-7	Info	Tight junction protein ZO-1	SL006520	TJP1	7082	Adherens junction, Epithelial cell signaling in Helicobacter pylori infection, Gap junction, Tight junction, Vibrio cholerae infection
253	0.0232269	0.669	1818.38	1474.28	1.23	21836-9	Info	Somatostatin receptor type 1	SL014761	SSTR1	6751	Neuroactive ligand-receptor interaction
254	0.0240012	0.683	6237.89	4808.52	1.3	22119-18	Info	COP9 signalosome complex subunit 8	SL022921	COPS8	10920
255	0.0241346	0.683	17755.5	7885.49	2.25	9250-87	Info	Neutrophil defensin 1	SL004526	DEFA1	1667
256	0.0241375	0.683	5554.11	3893.43	1.43	17396-23	Info	Alcohol dehydrogenase 1A	SL008013	ADH1A	124	Drug metabolism - cytochrome P450, Fatty acid degradation, Glycolysis / Gluconeogenesis, Metabolic pathways, Metabolism of xenobiotics by cytochrome P450, Retinol metabolism, Tyrosine metabolism
257	0.024144	0.683	3091.66	2592.85	1.19	13377-3	Info	Cytochrome b561 domain-containing protein 1	SL020095	CYB561D1	284613
258	0.024305	0.683	6643.77	14366.5	0.46	3636-37	Info	Oxidized low-density lipoprotein receptor 1	SL007327	OLR1	4973	Phagosome, PPAR signaling pathway
259	0.0243163	0.683	4225.27	3463.95	1.22	3629-60	Info	Serine/threonine-protein kinase MRCK beta	SL006805	CDC42BPB	9578
260	0.0243733	0.683	5411.82	4769.45	1.13	14011-17	Info	Protein S100-A11	SL004809	S100A11	6282
261	0.0247497	0.689	1501.9	565.66	2.66	3360-50	Info	Serine/threonine-protein kinase Chk2	SL003726	CHEK2	11200	ATM Signaling Pathway, Cell Cycle: G2/M Checkpoint, Regulation of cell cycle progression by Plk3, Role of BRCA1, BRCA2 and ATR in Cancer Susceptibility, Cell cycle, p53 signaling pathway
262	0.0247584	0.689	1500.11	1303.72	1.15	19765-17	Info	C-type lectin domain family 4 member G	SL008886	CLEC4G	339390
263	0.0249587	0.691	860.37	723.18	1.19	8687-26	Info	Transmembrane protein 106B	SL017964	TMEM106B	54664
264	0.0250225	0.691	2648	1679.66	1.58	11265-8	Info	Retinal dehydrogenase 1	SL005674	ALDH1A1	216	Metabolic pathways, Retinol metabolism
265	0.0252426	0.694	1025.48	931.98	1.1	17474-106	Info	YEATS domain-containing protein 4	SL020114	YEATS4	8089
266	0.0254667	0.694	4577.42	3774.74	1.21	19802-22	Info	Receptor-binding cancer antigen expressed on SiSo cells	SL013709	EBAG9	9166
267	0.0255692	0.694	1515.92	1197.05	1.27	3289-19	Info	Carbonic anhydrase-related protein 10	SL010449	CA10	56934
268	0.0256398	0.694	359.38	595.57	0.6	6496-60	Info	Protein delta homolog 1:Extracellular domain	SL025834	DLK1	8788
269	0.0256532	0.694	1622.43	1429.24	1.14	5667-3	Info	Semaphorin-3B	SL012491	SEMA3B	7869	Axon guidance
270	0.0258013	0.694	5924.38	10681.3	0.55	21685-29	Info	DCC	SL003344	DCC	1630	Axon guidance, Colorectal cancer, Pathways in cancer
271	0.0258109	0.694	1490.84	1955.08	0.76	7251-64	Info	Complement C1q tumor necrosis factor-related protein 3	SL012818	C1QTNF3	114899
272	0.0259027	0.694	1736.99	2577.51	0.67	5542-22	Info	Neuropilin-1	SL006397	NRP1	8829	Axon guidance
273	0.0260136	0.695	1581.3	1326.35	1.19	25886-11	Info	ATP-binding cassette sub-family D member 4	SL024256	ABCD4	5826	ABC transporters, Peroxisome
274	0.0261071	0.695	1967.39	1491.19	1.32	9482-110	Info	ADP-ribose pyrophosphatase, mitochondrial	SL019017	NUDT9	53343	Purine metabolism
275	0.026532	0.698	64062.4	100480	0.64	3044-3	Info	C-C motif chemokine 18	SL003323	CCL18	6362	Chemokine signaling pathway, Cytokine-cytokine receptor interaction
276	0.0265755	0.698	2700.92	2213.72	1.22	2666-53	Info	Decorin	SL004081	DCN	1634	Small Leucine-rich Proteoglycan (SLRP) molecules, TGF-beta signaling pathway
277	0.0266945	0.698	2585.03	2325.7	1.11	12403-30	Info	Ras-related protein Rab-39B	SL019678	RAB39B	116442
278	0.0267377	0.698	14801.2	11016.7	1.34	6414-8	Info	Out at first protein homolog	SL008961	OAF	220323
279	0.0267406	0.698	3711.79	4835.99	0.77	7115-5	Info	Semenogelin-1	SL002791	SEMG1	6406
280	0.026986	0.698	1612.16	1431.53	1.13	3083-71	Info	Tumor necrosis factor receptor superfamily member 27	SL005233	EDA2R	60401	Cytokine-cytokine receptor interaction
281	0.0270331	0.698	919.33	692.03	1.33	3487-32	Info	C-X-C motif chemokine 13	SL003167	CXCL13	10563	Chemokine signaling pathway, Cytokine-cytokine receptor interaction
282	0.0272446	0.698	504.1	367.53	1.37	16851-50	Info	Protein SCO2 homolog, mitochondrial	SL018615	SCO2	9997
283	0.0272711	0.698	1008.43	1746.14	0.58	6373-54	Info	Protein delta homolog 1	SL000679	DLK1	8788
284	0.0273345	0.698	1311.11	1130.2	1.16	4428-1	Info	Carbohydrate sulfotransferase 2	SL013988	CHST2	9435	Glycosaminoglycan biosynthesis - keratan sulfate
285	0.0274067	0.698	4825.53	3708.54	1.3	2731-29	Info	NADPH--cytochrome P450 reductase	SL000528	POR	5447	Oxidative Stress Induced Gene Expression Via Nrf2
286	0.0274216	0.698	1326.27	1058.28	1.25	4217-49	Info	3-hydroxyacyl-CoA dehydrogenase type-2	SL004795	HSD17B10	3028	Alzheimer's disease, Metabolic pathways, Valine, leucine and isoleucine degradation
287	0.0274806	0.698	597.68	452.24	1.32	24444-10	Info	Tetratricopeptide repeat protein 27	SL011247	TTC27	55622
288	0.0277193	0.699	1111.36	654.98	1.7	21247-16	Info	S-adenosylmethionine synthase isoform type-1	SL022101	MAT1A	4143	Cysteine and methionine metabolism, Metabolic pathways
289	0.027832	0.699	140.23	66.02	2.12	10485-56	Info	Melanoma-associated antigen 4	SL005064	MAGEA4	4103
290	0.0278346	0.699	2048.23	1787.35	1.15	24463-1	Info	Protein NDRG2	SL020970	NDRG2	57447
291	0.0278876	0.699	2353.72	1714.04	1.37	6491-59	Info	Kallikrein-15	SL003920	KLK15	55554
292	0.0287368	0.717	1952.27	2724.33	0.72	8337-65	Info	Receptor-type tyrosine-protein phosphatase U	SL018463	PTPRU	10076
293	0.0296489	0.738	1430.36	1150.5	1.24	4301-58	Info	Thymidine kinase, cytosolic	SL000057	TK1	7083	Drug metabolism - other enzymes, Metabolic pathways, Pyrimidine metabolism
294	0.0300625	0.744	2379.92	1488.23	1.6	15470-11	Info	Beta-hexosaminidase subunit beta	SL005383	HEXB	3074	Amino sugar and nucleotide sugar metabolism, Glycosaminoglycan degradation, Glycosphingolipid biosynthesis - ganglio series, Glycosphingolipid biosynthesis - globo series, Lysosome, Metabolic pathways, Other glycan degradation
295	0.0302191	0.744	1031.59	907.17	1.14	3766-51	Info	Syntaxin-1A	SL004304	STX1A	6804	Blockade of Neurotransmitter Relase by Botulinum Toxin, SNARE interactions in vesicular transport
296	0.0302382	0.744	1087.48	832.43	1.31	17698-15	Info	WW domain-binding protein 2	SL016498	WBP2	23558
297	0.0303196	0.744	2368.98	1918	1.24	17138-8	Info	Glutathione S-transferase A1	SL005253	GSTA1	2938	Drug metabolism - cytochrome P450, Glutathione metabolism, Metabolism of xenobiotics by cytochrome P450
298	0.0304784	0.745	2077.17	4359.16	0.48	5741-55	Info	Eosinophil cationic protein	SL003107	RNASE3	6037	Asthma
299	0.0305824	0.746	1426.27	1809.56	0.79	14091-42	Info	Carbonyl reductase [NADPH] 3	SL005371	CBR3	874	Arachidonic acid metabolism, Metabolic pathways
300	0.0308711	0.75	10259.2	6585.91	1.56	7206-20	Info	Fructose-1,6-bisphosphatase 1	SL007096	FBP1	2203	Fructose and mannose metabolism, Glycolysis / Gluconeogenesis, Insulin signaling pathway, Metabolic pathways, Pentose phosphate pathway
301	0.0310982	0.752	1346.07	1882.03	0.72	5457-5	Info	Collectin-12	SL007471	COLEC12	81035	Phagosome
302	0.0311423	0.752	1079.79	1532.39	0.7	10668-5	Info	Syntaxin-4	SL007377	STX4	6810	SNARE interactions in vesicular transport, Vasopressin-regulated water reabsorption
303	0.0312659	0.752	1061.26	1171.51	0.91	22838-39	Info	Zinc finger protein 230	SL022797	ZNF230	7773
304	0.0314377	0.754	449.31	669.95	0.67	9204-33	Info	Pro-opiomelanocortin	SL009210	POMC	5443	Adipocytokine signaling pathway, Melanogenesis
305	0.0317333	0.757	1588.36	1259.03	1.26	8681-93	Info	Membrane-associated progesterone receptor component 2:N-term, Isoform 2	SL025960	PGRMC2	10424
306	0.0317679	0.757	223.36	262.08	0.85	18859-7	Info	Eukaryotic translation initiation factor 4E-binding protein 3	SL021123	EIF4EBP3	8637
307	0.0319118	0.758	2000.43	2592.68	0.77	8299-66	Info	Leukocyte immunoglobulin-like receptor subfamily A member 4	SL018438	LILRA4	23547	Osteoclast differentiation
308	0.0322411	0.759	722.04	614.89	1.17	13580-2	Info	UDP-N-acetylhexosamine pyrophosphorylase	SL009232	UAP1	6675	Amino sugar and nucleotide sugar metabolism, Metabolic pathways
309	0.0322727	0.759	1878.64	2093.53	0.9	17721-82	Info	Growth arrest-specific protein 7	SL004797	GAS7	8522
310	0.0322816	0.759	2082.77	1697.23	1.23	20378-110	Info	Leucine zipper transcription factor-like protein 1	SL022095	LZTFL1	54585
311	0.0326619	0.766	7729.67	5475.68	1.41	14079-14	Info	Interleukin-18 receptor 1	SL004152	IL18R1	8809	IL12 and Stat4 Dependent Signaling Pathway in Th1 Development, Selective expression of chemokine receptors during T-cell polarization, Th1/Th2 Differentiation, Cytokine-cytokine receptor interaction
312	0.0329814	0.771	1171.87	1035.86	1.13	18179-56	Info	Spermine synthase	SL011200	SMS	6611	Arginine and proline metabolism, beta-Alanine metabolism, Cysteine and methionine metabolism, Glutathione metabolism, Metabolic pathways
313	0.0332943	0.774	2056.09	1768.64	1.16	9065-28	Info	Alpha-taxilin	SL007220	TXLNA	200081	Cytokine Network
314	0.0333443	0.774	1345.51	1088.74	1.24	18401-18	Info	Alpha-ketoglutarate-dependent dioxygenase alkB homolog 3	SL021349	ALKBH3	221120
315	0.0334686	0.774	5241.6	7460.91	0.7	12812-25	Info	Acylphosphatase-2	SL009425	ACYP2	98	Pyruvate metabolism
316	0.0337261	0.778	921.56	716.85	1.29	16599-38	Info	GPN-loop GTPase 1	SL018803	GPN1	11321
317	0.0338343	0.778	1411.28	1256.45	1.12	11601-26	Info	ATP-dependent RNA helicase DHX8	SL019516	DHX8	1659	Spliceosome
318	0.0342909	0.779	1878.56	1584.66	1.19	22799-17	Info	TBC1 domain family member 28	SL022928	TBC1D28	254272
319	0.0343021	0.779	3036.05	2441.07	1.24	19282-3	Info	Ras-related protein Rab-13	SL008534	RAB13	5872	Tight junction
320	0.034414	0.779	2997.04	1950.74	1.54	18381-16	Info	Aldehyde dehydrogenase, mitochondrial	SL004755	ALDH2	217	Arginine and proline metabolism, Ascorbate and aldarate metabolism, beta-Alanine metabolism, Fatty acid degradation, Glycerolipid metabolism, Glycolysis / Gluconeogenesis, Histidine metabolism, Lysine degradation, Metabolic pathways, Pentose and glucuronate interconversions, Propanoate metabolism, Pyruvate metabolism, Tryptophan metabolism, Valine, leucine and isoleucine degradation
321	0.0345134	0.779	920.11	645.98	1.42	9545-156	Info	Granzyme K	SL004563	GZMK	3003
322	0.0346118	0.779	4513.99	5152.79	0.88	9377-25	Info	Kit ligand	SL002787	KITLG	4254	CDK Regulation of DNA Replication, Erythrocyte Differentiation Pathway, IL 17 Signaling Pathway, Melanocyte Development and Pigmentation Pathway, Regulation of BAD phosphorylation, Cytokine-cytokine receptor interaction, Hematopoietic cell lineage, Melanogenesis, Pathways in cancer
323	0.0347074	0.779	3953.48	2994.35	1.32	7625-27	Info	14-3-3 protein theta	SL008071	YWHAQ	10971	Cell Cycle: G2/M Checkpoint, Cell cycle, Neurotrophin signaling pathway, Oocyte meiosis, Pathogenic Escherichia coli infection
324	0.0347758	0.779	4203.97	3293.89	1.28	8922-4	Info	Transmembrane and coiled-coil domains protein 3:region 1	SL026005	TMCC3	57458
325	0.0348978	0.779	269.84	305.56	0.88	11342-59	Info	Plexin domain-containing protein 2:Cytoplasmic domain	SL025966	PLXDC2	84898
326	0.0350355	0.779	291.44	362.87	0.8	17751-68	Info	Beta-crystallin B1	SL020925	CRYBB1	1414
327	0.0350676	0.779	11035	6450.15	1.71	14636-25	Info	Ribonuclease UK114	SL005350	RIDA	10247
328	0.0351309	0.779	708.51	1124.6	0.63	5636-10	Info	Microfibril-associated glycoprotein 4	SL002084	MFAP4	4239
329	0.0351627	0.779	1485.8	2117.41	0.7	11178-21	Info	Sushi, von Willebrand factor type A, EGF and pentraxin domain-containing protein 1:EGF-like domains 4-6	SL025996	SVEP1	79987
330	0.0353199	0.78	1312.06	1086.28	1.21	11952-1	Info	Immunoglobulin superfamily DCC subclass member 3:Cytoplasmic domain	SL025881	IGDCC3	9543
331	0.0357451	0.785	2940.71	2472.9	1.19	3037-62	Info	Interleukin-1 beta	SL001795	IL1B	3553	IL 5 Signaling Pathway, Msp/Ron Receptor Signaling Pathway, NFkB activation by Nontypeable Hemophilus influenzae, Signal transduction through IL1R, African trypanosomiasis, Alzheimer's disease, Amoebiasis, Apoptosis, Chagas disease (American trypanosomiasis), Cytokine-cytokine receptor interaction, Cytosolic DNA-sensing pathway, Graft-versus-host disease, Hematopoietic cell lineage, Leishmaniasis…
332	0.0357722	0.785	4713.15	4071.73	1.16	19767-20	Info	G1/S-specific cyclin-E1	SL000129	CCNE1	898	CDK Regulation of DNA Replication, Cell Cycle: G1/S Check Point , Cyclin E Destruction Pathway, Cyclins and Cell Cycle Regulation, E2F1 Destruction Pathway, Influence of Ras and Rho proteins on G1 to S Transition, p53 Signaling Pathway, Regulation of p27 Phosphorylation during Cell Cycle Progression, Cell cycle, Oocyte meiosis, p53 signaling pathway, Pathways in cancer, Prostate cancer, Small cel…
333	0.0362259	0.792	4253.07	3073.67	1.38	22479-64	Info	Inositol hexakisphosphate kinase 2	SL007750	IP6K2	51447
334	0.0363795	0.792	9505.25	7790.13	1.22	21793-4	Info	FGFR1 oncogene partner	SL019465	CEP43	11116
335	0.0363901	0.792	2609.7	2259.78	1.15	19752-197	Info	Methionine aminopeptidase 1D, mitochondrial	SL013968	METAP1D	254042
336	0.0367226	0.795	36819.3	49262.9	0.75	3580-25	Info	Alpha-1-antitrypsin	SL000249	SERPINA1	5265	Complement and coagulation cascades
337	0.0367614	0.795	1205.49	1507.34	0.8	3331-8	Info	RGM domain family member B	SL010468	RGMB	285704
338	0.037131	0.798	957.04	1620.46	0.59	3799-11	Info	Carbonic anhydrase 3	SL004867	CA3	761	Nitrogen metabolism
339	0.0371708	0.798	4837.28	3640.21	1.33	8039-41	Info	Protein FAM177A1	SL018368	FAM177A1	283635
340	0.0372193	0.798	2910.34	3879.1	0.75	25964-12	Info	Complement C1q tumor necrosis factor-related protein 4	SL012817	C1QTNF4	114900
341	0.0378019	0.801	1144.57	1463.28	0.78	4968-50	Info	Macrophage-capping protein	SL008099	CAPG	822
342	0.0378184	0.801	3547.9	4876.24	0.73	2516-57	Info	C-C motif chemokine 21	SL003193	CCL21	6366	Chemokine signaling pathway, Cytokine-cytokine receptor interaction
343	0.0379539	0.801	2663.14	3437.25	0.77	18310-26	Info	Selenoprotein W	SL014876	SELENOW	6415
344	0.0379866	0.801	769.47	622.78	1.24	13668-44	Info	Tyrosine-protein kinase receptor TYRO3	SL004136	TYRO3	7301
345	0.0379978	0.801	1080.96	962.08	1.12	6351-55	Info	B-cell antigen receptor complex-associated protein beta chain	SL017426	CD79B	974	B Cell Receptor Complex, BCR Signaling Pathway, CTCF: First Multivalent Nuclear Factor, B cell receptor signaling pathway
346	0.0380916	0.801	2077.5	2960.57	0.7	16583-8	Info	Bis(5'-nucleosyl)-tetraphosphatase [asymmetrical]	SL020189	NUDT2	318	Purine metabolism, Pyrimidine metabolism
347	0.0381321	0.801	12789.9	8542.37	1.5	3446-7	Info	Interleukin-18 receptor 1	SL004152	IL18R1	8809	IL12 and Stat4 Dependent Signaling Pathway in Th1 Development, Selective expression of chemokine receptors during T-cell polarization, Th1/Th2 Differentiation, Cytokine-cytokine receptor interaction
348	0.0382401	0.801	5842.49	3762.45	1.55	10428-1	Info	Killer cell immunoglobulin-like receptor 2DS2	SL018045	KIR2DS2	100132285
349	0.0387699	0.803	5819.21	7074.95	0.82	3298-52	Info	Contactin-4	SL010454	CNTN4	152330
350	0.0388779	0.803	1737.14	2522.42	0.69	13708-56	Info	Kallikrein-8	SL003915	KLK8	11202
351	0.0389263	0.803	1860.76	1692.95	1.1	12423-38	Info	APOBEC1 complementation factor	SL019697	A1CF	29974
352	0.0390498	0.803	764.28	1079.86	0.71	2765-4	Info	Growth/differentiation factor 11/8	SL021043	GDF11|MSTN	10220
353	0.0390917	0.803	2817.73	2429.43	1.16	15310-61	Info	Protein regulator of cytokinesis 1	SL007011	PRC1	9055
354	0.0391578	0.803	3334.41	2521.71	1.32	19506-6	Info	Glycine N-acyltransferase	SL015017	GLYAT	10249
355	0.0392905	0.803	10699	13949.6	0.77	12747-89	Info	RNA-binding protein 3	SL010231	RBM3	5935
356	0.0392969	0.803	21555.6	14687.6	1.47	11214-40	Info	DnaJ homolog subfamily B member 9	SL019363	DNAJB9	4189
357	0.0394922	0.803	3656.05	6918.56	0.53	13460-4	Info	Chondroadherin	SL012363	CHAD	1101	ECM-receptor interaction, Focal adhesion
358	0.0395165	0.803	3950.02	2700.51	1.46	20387-277	Info	Coiled-coil-helix-coiled-coil-helix domain-containing protein 7	SL021982	CHCHD7	79145
359	0.0395492	0.803	210.67	254.48	0.83	19148-58	Info	Mitochondrial import inner membrane translocase subunit Tim8 A	SL012993	TIMM8A	1678
360	0.0399546	0.809	2787.53	3609.85	0.77	11109-56	Info	Sushi, von Willebrand factor type A, EGF and pentraxin domain-containing protein 1:Sushi 15-18	SL025995	SVEP1	79987
361	0.0400992	0.809	836.21	708.23	1.18	12521-3	Info	Cyclin-dependent kinase 4 inhibitor C	SL007230	CDKN2C	1031	Cyclins and Cell Cycle Regulation, Cell cycle
362	0.0402081	0.809	3734.36	2762.67	1.35	24680-51	Info	Thioredoxin domain-containing protein 1	SL007663	TMX1	81542
363	0.0402703	0.809	1353.45	1180.45	1.15	2632-5	Info	Interleukin-12 receptor subunit beta-1	SL004148	IL12RB1	3594	IL12 and Stat4 Dependent Signaling Pathway in Th1 Development, NO2-dependent IL 12 Pathway in NK cells, Selective expression of chemokine receptors during T-cell polarization, Th1/Th2 Differentiation, Cytokine-cytokine receptor interaction, Jak-STAT signaling pathway
364	0.0406676	0.814	4016.43	2968.79	1.35	16746-12	Info	Activin B	SL003950	INHBB	3625	Cytokine-cytokine receptor interaction, TGF-beta signaling pathway
365	0.0409112	0.817	2511.79	2174.22	1.16	6940-18	Info	Junctophilin-1	SL016525	JPH1	56704
366	0.0412503	0.819	1111.64	1769.52	0.63	2836-68	Info	Neutrophil gelatinase-associated lipocalin	SL000695	LCN2	3934
367	0.0413059	0.819	1520.07	1385.86	1.1	6354-13	Info	Hephaestin-like protein 1	SL017441	HEPHL1	341208
368	0.0413737	0.819	870.57	1224.46	0.71	7083-74	Info	Matrilin-4	SL008508	MATN4	8785
369	0.041955	0.829	2462	2200.04	1.12	6575-79	Info	ADAMTS-like protein 1	SL012697	ADAMTSL1	92949
370	0.042154	0.83	4656.79	3681.44	1.26	18190-15	Info	Caspase recruitment domain-containing protein 18	SL007302	CARD18	59082	NOD-like receptor signaling pathway
371	0.04263	0.838	4623.32	3690.52	1.25	19558-10	Info	Low-density lipoprotein receptor-related protein 4	SL007029	LRP4	4038
372	0.0429973	0.842	5422.35	4606.05	1.18	3591-51	Info	Cadherin-6	SL004865	CDH6	1004
373	0.0432392	0.845	1236.15	2196.46	0.56	13692-154	Info	WNT1-inducible-signaling pathway protein 1	SL004689	CCN4	8840
374	0.043908	0.853	951.23	778.74	1.22	4128-27	Info	C-C motif chemokine 24	SL003104	CCL24	6369	Chemokine signaling pathway, Cytokine-cytokine receptor interaction
375	0.0441527	0.853	1873.84	1084.47	1.73	3221-54	Info	Secreted frizzled-related protein 1	SL003770	SFRP1	6422	Wnt signaling pathway
376	0.0444419	0.853	2958.08	1724.48	1.72	5400-52	Info	Leptin receptor, soluble	SL003184	LEPR	3953	Reversal of Insulin Resistance by Leptin, Adipocytokine signaling pathway, Cytokine-cytokine receptor interaction, Jak-STAT signaling pathway, Neuroactive ligand-receptor interaction
377	0.0444931	0.853	1757.58	1582.86	1.11	12345-4	Info	Anaphase-promoting complex subunit 10	SL019703	ANAPC10	10393	Cell cycle, Oocyte meiosis, Progesterone-mediated oocyte maturation, Ubiquitin mediated proteolysis
378	0.0445419	0.853	1735.48	2061.76	0.84	8956-96	Info	Scavenger receptor class F member 2:Extracellular domain	SL025991	SCARF2	91179
379	0.0446711	0.853	12987.1	6082.3	2.14	9213-24	Info	Formimidoyltransferase-cyclodeaminase	SL018900	FTCD	10841	Histidine metabolism, Metabolic pathways, One carbon pool by folate
380	0.0447028	0.853	4334.29	5502.22	0.79	12724-81	Info	Cold-inducible RNA-binding protein	SL005468	CIRBP	1153
381	0.0447157	0.853	2710.63	3562.44	0.76	20586-18	Info	Contactin-3	SL012856	CNTN3	5067
382	0.0448477	0.853	202.47	174.22	1.16	10453-7	Info	Carcinoembryonic antigen-related cell adhesion molecule 20	SL018233	CEACAM20	125931
383	0.0449026	0.853	1561.91	1029.64	1.52	25433-25	Info	Putative methyltransferase NSUN6	SL023200	NSUN6	221078
384	0.0449411	0.853	50986.1	61919.3	0.82	6049-64	Info	Receptor-type tyrosine-protein phosphatase S	SL006532	PTPRS	5802
385	0.045506	0.862	2619.34	3586.43	0.73	3041-55	Info	C-type mannose receptor 2	SL008416	MRC2	9902	Phagosome
386	0.0456823	0.863	114992	158809	0.72	13671-40	Info	Neutrophil elastase	SL000401	ELANE	1991	Proepithelin Conversion to Epithelin and Wound Repair Control, Systemic lupus erythematosus
387	0.0458059	0.863	2578.7	2160.35	1.19	3423-59	Info	Chymase	SL005250	CMA1	1215	Angiotensin-converting enzyme 2 regulates heart function, Renin-angiotensin system
388	0.0459147	0.863	1351.65	1702.95	0.79	8005-1	Info	Matrix-remodeling-associated protein 7	SL018347	MXRA7	439921
389	0.0462937	0.867	3290.14	2918.01	1.13	4559-64	Info	Kynureninase	SL013969	KYNU	8942	Metabolic pathways, Tryptophan metabolism
390	0.0465373	0.868	5638.57	8083.31	0.7	15533-97	Info	Macrophage scavenger receptor types I and II:Extracellular domain	SL025926	MSR1	4481	Phagosome
391	0.0465634	0.868	1319.85	1809.58	0.73	23281-29	Info	ADP-ribosylation factor-like protein 8A	SL023391	ARL8A	127829
392	0.0474404	0.876	788.32	694.63	1.13	13620-10	Info	ATPase ASNA1	SL016377	GET3	439
393	0.0474877	0.876	2063.99	1147.81	1.8	13713-164	Info	Vesicle-trafficking protein SEC22a	SL020224	SEC22A	26984
394	0.0475228	0.876	1536.81	1375.94	1.12	13453-2	Info	39S ribosomal protein L33, mitochondrial	SL020083	MRPL33	9553
395	0.0476062	0.876	1032.97	1458.17	0.71	20561-15	Info	Contactin-6	SL020683	CNTN6	27255
396	0.0477269	0.876	259.12	347.51	0.75	13733-5	Info	Interleukin-12 subunit beta	SL004250	IL12B	3593	Th1/Th2 Differentiation, African trypanosomiasis, Allograft rejection, Amoebiasis, Chagas disease (American trypanosomiasis), Cytokine-cytokine receptor interaction, Jak-STAT signaling pathway, Leishmaniasis, RIG-I-like receptor signaling pathway, Toll-like receptor signaling pathway, Toxoplasmosis, Type I diabetes mellitus
397	0.0478108	0.876	4636.03	4043.42	1.15	21856-59	Info	Ketohexokinase	SL008840	KHK	3795	Fructose and mannose metabolism, Metabolic pathways
398	0.0478558	0.876	890.34	1324.01	0.67	22527-4	Info	PDZ and LIM domain protein 3	SL008220	PDLIM3	27295
399	0.0480548	0.878	1395.06	2055.98	0.68	3234-23	Info	Coiled-coil domain-containing protein 80	SL010390	CCDC80	151887
400	0.0484443	0.88	4755.14	3842.8	1.24	23226-42	Info	ATP synthase B chain, mitochondrial	SL008062	ATP5PB	515
401	0.0484695	0.88	1112.3	955.99	1.16	3761-4	Info	Prostaglandin G/H synthase 2	SL000027	PTGS2	5743	Eicosanoid Metabolism, Mechanism of Acetaminophen Activity and Toxicity, Mechanism of Gene Regulation by Peroxisome Proliferators via PPARa(alpha), Arachidonic acid metabolism, Leishmaniasis, Metabolic pathways, Pathways in cancer, Small cell lung cancer, VEGF signaling pathway
402	0.048521	0.88	2889.28	2291.76	1.26	21655-18	Info	LisH domain-containing protein FOPNL	SL022044	CEP20	123811
403	0.0487074	0.881	3522.12	3140.22	1.12	8913-22	Info	Sialic acid-binding Ig-like lectin 11:Cytoplasmic domain, Isoform 2	SL025983	SIGLEC11	114132
404	0.0488105	0.881	1245.8	1660.16	0.75	18942-11	Info	Proteasome subunit beta type-9	SL016413	PSMB9	5698	Antigen Processing and Presentation, Proteasome
405	0.0489976	0.882	7399.79	10528.5	0.7	5346-24	Info	Copine-1:Ca2+-dependent membrane-targeting module domains 1 and 2	SL025823	CPNE1	8904
406	0.0492615	0.884	3013.75	4722.75	0.64	13114-50	Info	Lumican	SL006230	LUM	4060	Small Leucine-rich Proteoglycan (SLRP) molecules
407	0.0495407	0.886	3329.91	4160.84	0.8	10903-50	Info	Syntaxin-8	SL017987	STX8	9482	SNARE interactions in vesicular transport
408	0.0495676	0.886	557.72	1088.71	0.51	3714-49	Info	Creatine kinase M-type:Creatine kinase B-type heterodimer	SL000382	CKB|CKM	1152
409	0.0497539	0.886	608.29	696.93	0.87	23594-2	Info	Nuclear receptor 2C2-associated protein	SL023517	NR2C2AP	126382
410	0.0498434	0.886	1473.01	993.83	1.48	16320-139	Info	CD320 antigen	SL009127	CD320	51293

## Sheet: alt IDH proteome
Description of the problem:
Number of classes: 2
Number of genes that passed filtering criteria: 7289
Type of univariate test used: Two-sample T-test
Class variable : IDH.stats
Random variance model for univariate tests: OFF
Nominal significance level of each univariate test: 0.05
Genes which are differentially expressed among classes:
Number of genes significant at 0.05 level of the univariate test: 476
Table 1 - Sorted by p-value of the univariate test.
Class 1: mt (4 samples); Class 2: wt (37 samples).
The first 476 genes are significant at the nominal 0.05 level of the univariate test
	Parametric p-value	FDR	Geom mean of intensities in class 1	Geom mean of intensities in class 2	Fold-change	UniqueID	Anno-	Name	CloneID	Symbol	EntrezID	DefinedGenelist
							tations
1	9.11e-05	0.35	1.64	1.02	1.62	15471-29	Info	Pancreatic lipase-related protein 2	SL012442	PNLIPRP2	5408	Fat digestion and absorption, Glycerolipid metabolism, Metabolic pathways, Pancreatic secretion
2	0.0001469	0.35	0.79	1.03	0.77	6940-18	Info	Junctophilin-1	SL016525	JPH1	56704
3	0.0001809	0.35	0.83	1.01	0.83	4988-49	Info	Fibroblast growth factor receptor 4	SL002036	FGFR4	2264	Endocytosis, MAPK signaling pathway, Regulation of actin cytoskeleton
4	0.0003245	0.35	0.66	0.99	0.66	3603-60	Info	C-type lectin domain family 7 member A	SL007640	CLEC7A	64581	Phagosome
5	0.0003275	0.35	0.77	1	0.77	3067-67	Info	Growth/differentiation factor 9	SL005234	GDF9	2661
6	0.0003638	0.35	0.75	1.01	0.74	13547-5	Info	5-hydroxytryptamine receptor 7	SL019581	HTR7	3363	Calcium signaling pathway, Neuroactive ligand-receptor interaction
7	0.0003911	0.35	0.86	0.99	0.86	2962-50	Info	Parathyroid hormone-related protein	SL002561	PTHLH	5744
8	0.000429	0.35	0.75	1	0.74	3640-14	Info	alpha-2-macroglobulin receptor-associated protein	SL005263	LRPAP1	4043
9	0.0004595	0.35	1.31	0.99	1.32	8326-63	Info	Single Ig IL-1-related receptor	SL003752	SIGIRR	59307
10	0.0006596	0.35	1.83	1.05	1.74	8660-5	Info	Olfactomedin-like protein 3	SL009409	OLFML3	56944
11	0.0007155	0.35	0.83	1	0.83	4993-16	Info	Glutathione S-transferase A3	SL000670	GSTA3	2940	Drug metabolism - cytochrome P450, Glutathione metabolism, Metabolism of xenobiotics by cytochrome P450
12	0.0008093	0.35	0.68	1.01	0.68	3620-67	Info	Interleukin-22 receptor subunit alpha-1	SL007806	IL22RA1	58985	Cytokine-cytokine receptor interaction, Jak-STAT signaling pathway
13	0.0008468	0.35	0.82	1.02	0.81	4880-21	Info	Growth/differentiation factor 2	SL007756	GDF2	2658
14	0.0008781	0.35	0.88	0.99	0.88	14070-56	Info	Intersectin-1	SL018907	ITSN1	6453
15	0.000922	0.35	0.6	1.02	0.58	2514-65	Info	Ephrin-B3:Extracellular domain	SL025848	EFNB3	1949	Axon guidance
16	0.0010132	0.35	0.64	1.13	0.56	3487-32	Info	C-X-C motif chemokine 13	SL003167	CXCL13	10563	Chemokine signaling pathway, Cytokine-cytokine receptor interaction
17	0.0010645	0.35	0.67	1.03	0.65	2605-49	Info	Tumor necrosis factor receptor superfamily member 8	SL004180	TNFRSF8	943	Cytokine-cytokine receptor interaction
18	0.0011324	0.35	0.85	0.99	0.86	9838-4	Info	Mothers against decapentaplegic homolog 1	SL004095	SMAD1	4086	ALK in cardiac myocytes, CTCF: First Multivalent Nuclear Factor, TGF-beta signaling pathway
19	0.0011432	0.35	0.73	0.97	0.76	5639-49	Info	Neuropilin and tolloid-like protein 1	SL017092	NETO1	81832
20	0.0011519	0.35	0.74	0.99	0.75	2746-56	Info	Cytokine receptor-like factor 2	SL005226	CRLF2	64109	Cytokine-cytokine receptor interaction, Jak-STAT signaling pathway
21	0.0012041	0.35	1.51	1.01	1.5	17706-4	Info	Protein phosphatase 1 regulatory subunit 1A	SL020934	PPP1R1A	5502	Long-term potentiation
22	0.001312	0.35	0.77	0.96	0.8	8833-20	Info	Tumor necrosis factor ligand superfamily member 10	SL000599	TNFSF10	8743	Induction of apoptosis through DR3 and DR4/5 Death Receptors , Apoptosis, Cytokine-cytokine receptor interaction, Natural killer cell mediated cytotoxicity
23	0.0013197	0.35	0.74	1.07	0.69	15465-79	Info	Protein canopy homolog 4	SL012684	CNPY4	245812
24	0.001342	0.35	0.83	0.98	0.84	22845-3	Info	28S ribosomal protein S14, mitochondrial	SL022840	MRPS14	63931
25	0.0013792	0.35	0.7	0.94	0.75	3891-56	Info	Methyl-CpG-binding domain protein 4	SL009629	MBD4	8930	Base excision repair
26	0.00149	0.35	1.28	1.03	1.24	7200-4	Info	Leucine-rich repeat and fibronectin type-III domain-containing protein 2	SL018112	LRFN2	57497
27	0.001541	0.35	0.81	1	0.81	3065-65	Info	Fibroblast growth factor 5	SL004339	FGF5	2250	MAPK signaling pathway, Melanoma, Pathways in cancer, Regulation of actin cytoskeleton
28	0.0015855	0.35	0.85	0.99	0.86	9897-9	Info	DNA replication licensing factor MCM6	SL002090	MCM6	4175	CDK Regulation of DNA Replication, Cell cycle, DNA replication
29	0.0016459	0.35	1.38	1.01	1.36	7871-16	Info	Transmembrane protein 132A	SL008988	TMEM132A	54972
30	0.0016972	0.35	0.51	2	0.25	15525-294	Info	Alcohol dehydrogenase 1C	SL014682	ADH1C	126	Drug metabolism - cytochrome P450, Fatty acid degradation, Glycolysis / Gluconeogenesis, Metabolic pathways, Metabolism of xenobiotics by cytochrome P450, Retinol metabolism, Tyrosine metabolism
31	0.0017025	0.35	2.16	1.2	1.8	7140-1	Info	Chymotrypsin-like elastase family member 2A	SL012410	CELA2A	63036	Proepithelin Conversion to Epithelin and Wound Repair Control, Pancreatic secretion, Protein digestion and absorption
32	0.0017232	0.35	0.73	1.01	0.72	3587-53	Info	Bone morphogenetic protein 10	SL007056	BMP10	27302	ALK in cardiac myocytes
33	0.001754	0.35	2.27	0.95	2.38	4474-19	Info	Ubiquitin	SL004070	RPS27A	6233	Ribosome
34	0.001811	0.35	0.76	1.02	0.75	13094-75	Info	R-spondin-3	SL018509	RSPO3	84870
35	0.0018235	0.35	0.81	0.98	0.83	3797-1	Info	Cadherin-2	SL000638	CDH2	1000	Arrhythmogenic right ventricular cardiomyopathy (ARVC), Cell adhesion molecules (CAMs)
36	0.0018383	0.35	0.71	0.96	0.74	2333-72	Info	Transforming growth factor beta-1	SL000584	TGFB1	7040	ALK in cardiac myocytes, Cell Cycle: G1/S Check Point , CTCF: First Multivalent Nuclear Factor, Cytokines and Inflammatory Response, Erythrocyte Differentiation Pathway, Function of SLRP in Bone: An Integrated View, MAPKinase Signaling Pathway, p38 MAPK Signaling Pathway , Role of Tob in T-cell activation, Selective expression of chemokine receptors during T-cell polarization, Signal transduction…
37	0.0018628	0.35	0.76	1.02	0.75	16315-105	Info	Vascular endothelial growth factor receptor 1	SL003321	FLT1	2321	Actions of Nitric Oxide in the Heart, VEGF, Hypoxia, and Angiogenesis, Cytokine-cytokine receptor interaction, Endocytosis, Focal adhesion, Rheumatoid arthritis
38	0.0019207	0.35	2.22	1.21	1.84	5671-1	Info	Chymotrypsinogen B	SL000353	CTRB1	1504	Pancreatic secretion, Protein digestion and absorption
39	0.0019923	0.35	0.68	1.07	0.64	13435-31	Info	Interleukin-20 receptor subunit beta	SL005182	IL20RB	53833	Cytokine-cytokine receptor interaction, Jak-STAT signaling pathway
40	0.0019985	0.35	0.65	1.1	0.59	2570-72	Info	Insulin-like growth factor-binding protein 2	SL000466	IGFBP2	3485	Ghrelin: Regulation of Food Intake and Energy Homeostasis
41	0.0020385	0.35	0.85	1.05	0.81	5252-33	Info	Dual 3',5'-cyclic-AMP and -GMP phosphodiesterase 11A	SL016555	PDE11A	50940	Purine metabolism
42	0.0020585	0.35	0.89	1.01	0.88	22103-25	Info	Cyclin-dependent kinase 20	SL021166	CDK20	23552
43	0.0021858	0.35	0.8	1.04	0.77	22512-18	Info	Neuroguidin	SL022939	NGDN	25983
44	0.0021904	0.35	0.58	1.79	0.32	18188-12	Info	Glycine amidinotransferase, mitochondrial	SL008715	GATM	2628	Arginine and proline metabolism, Glycine, serine and threonine metabolism, Metabolic pathways
45	0.002253	0.35	0.85	1.01	0.85	9576-58	Info	Motor neuron and pancreas homeobox protein 1	SL019054	MNX1	3110	Maturity onset diabetes of the young
46	0.0022635	0.35	0.62	1.01	0.62	11215-6	Info	Cadherin-15:Cytoplasmic domain	SL025808	CDH15	1013	Cell adhesion molecules (CAMs)
47	0.0023562	0.35	0.82	0.99	0.83	4553-65	Info	Hepatoma-derived growth factor-related protein 2	SL014009	HDGFL2	84717
48	0.0023637	0.35	0.8	1.03	0.78	24954-83	Info	AP-1 complex subunit beta-1	SL008185	AP1B1	162	Lysosome
49	0.0023842	0.35	1.89	0.99	1.92	2575-5	Info	Leptin	SL000498	LEP	3952	Reversal of Insulin Resistance by Leptin, Adipocytokine signaling pathway, Cytokine-cytokine receptor interaction, Jak-STAT signaling pathway, Neuroactive ligand-receptor interaction
50	0.0024044	0.35	1.38	0.96	1.44	6923-1	Info	Procollagen-lysine,2-oxoglutarate 5-dioxygenase 2	SL012351	PLOD2	5352	Lysine degradation
51	0.0024554	0.351	0.75	0.96	0.78	3400-49	Info	Serine/threonine-protein kinase TBK1	SL007747	TBK1	29110	Cytosolic DNA-sensing pathway, Hepatitis C, RIG-I-like receptor signaling pathway, Toll-like receptor signaling pathway
52	0.0025034	0.351	0.76	0.99	0.77	5534-49	Info	Tumor necrosis factor receptor superfamily member 10B:Extracellular domain, TNFR-Cys domains 1-3	SL026015	TNFRSF10B	8795	Apoptosis, Cytokine-cytokine receptor interaction, Natural killer cell mediated cytotoxicity, p53 signaling pathway
53	0.0025847	0.355	1.4	0.95	1.48	21528-12	Info	Bcl-2-modifying factor	SL022503	BMF	90427
54	0.0027365	0.359	0.88	1	0.88	12585-39	Info	DNA excision repair protein ERCC-1	SL009589	ERCC1	2067	Nucleotide excision repair
55	0.0028537	0.359	0.61	0.99	0.62	2794-60	Info	Superoxide dismutase [Cu-Zn]	SL000581	SOD1	6647	Cardiac Protection Against ROS , Free Radical Induced Apoptosis, The IGF-1 Receptor and Longevity, Amyotrophic lateral sclerosis (ALS), Huntington's disease, Peroxisome, Prion diseases
56	0.0029197	0.359	0.75	0.98	0.77	2949-6	Info	Group 10 secretory phospholipase A2	SL004067	PLA2G10	8399	alpha-Linolenic acid metabolism, Arachidonic acid metabolism, Ether lipid metabolism, Fat digestion and absorption, Fc epsilon RI signaling pathway, Glycerophospholipid metabolism, GnRH signaling pathway, Linoleic acid metabolism, Long-term depression, MAPK signaling pathway, Metabolic pathways, Pancreatic secretion, Toxoplasmosis, Vascular smooth muscle contraction, VEGF signaling pathway
57	0.0029392	0.359	1.29	0.95	1.35	8924-55	Info	Neuron-specific vesicular protein calcyon	SL018108	CALY	50632
58	0.0030568	0.359	0.84	0.98	0.85	19279-42	Info	Retinol-binding protein 1	SL005471	RBP1	5947
59	0.0031037	0.359	0.63	1.03	0.61	2645-54	Info	Protein kinase C zeta type	SL000557	PRKCZ	5590	Phosphoinositides and their downstream targets., Chemokine signaling pathway, Endocytosis, Insulin signaling pathway, Tight junction, Type II diabetes mellitus
60	0.0031428	0.359	1.38	0.96	1.43	6973-111	Info	Insulin-like growth factor II:Isoform 3, Pro-form	SL025882	IGF2	3481
61	0.0031451	0.359	0.58	1.93	0.3	23541-61	Info	Citrate lyase subunit beta-like protein, mitochondrial	SL023394	CLYBL	171425
62	0.0031872	0.359	0.83	1	0.83	12734-112	Info	Kinesin-like protein KIF22	SL019869	KIF22	3835
63	0.0033305	0.359	0.6	1.92	0.32	19197-95	Info	Acetyl-CoA acetyltransferase, mitochondrial	SL016788	ACAT1	38	Low-density lipoprotein (LDL) pathway during atherogenesis, Butanoate metabolism, Fatty acid degradation, Glyoxylate and dicarboxylate metabolism, Lysine degradation, Metabolic pathways, Propanoate metabolism, Pyruvate metabolism, Synthesis and degradation of ketone bodies, Terpenoid backbone biosynthesis, Tryptophan metabolism, Valine, leucine and isoleucine degradation
64	0.0033608	0.359	0.84	0.95	0.88	2994-71	Info	Interleukin-1 receptor-like 2	SL004875	IL1RL2	8808
65	0.003396	0.359	0.67	1.17	0.57	8819-3	Info	Insulin-like growth factor-binding protein 2	SL000466	IGFBP2	3485	Ghrelin: Regulation of Food Intake and Energy Homeostasis
66	0.0034031	0.359	0.83	0.98	0.85	12345-4	Info	Anaphase-promoting complex subunit 10	SL019703	ANAPC10	10393	Cell cycle, Oocyte meiosis, Progesterone-mediated oocyte maturation, Ubiquitin mediated proteolysis
67	0.0034544	0.359	2.47	0.97	2.53	22394-8	Info	Transcription factor 21	SL023045	TCF21	6943
68	0.0035616	0.359	0.81	1.01	0.8	3445-53	Info	Interleukin-15 receptor subunit alpha	SL004151	IL15RA	3601	Cytokine-cytokine receptor interaction, Intestinal immune network for IgA production, Jak-STAT signaling pathway
69	0.0036103	0.359	0.84	1.03	0.82	3585-54	Info	Basigin	SL009341	BSG	682
70	0.0036527	0.359	0.62	1.01	0.62	2421-7	Info	Brain-derived neurotrophic factor	SL003951	BDNF	627	Huntington's disease, MAPK signaling pathway, Neurotrophin signaling pathway
71	0.0036626	0.359	0.71	0.94	0.76	5253-1	Info	Calcium/calmodulin-dependent 3',5'-cyclic nucleotide phosphodiesterase 1A	SL011400	PDE1A	5136	Calcium signaling pathway, Purine metabolism, Taste transduction
72	0.003699	0.359	0.85	1	0.85	18313-4	Info	Isoaspartyl peptidase/L-asparaginase	SL009121	ASRGL1	80150
73	0.0037364	0.359	0.53	2.27	0.23	18397-5	Info	Aldo-keto reductase family 1 member C4	SL014729	AKR1C4	1109	Metabolic pathways, Metabolism of xenobiotics by cytochrome P450, Primary bile acid biosynthesis, Steroid hormone biosynthesis
74	0.0037772	0.359	0.8	0.97	0.82	17451-13	Info	Bcl-2-like protein 11	SL003706	BCL2L11	10018
75	0.0037843	0.359	1.32	1.01	1.31	5465-32	Info	Heparan-sulfate 6-O-sulfotransferase 1	SL014129	HS6ST1	9394	Glycosaminoglycan biosynthesis - heparan sulfate / heparin
76	0.0038471	0.359	0.8	1.09	0.73	5627-53	Info	Progonadoliberin-1	SL007071	GNRH1	2796	GnRH signaling pathway
77	0.0038797	0.359	0.87	0.98	0.89	6951-26	Info	Acid-sensing ion channel 4	SL017965	ASIC4	55515
78	0.0039574	0.359	1.65	1.06	1.55	18905-5	Info	Keratin, type I cytoskeletal 16	SL005387	KRT16	3868
79	0.004005	0.359	0.71	0.96	0.74	3685-53	Info	Membrane frizzled-related protein	SL010466	MFRP	83552
80	0.0041027	0.359	0.89	1.02	0.88	18179-56	Info	Spermine synthase	SL011200	SMS	6611	Arginine and proline metabolism, beta-Alanine metabolism, Cysteine and methionine metabolism, Glutathione metabolism, Metabolic pathways
81	0.0041085	0.359	0.81	0.96	0.84	11692-21	Info	SHC-transforming protein 4	SL019573	SHC4	399694	Bacterial invasion of epithelial cells, Chemokine signaling pathway, Chronic myeloid leukemia, ErbB signaling pathway, Focal adhesion, Glioma, Insulin signaling pathway, Natural killer cell mediated cytotoxicity, Neurotrophin signaling pathway
82	0.0041677	0.359	0.8	0.95	0.85	7925-18	Info	Single-pass membrane and coiled-coil domain-containing protein 2	SL018348	SMCO2	341346
83	0.0041771	0.359	1.89	0.96	1.98	21718-150	Info	Hyaluronidase-4	SL022647	HYAL4	23553	Glycosaminoglycan degradation, Metabolic pathways
84	0.004189	0.359	0.86	1.06	0.81	18324-61	Info	Sulfite oxidase, mitochondrial	SL020980	SUOX	6821	Sulfur metabolism
85	0.0042232	0.359	1.59	1.05	1.51	22479-64	Info	Inositol hexakisphosphate kinase 2	SL007750	IP6K2	51447
86	0.004363	0.359	0.7	0.92	0.76	9115-78	Info	ADAM DEC1	SL008406	ADAMDEC1	27299
87	0.0044233	0.359	0.83	0.95	0.87	5359-65	Info	Serine/threonine-protein kinase pim-1	SL002702	PIM1	5292	Acute myeloid leukemia, Jak-STAT signaling pathway
88	0.0044956	0.359	0.51	1.68	0.3	22405-61	Info	Phosphoenolpyruvate carboxykinase [GTP], mitochondrial	SL021781	PCK2	5106	Adipocytokine signaling pathway, Citrate cycle (TCA cycle), Glycolysis / Gluconeogenesis, Insulin signaling pathway, Metabolic pathways, PPAR signaling pathway, Proximal tubule bicarbonate reclamation, Pyruvate metabolism
89	0.0045423	0.359	1.92	1	1.91	8484-24	Info	Leptin	SL000498	LEP	3952	Reversal of Insulin Resistance by Leptin, Adipocytokine signaling pathway, Cytokine-cytokine receptor interaction, Jak-STAT signaling pathway, Neuroactive ligand-receptor interaction
90	0.0045521	0.359	1.15	1.02	1.13	13563-259	Info	Acyl-CoA-binding domain-containing protein 7	SL020184	ACBD7	414149
91	0.004586	0.359	1.32	0.96	1.37	2578-67	Info	C-C motif chemokine 2	SL000038	CCL2	6347	Low-density lipoprotein (LDL) pathway during atherogenesis, Msp/Ron Receptor Signaling Pathway, Pertussis toxin-insensitive CCR5 Signaling in Macrophage, Chagas disease (American trypanosomiasis), Chemokine signaling pathway, Cytokine-cytokine receptor interaction, Malaria, NOD-like receptor signaling pathway, Rheumatoid arthritis
92	0.0046267	0.359	0.65	1.41	0.46	19506-6	Info	Glycine N-acyltransferase	SL015017	GLYAT	10249
93	0.0046712	0.359	0.8	0.95	0.84	2982-82	Info	Galectin-4	SL005165	LGALS4	3960
94	0.004678	0.359	0.85	1	0.84	9513-9	Info	Fibroblast growth factor 22	SL007681	FGF22	27006	MAPK signaling pathway, Melanoma, Pathways in cancer, Regulation of actin cytoskeleton
95	0.0046806	0.359	0.6	1	0.6	9531-24	Info	Leukocyte-specific transcript 1 protein	SL014572	LST1	7940
96	0.0049284	0.374	0.73	1.08	0.67	3312-64	Info	High affinity immunoglobulin gamma Fc receptor I	SL010461	FCGR1A	2209	Fc gamma R-mediated phagocytosis, Hematopoietic cell lineage, Leishmaniasis, Osteoclast differentiation, Phagosome, Staphylococcus aureus infection, Systemic lupus erythematosus
97	0.0050093	0.374	0.84	0.99	0.85	8811-24	Info	BMP and activin membrane-bound inhibitor homolog:Extracellular domain	SL025802	BAMBI	25805
98	0.0050228	0.374	0.8	0.99	0.81	3520-58	Info	Transforming growth factor beta-3	SL000089	TGFB3	7043	ALK in cardiac myocytes, Cell Cycle: G1/S Check Point , CTCF: First Multivalent Nuclear Factor, Cytokines and Inflammatory Response, Erythrocyte Differentiation Pathway, Function of SLRP in Bone: An Integrated View, MAPKinase Signaling Pathway, p38 MAPK Signaling Pathway , Role of Tob in T-cell activation, Selective expression of chemokine receptors during T-cell polarization, Signal transduction…
99	0.0051078	0.376	0.78	0.95	0.82	18878-15	Info	Gremlin-1	SL007024	GREM1	26585
100	0.0052359	0.377	0.75	1.05	0.71	4155-3	Info	Tenascin	SL003198	TNC	3371	ECM-receptor interaction, Focal adhesion
101	0.0052525	0.377	0.75	0.98	0.76	8699-43	Info	Cysteine-rich motor neuron 1 protein:Cytoplasmic domain	SL025828	CRIM1	51232
102	0.005287	0.377	0.52	1.57	0.33	17758-79	Info	L-xylulose reductase	SL009078	DCXR	51181	Metabolic pathways, Pentose and glucuronate interconversions
103	0.0053465	0.377	0.76	0.93	0.82	9040-144	Info	Mammalian ependymin-related protein 1	SL008893	EPDR1	54749
104	0.0054337	0.377	0.74	0.94	0.79	5604-30	Info	Heparanase	SL007775	HPSE	10855	Glycosaminoglycan degradation, Metabolic pathways
105	0.0054379	0.377	1.52	0.99	1.53	25060-18	Info	NADP-dependent malic enzyme	SL007243	ME1	4199	Mechanism of Gene Regulation by Peroxisome Proliferators via PPARa(alpha), Shuttle for transfer of acetyl groups from mitochondria to the cytosol, Metabolic pathways, PPAR signaling pathway, Pyruvate metabolism
106	0.0055987	0.385	0.83	0.98	0.85	19765-17	Info	C-type lectin domain family 4 member G	SL008886	CLEC4G	339390
107	0.0056502	0.385	0.78	0.98	0.8	5443-62	Info	Atrial natriuretic factor	SL002505	NPPA	4878	ALK in cardiac myocytes, Corticosteroids and cardioprotection, NFAT and Hypertrophy of the heart (Transcription in the broken heart)
108	0.0060607	0.406	0.88	0.98	0.9	3388-58	Info	Serine/threonine-protein kinase PAK 5	SL010510	PAK5	57144
109	0.0060864	0.406	0.88	1.01	0.88	16616-137	Info	Beta-enolase	SL007119	ENO3	2027	Glycolysis / Gluconeogenesis, Metabolic pathways, RNA degradation
110	0.0061304	0.406	0.82	0.99	0.83	3477-63	Info	High affinity nerve growth factor receptor	SL005225	NTRK1	4914	Role of Erk5 in Neuronal Survival, Trka Receptor Signaling Pathway, Y branching of actin filaments, Apoptosis, Endocytosis, MAPK signaling pathway, Neurotrophin signaling pathway, Pathways in cancer, Thyroid cancer
111	0.0062504	0.409	1.89	1.14	1.65	5301-7	Info	Eotaxin	SL000406	CCL11	6356	CCR3 signaling in Eosinophils, IL 5 Signaling Pathway, The Role of Eosinophils in the Chemokine Network of Allergy, Asthma, Chemokine signaling pathway, Cytokine-cytokine receptor interaction
112	0.0062789	0.409	0.77	0.97	0.8	12543-76	Info	Zinc finger protein 560	SL019752	ZNF560	147741
113	0.0064357	0.413	0.84	1.07	0.79	8220-15	Info	Uncharacterized protein C10orf35	SL018432	FAM241B	219738
114	0.0064655	0.413	0.79	0.99	0.8	3201-49	Info	Kallikrein-5	SL003863	KLK5	25818
115	0.0065904	0.416	0.89	1.05	0.85	10024-44	Info	4-hydroxy-2-oxoglutarate aldolase, mitochondrial	SL019235	HOGA1	112817
116	0.0066133	0.416	1.55	1.04	1.49	13076-4	Info	Fragile X mental retardation syndrome-related protein 1	SL018149	FXR1	8087
117	0.0067372	0.419	1.32	1.02	1.3	2436-49	Info	C-X-C motif chemokine 16	SL004016	CXCL16	58191	Chemokine signaling pathway, Cytokine-cytokine receptor interaction
118	0.0068504	0.419	0.82	1.09	0.76	6260-14	Info	Tenascin	SL003198	TNC	3371	ECM-receptor interaction, Focal adhesion
119	0.0068722	0.419	0.31	0.94	0.32	9013-60	Info	Netrin-1	SL012395	NTN1	9423	Axon guidance
120	0.0069049	0.419	0.81	1.07	0.75	3738-54	Info	Macrophage colony-stimulating factor 1	SL002684	CSF1	1435	Cytokines and Inflammatory Response, Low-density lipoprotein (LDL) pathway during atherogenesis, METS affect on Macrophage Differentiation, Msp/Ron Receptor Signaling Pathway, Regulation of hematopoiesis by cytokines, Cytokine-cytokine receptor interaction, Hematopoietic cell lineage, Osteoclast differentiation, Rheumatoid arthritis
121	0.0069688	0.42	0.91	1.01	0.9	25913-17	Info	Ferritin heavy chain	SL007933	FTH1	2495	Porphyrin and chlorophyll metabolism
122	0.0071159	0.425	0.81	0.99	0.82	4594-22	Info	Pituitary adenylate cyclase-activating polypeptide 38	SL011498	ADCYAP1	116
123	0.0073857	0.428	0.77	0.93	0.83	11279-42	Info	Gamma-aminobutyric acid type B receptor subunit 1	SL019373	GABBR1	2550	Neuroactive ligand-receptor interaction
124	0.0074319	0.428	0.78	1	0.78	19572-10	Info	CCAAT/enhancer-binding protein gamma	SL006492	CEBPG	1054
125	0.0074486	0.428	0.76	0.95	0.8	3817-18	Info	Protein kinase C theta type	SL007358	PRKCQ	5588	Keratinocyte Differentiation, Adipocytokine signaling pathway, T cell receptor signaling pathway, Tight junction, Vascular smooth muscle contraction
126	0.0074821	0.428	0.78	1	0.78	3796-79	Info	Angiopoietin-related protein 4	SL007642	ANGPTL4	51129	PPAR signaling pathway
127	0.0075645	0.428	0.73	0.96	0.76	19516-10	Info	High mobility group protein HMGI-C	SL013047	HMGA2	8091
128	0.0075831	0.428	1.27	1	1.28	25472-12	Info	Brain-enriched guanylate kinase-associated protein	SL023774	BEGAIN	57596
129	0.0076191	0.428	0.71	1.02	0.7	2505-49	Info	GDNF family receptor alpha-3	SL004144	GFRA3	2676
130	0.0076404	0.428	1.16	0.99	1.17	6600-70	Info	RELT-like protein 2	SL017498	RELL2	285613
131	0.0077386	0.431	0.85	1.11	0.77	19568-17	Info	Interleukin-15	SL001775	IL15	3600	Cytokine Network, Cytokines and Inflammatory Response, Cytokine-cytokine receptor interaction, Intestinal immune network for IgA production, Jak-STAT signaling pathway, Rheumatoid arthritis
132	0.0080002	0.442	1.46	1.11	1.31	8337-65	Info	Receptor-type tyrosine-protein phosphatase U	SL018463	PTPRU	10076
133	0.0082266	0.449	0.6	1.32	0.45	17396-23	Info	Alcohol dehydrogenase 1A	SL008013	ADH1A	124	Drug metabolism - cytochrome P450, Fatty acid degradation, Glycolysis / Gluconeogenesis, Metabolic pathways, Metabolism of xenobiotics by cytochrome P450, Retinol metabolism, Tyrosine metabolism
134	0.0082596	0.449	0.84	1.06	0.8	5650-9	Info	Protein disulfide-isomerase A6	SL008205	PDIA6	10130	Protein processing in endoplasmic reticulum
135	0.0085026	0.454	1.28	1.03	1.25	20522-2	Info	Interleukin-1 receptor accessory protein-like 1	SL018781	IL1RAPL1	11141
136	0.0085159	0.454	0.62	1.57	0.4	18381-16	Info	Aldehyde dehydrogenase, mitochondrial	SL004755	ALDH2	217	Arginine and proline metabolism, Ascorbate and aldarate metabolism, beta-Alanine metabolism, Fatty acid degradation, Glycerolipid metabolism, Glycolysis / Gluconeogenesis, Histidine metabolism, Lysine degradation, Metabolic pathways, Pentose and glucuronate interconversions, Propanoate metabolism, Pyruvate metabolism, Tryptophan metabolism, Valine, leucine and isoleucine degradation
137	0.0085324	0.454	0.84	1.02	0.82	9182-3	Info	Low-density lipoprotein receptor-related protein 1, soluble:Extracellular domain, LDL receptor class A domains 11-20	SL025988	LRP1	4035	Alzheimer's disease, Malaria
138	0.0087677	0.455	0.84	0.96	0.87	17196-5	Info	ATP-dependent Clp protease proteolytic subunit, mitochondrial	SL011328	CLPP	8192
139	0.0087907	0.455	1.6	1	1.6	8982-65	Info	Thrombospondin-3	SL010148	THBS3	7059	ECM-receptor interaction, Focal adhesion, Malaria, Phagosome, TGF-beta signaling pathway
140	0.0088539	0.455	0.93	1.01	0.92	7203-125	Info	Beta-1,3-N-acetylglucosaminyltransferase radical fringe	SL008366	RFNG	5986	Notch signaling pathway, Other types of O-glycan biosynthesis
141	0.0089284	0.455	0.71	1.06	0.67	10818-36	Info	Sphingomyelin phosphodiesterase	SL008921	SMPD1	6609	Ceramide Signaling Pathway, Phospholipids as signalling intermediaries, Lysosome, Metabolic pathways, Sphingolipid metabolism
142	0.0089591	0.455	0.55	0.88	0.63	4924-32	Info	Interstitial collagenase	SL000521	MMP1	4312	Bladder cancer, Pathways in cancer, PPAR signaling pathway, Rheumatoid arthritis
143	0.0091262	0.455	0.85	0.98	0.87	5667-3	Info	Semaphorin-3B	SL012491	SEMA3B	7869	Axon guidance
144	0.0091761	0.455	0.68	1	0.67	23267-5	Info	BTB/POZ domain-containing protein KCTD6	SL022557	KCTD6	200845
145	0.0093024	0.455	0.86	0.99	0.87	16850-5	Info	Regulator of G-protein signaling 5	SL005359	RGS5	8490
146	0.0093089	0.455	0.82	1.03	0.8	8388-24	Info	Spastin:Cytoplasmic domain	SL025989	SPAST	6683
147	0.0094992	0.455	0.93	1.07	0.87	3083-71	Info	Tumor necrosis factor receptor superfamily member 27	SL005233	EDA2R	60401	Cytokine-cytokine receptor interaction
148	0.0095124	0.455	0.84	1.09	0.77	12662-82	Info	Delta(3,5)-Delta(2,4)-dienoyl-CoA isomerase, mitochondrial	SL004998	ECH1	1891	Peroxisome
149	0.0098933	0.455	0.79	0.97	0.81	3823-9	Info	Megakaryocyte-associated tyrosine-protein kinase	SL010505	MATK	4145
150	0.0099284	0.455	0.54	0.88	0.62	11104-13	Info	Chitinase-3-like protein 1	SL003340	CHI3L1	1116	Amino sugar and nucleotide sugar metabolism
151	0.0099413	0.455	0.82	1.15	0.72	6232-54	Info	T-lymphocyte activation antigen CD86	SL004131	CD86	942	Th1/Th2 Differentiation, The Co-Stimulatory Signal During T-cell Activation, Allograft rejection, Autoimmune thyroid disease, Cell adhesion molecules (CAMs), Graft-versus-host disease, Intestinal immune network for IgA production, Rheumatoid arthritis, Systemic lupus erythematosus, Toll-like receptor signaling pathway, Type I diabetes mellitus, Viral myocarditis
152	0.009965	0.455	0.79	1	0.79	3189-61	Info	Enteropeptidase	SL010372	TMPRSS15	5651
153	0.0100057	0.455	0.68	0.95	0.72	3580-25	Info	Alpha-1-antitrypsin	SL000249	SERPINA1	5265	Complement and coagulation cascades
154	0.0100859	0.455	0.79	0.97	0.81	3143-3	Info	T-cell surface glycoprotein CD4	SL002524	CD4	920	Activation of Csk by cAMP-dependent Protein Kinase Inhibits Signaling through the T Cell Receptor, Antigen Dependent B Cell Activation, Bystander B Cell Activation, Cytokines and Inflammatory Response, HIV Induced T Cell Apoptosis, HIV-1 defeats host-mediated resistance by CEM15, IL 17 Signaling Pathway, IL 5 Signaling Pathway, Lck and Fyn tyrosine kinases in initiation of TCR Activation, NO2-dep…
155	0.0101693	0.455	0.84	1	0.84	12803-9	Info	Zinc finger protein 329	SL019911	ZNF329	79673
156	0.0102525	0.455	0.75	1	0.75	8427-118	Info	R-spondin-3	SL018509	RSPO3	84870
157	0.010267	0.455	0.86	0.97	0.88	8094-20	Info	CDGSH iron-sulfur domain-containing protein 2	SL010824	CISD2	493856
158	0.0102883	0.455	0.84	0.97	0.86	4545-53	Info	Mitochondrial import inner membrane translocase subunit TIM14	SL006197	DNAJC19	131118
159	0.0103142	0.455	0.93	1.08	0.86	9834-62	Info	Alcohol dehydrogenase 1B	SL007996	ADH1B	125	Drug metabolism - cytochrome P450, Fatty acid degradation, Glycolysis / Gluconeogenesis, Metabolic pathways, Metabolism of xenobiotics by cytochrome P450, Retinol metabolism, Tyrosine metabolism
160	0.010324	0.455	0.64	1.87	0.34	15447-45	Info	Sorbitol dehydrogenase	SL000574	SORD	6652	Fructose and mannose metabolism, Metabolic pathways
161	0.010325	0.455	0.83	0.96	0.86	2939-10	Info	Artemin	SL004670	ARTN	9048
162	0.0104577	0.455	0.71	1.03	0.69	3232-28	Info	Tartrate-resistant acid phosphatase type 5	SL004118	ACP5	54	Lysosome, Osteoclast differentiation, Rheumatoid arthritis, Riboflavin metabolism
163	0.0104628	0.455	0.75	1.16	0.64	22985-160	Info	Insulin-like growth factor-binding protein 2	SL000466	IGFBP2	3485	Ghrelin: Regulation of Food Intake and Energy Homeostasis
164	0.0104691	0.455	0.62	0.93	0.66	9545-156	Info	Granzyme K	SL004563	GZMK	3003
165	0.0105509	0.455	0.81	1.01	0.81	2635-61	Info	Layilin	SL004646	LAYN	143903
166	0.0105588	0.455	2.16	1.17	1.84	15386-7	Info	Fatty acid-binding protein, adipocyte	SL005086	FABP4	2167	PPAR signaling pathway
167	0.0105599	0.455	0.8	0.99	0.8	2695-25	Info	Platelet endothelial cell adhesion molecule	SL001721	PECAM1	5175	Adhesion and Diapedesis of Granulocytes, Adhesion and Diapedesis of Lymphocytes, Adhesion Molecules on Lymphocyte, Cell to Cell Adhesion Signaling, Monocyte and its Surface Molecules, Neutrophil and Its Surface Molecules, Cell adhesion molecules (CAMs), Leukocyte transendothelial migration, Malaria
168	0.0105783	0.455	1.15	0.97	1.19	18896-23	Info	Heparan-sulfate 6-O-sulfotransferase 3	SL021212	HS6ST3	266722	Glycosaminoglycan biosynthesis - heparan sulfate / heparin
169	0.0105991	0.455	0.73	1.83	0.4	18342-2	Info	Phosphoserine aminotransferase	SL008364	PSAT1	29968	Glycine, serine and threonine metabolism, Metabolic pathways, Vitamin B6 metabolism
170	0.0106137	0.455	1.9	1.15	1.65	19127-1	Info	Heat shock protein beta-6	SL007954	HSPB6	126393
171	0.0107587	0.458	1.39	1.08	1.28	14747-9	Info	Cytokine receptor-like factor 1	SL020310	CRLF1	9244
172	0.010814	0.458	0.91	1	0.91	6578-29	Info	Tenomodulin	SL017502	TNMD	64102
173	0.0108984	0.459	1.21	1.01	1.2	10440-26	Info	CXADR-like membrane protein:Extracellular domain	SL025782	CLMP	79827
174	0.0109832	0.459	0.87	0.97	0.9	18385-4	Info	26S proteasome non-ATPase regulatory subunit 10	SL016384	PSMD10	5716
175	0.0110269	0.459	0.88	0.96	0.92	12794-6	Info	NACHT, LRR and PYD domains-containing protein 4	SL019902	NLRP4	147945
176	0.0112225	0.465	1.37	0.94	1.46	9787-23	Info	Collectin-12	SL007471	COLEC12	81035	Phagosome
177	0.0115653	0.474	1.44	1.03	1.4	22782-80	Info	Kinetochore protein Spc25	SL007675	SPC25	57405
178	0.0115785	0.474	1.42	1.07	1.33	11377-19	Info	Alcohol dehydrogenase class 4 mu/sigma chain	SL019442	ADH7	131	Drug metabolism - cytochrome P450, Fatty acid degradation, Glycolysis / Gluconeogenesis, Metabolic pathways, Metabolism of xenobiotics by cytochrome P450, Retinol metabolism, Tyrosine metabolism
179	0.0119281	0.484	0.81	1.03	0.78	24898-39	Info	Sec1 family domain-containing protein 1	SL010952	SCFD1	23256
180	0.0119706	0.484	0.79	0.94	0.84	3081-70	Info	NKG2D ligand 1	SL005227	ULBP1	80329	Natural killer cell mediated cytotoxicity
181	0.0120247	0.484	0.87	1	0.86	5261-13	Info	Abelson tyrosine-protein kinase 2	SL010488	ABL2	27	ErbB signaling pathway, Viral myocarditis
182	0.0121265	0.486	0.79	1	0.79	25486-38	Info	39S ribosomal protein L38, mitochondrial	SL023308	MRPL38	64978
183	0.0122693	0.486	0.75	1.68	0.45	19617-5	Info	Prostaglandin reductase 1	SL005407	PTGR1	22949
184	0.0123418	0.486	0.84	0.97	0.87	7243-8	Info	Interferon beta	SL001880	IFNB1	3456	Bone Remodelling, Cytokine Network, Cytokines and Inflammatory Response, Dendritic cells in regulating TH1 and TH2 Development, IFN alpha signaling pathway, Signal transduction through IL1R, Chagas disease (American trypanosomiasis), Cytokine-cytokine receptor interaction, Cytosolic DNA-sensing pathway, Hepatitis C, Jak-STAT signaling pathway, Natural killer cell mediated cytotoxicity, Osteoclast…
185	0.0123887	0.486	0.89	1.01	0.88	24455-2	Info	Arf-GAP with SH3 domain, ANK repeat and PH domain-containing protein 3	SL023236	ASAP3	55616	Endocytosis, Fc gamma R-mediated phagocytosis
186	0.0124068	0.486	0.78	0.94	0.83	22027-13	Info	Transforming acidic coiled-coil-containing protein 3	SL022532	TACC3	10460	RNA transport
187	0.0126325	0.491	1.12	0.95	1.18	24683-11	Info	GTPase IMAP family member 7	SL023426	GIMAP7	168537
188	0.0126692	0.491	0.83	0.97	0.85	2631-50	Info	Interleukin-10 receptor subunit beta	SL004147	IL10RB	3588	IL-10 Anti-inflammatory Signaling Pathway, Cytokine-cytokine receptor interaction, Jak-STAT signaling pathway, Toxoplasmosis
189	0.0128389	0.495	0.91	0.98	0.93	12507-16	Info	Inositol-trisphosphate 3-kinase C	SL019723	ITPKC	80271
190	0.0129052	0.495	0.76	0.95	0.8	20990-48	Info	Thyrotroph embryonic factor	SL022253	TEF	7008
191	0.0131448	0.499	0.87	1.01	0.86	9065-28	Info	Alpha-taxilin	SL007220	TXLNA	200081	Cytokine Network
192	0.0132391	0.499	0.43	1.02	0.42	2911-27	Info	Midkine	SL002621	MDK	4192
193	0.0133296	0.499	0.8	0.98	0.81	3037-62	Info	Interleukin-1 beta	SL001795	IL1B	3553	IL 5 Signaling Pathway, Msp/Ron Receptor Signaling Pathway, NFkB activation by Nontypeable Hemophilus influenzae, Signal transduction through IL1R, African trypanosomiasis, Alzheimer's disease, Amoebiasis, Apoptosis, Chagas disease (American trypanosomiasis), Cytokine-cytokine receptor interaction, Cytosolic DNA-sensing pathway, Graft-versus-host disease, Hematopoietic cell lineage, Leishmaniasis…
194	0.0133369	0.499	1.29	1.04	1.24	8759-29	Info	Lactosylceramide 4-alpha-galactosyltransferase	SL002622	A4GALT	53947	Glycosphingolipid biosynthesis - globo series, Metabolic pathways
195	0.0133761	0.499	0.77	0.96	0.8	2704-74	Info	Tumor necrosis factor receptor superfamily member 13B	SL004364	TNFRSF13B	23495	Cytokine-cytokine receptor interaction, Intestinal immune network for IgA production, Primary immunodeficiency
196	0.0134725	0.499	0.63	1.06	0.59	6380-23	Info	Peptidyl-tRNA hydrolase ICT1, mitochondrial	SL017450	MRPL58	3396
197	0.0136342	0.499	0.91	1.02	0.89	4440-15	Info	Fc receptor-like protein 3	SL014088	FCRL3	115352
198	0.0136616	0.499	0.83	0.99	0.84	19752-197	Info	Methionine aminopeptidase 1D, mitochondrial	SL013968	METAP1D	254042
199	0.0136775	0.499	0.86	1	0.87	9106-87	Info	LysM and putative peptidoglycan-binding domain-containing protein 4	SL018787	LYSMD4	145748
200	0.0137015	0.499	1.32	1.03	1.28	9627-15	Info	Vitrin	SL012611	VIT	5212
201	0.0138619	0.503	1.18	1.02	1.16	14082-56	Info	Talin-2	SL016540	TLN2	83660	Focal adhesion
202	0.0140534	0.507	0.83	0.95	0.87	10069-2	Info	Peptidyl-prolyl cis-trans isomerase NIMA-interacting 1	SL013908	PIN1	5300	How Progesterone Initiates the Oocyte Maturation, RIG-I-like receptor signaling pathway
203	0.0143205	0.514	0.68	1.84	0.37	15431-31	Info	Ornithine carbamoyltransferase, mitochondrial	SL000531	OTC	5009	Arginine and proline metabolism, Metabolic pathways
204	0.0144277	0.516	0.77	0.94	0.82	7201-5	Info	Iron-sulfur cluster assembly enzyme ISCU, mitochondrial	SL018102	ISCU	23479
205	0.0145349	0.516	0.65	1.55	0.42	12691-44	Info	Serine hydroxymethyltransferase, mitochondrial	SL015512	SHMT2	6472	Cyanoamino acid metabolism, Glycine, serine and threonine metabolism, Metabolic pathways, One carbon pool by folate
206	0.0145747	0.516	0.89	1	0.89	5724-58	Info	Suprabasin	SL017104	SBSN	374897
207	0.0146477	0.516	0.82	0.98	0.84	4144-13	Info	C-C motif chemokine 13	SL000517	CCL13	6357	Chemokine signaling pathway, Cytokine-cytokine receptor interaction
208	0.0150762	0.526	1.16	0.9	1.29	22505-24	Info	NAD kinase 2, mitochondrial	SL022938	NADK2	133686
209	0.0150929	0.526	0.76	1.21	0.63	23652-15	Info	Peroxisomal sarcosine oxidase	SL023211	PIPOX	51268	Glycine, serine and threonine metabolism, Lysine degradation, Metabolic pathways, Peroxisome
210	0.0152147	0.526	1.23	1.05	1.17	6221-1	Info	ADP-dependent glucokinase	SL012808	ADPGK	83440	Glycolysis / Gluconeogenesis, Metabolic pathways
211	0.0152151	0.526	0.63	1.66	0.38	21247-16	Info	S-adenosylmethionine synthase isoform type-1	SL022101	MAT1A	4143	Cysteine and methionine metabolism, Metabolic pathways
212	0.0153511	0.528	0.8	1.12	0.71	7909-37	Info	Sex hormone-binding globulin	SL005102	SHBG	6462
213	0.0155208	0.531	0.83	0.97	0.85	3056-11	Info	NKG2-D type II integral membrane protein	SL005204	KLRK1	100528032	Malaria, Natural killer cell mediated cytotoxicity
214	0.0157533	0.537	0.86	0.97	0.88	2616-23	Info	Receptor tyrosine-protein kinase erbB-2	SL000009	ERBB2	2064	Role of ERBB2 in Signal Transduction and Oncology, Trefoil Factors Initiate Mucosal Healing, Adherens junction, Bladder cancer, Calcium signaling pathway, Endometrial cancer, ErbB signaling pathway, Focal adhesion, Non-small cell lung cancer, Pancreatic cancer, Pathways in cancer, Prostate cancer
215	0.0159366	0.54	0.9	0.99	0.92	10976-44	Info	Mucin-1:region 3	SL025935	MUC1	4582
216	0.0160506	0.542	0.67	2.03	0.33	9213-24	Info	Formimidoyltransferase-cyclodeaminase	SL018900	FTCD	10841	Histidine metabolism, Metabolic pathways, One carbon pool by folate
217	0.0161881	0.543	0.66	1.54	0.43	17755-5	Info	UDP-glucose 6-dehydrogenase	SL008706	UGDH	7358	Amino sugar and nucleotide sugar metabolism, Ascorbate and aldarate metabolism, Metabolic pathways, Pentose and glucuronate interconversions, Starch and sucrose metabolism
218	0.0163012	0.543	0.83	0.96	0.87	8336-267	Info	GRAM domain-containing protein 1C	SL014534	GRAMD1C	54762
219	0.0163232	0.543	0.82	1.03	0.8	22123-15	Info	Homeobox protein DLX-2	SL007371	DLX2	1746
220	0.0165838	0.547	0.82	0.97	0.84	19767-20	Info	G1/S-specific cyclin-E1	SL000129	CCNE1	898	CDK Regulation of DNA Replication, Cell Cycle: G1/S Check Point , Cyclin E Destruction Pathway, Cyclins and Cell Cycle Regulation, E2F1 Destruction Pathway, Influence of Ras and Rho proteins on G1 to S Transition, p53 Signaling Pathway, Regulation of p27 Phosphorylation during Cell Cycle Progression, Cell cycle, Oocyte meiosis, p53 signaling pathway, Pathways in cancer, Prostate cancer, Small cel…
221	0.0165868	0.547	0.72	1.01	0.71	2838-53	Info	Matrix metalloproteinase-17	SL003332	MMP17	4326
222	0.0166827	0.548	0.84	1.72	0.49	18233-10	Info	Aspartate aminotransferase, mitochondrial	SL000281	GOT2	2806	Alanine, aspartate and glutamate metabolism, Arginine and proline metabolism, Cysteine and methionine metabolism, Fat digestion and absorption, Metabolic pathways, Phenylalanine metabolism, Phenylalanine, tyrosine and tryptophan biosynthesis, Tyrosine metabolism
223	0.0171822	0.561	0.84	1.03	0.81	18343-10	Info	Peroxisomal 2,4-dienoyl-CoA reductase	SL020975	DECR2	26063	Peroxisome
224	0.0173119	0.561	1.12	0.95	1.19	17795-176	Info	U6 snRNA-associated Sm-like protein LSm1	SL013520	LSM1	27257	RNA degradation
225	0.0173292	0.561	1.63	1.13	1.45	18864-7	Info	Trypsin-3	SL006480	PRSS3	5646	Neuroactive ligand-receptor interaction, Pancreatic secretion, Protein digestion and absorption
226	0.0173906	0.561	1.45	1.02	1.42	10967-12	Info	Prolactin	SL000546	PRL	5617	Cytokine-cytokine receptor interaction, Jak-STAT signaling pathway, Neuroactive ligand-receptor interaction
227	0.017473	0.561	0.58	1.05	0.56	7245-2	Info	CUGBP Elav-like family member 2	SL018136	CELF2	10659
228	0.0178336	0.564	0.93	1.2	0.77	22486-58	Info	Keratin, type II cytoskeletal 6A	SL005381	KRT6A	3853
229	0.0178573	0.564	0.79	1.89	0.42	23326-10	Info	Glutathione S-transferase A2	SL009143	GSTA2	2939	Oxidative Stress Induced Gene Expression Via Nrf2, Drug metabolism - cytochrome P450, Glutathione metabolism, Metabolism of xenobiotics by cytochrome P450
230	0.0178885	0.564	0.83	1.09	0.76	11187-11	Info	C-type lectin domain family 12 member A	SL018579	CLEC12A	160364
231	0.0179583	0.564	0.84	1.04	0.81	4139-71	Info	Interleukin-6 receptor subunit alpha	SL001943	IL6R	3570	IL 6 signaling pathway, Role of ERBB2 in Signal Transduction and Oncology, Cytokine-cytokine receptor interaction, Hematopoietic cell lineage, Jak-STAT signaling pathway
232	0.0180965	0.564	0.36	0.71	0.5	6400-33	Info	Tumor protein p53-inducible protein 13	SL017434	TP53I13	90313
233	0.018331	0.564	0.85	1.02	0.83	9366-54	Info	Interleukin-21 receptor	SL004847	IL21R	50615	Cytokine-cytokine receptor interaction, Jak-STAT signaling pathway
234	0.0183595	0.564	0.81	0.94	0.86	16863-47	Info	N-acylneuraminate-9-phosphatase	SL016552	NANP	140838	Amino sugar and nucleotide sugar metabolism, Metabolic pathways
235	0.0184006	0.564	0.77	1.02	0.76	2622-18	Info	Heme oxygenase 2	SL004751	HMOX2	3163	Oxidative Stress Induced Gene Expression Via Nrf2, Porphyrin and chlorophyll metabolism
236	0.0186126	0.564	0.83	1.06	0.79	3642-4	Info	SLAM family member 5	SL008588	CD84	8832
237	0.0186599	0.564	0.82	1.01	0.82	19802-22	Info	Receptor-binding cancer antigen expressed on SiSo cells	SL013709	EBAG9	9166
238	0.0186653	0.564	0.85	1.04	0.82	15653-9	Info	Collagen alpha-1(X) chain	SL006511	COL10A1	1300
239	0.0187213	0.564	0.8	0.96	0.84	15405-23	Info	Interferon alpha-4	SL018075	IFNA4	3441	Autoimmune thyroid disease, Cytokine-cytokine receptor interaction, Cytosolic DNA-sensing pathway, Hepatitis C, Jak-STAT signaling pathway, Natural killer cell mediated cytotoxicity, Regulation of autophagy, RIG-I-like receptor signaling pathway, Toll-like receptor signaling pathway
240	0.0187604	0.564	0.9	1.08	0.83	8009-121	Info	Surfeit locus protein 1	SL018320	SURF1	6834
241	0.0187937	0.564	0.81	1.6	0.51	23903-3	Info	Aspartate aminotransferase, mitochondrial	SL000281	GOT2	2806	Alanine, aspartate and glutamate metabolism, Arginine and proline metabolism, Cysteine and methionine metabolism, Fat digestion and absorption, Metabolic pathways, Phenylalanine metabolism, Phenylalanine, tyrosine and tryptophan biosynthesis, Tyrosine metabolism
242	0.0189175	0.564	0.81	0.95	0.85	15372-43	Info	Bromodomain-containing protein 2	SL014748	BRD2	6046
243	0.0189281	0.564	0.77	1.19	0.64	8469-41	Info	Insulin-like growth factor-binding protein 2	SL000466	IGFBP2	3485	Ghrelin: Regulation of Food Intake and Energy Homeostasis
244	0.0189967	0.564	0.9	1.01	0.89	18863-176	Info	Carbohydrate sulfotransferase 2	SL013988	CHST2	9435	Glycosaminoglycan biosynthesis - keratan sulfate
245	0.019018	0.564	0.76	1.54	0.49	12446-49	Info	Glutathione S-transferase A1	SL005253	GSTA1	2938	Drug metabolism - cytochrome P450, Glutathione metabolism, Metabolism of xenobiotics by cytochrome P450
246	0.0190381	0.564	0.92	1.03	0.89	12423-38	Info	APOBEC1 complementation factor	SL019697	A1CF	29974
247	0.0192965	0.568	0.74	1.12	0.65	9015-1	Info	Proteoglycan 3	SL007780	PRG3	10394
248	0.019354	0.568	0.9	1	0.9	9955-40	Info	RING finger protein 148:region 2	SL025972	RNF148	378925
249	0.0193875	0.568	0.78	0.94	0.83	7105-7	Info	CDK5 and ABL1 enzyme substrate 2	SL018130	CABLES2	81928
250	0.0196525	0.573	1.28	1.03	1.24	23605-3	Info	T-complex protein 11-like protein 1	SL023496	TCP11L1	55346
251	0.0199109	0.575	0.84	1.05	0.8	15602-43	Info	Interleukin-6 receptor subunit alpha	SL001943	IL6R	3570	IL 6 signaling pathway, Role of ERBB2 in Signal Transduction and Oncology, Cytokine-cytokine receptor interaction, Hematopoietic cell lineage, Jak-STAT signaling pathway
252	0.0199136	0.575	0.82	0.95	0.87	20379-59	Info	Small vasohibin-binding protein	SL022241	SVBP	374969
253	0.0200673	0.575	0.64	1.12	0.57	5478-50	Info	Glutamate carboxypeptidase 2	SL000158	FOLH1	2346	Vitamin digestion and absorption
254	0.0200758	0.575	1.18	1.04	1.13	21658-15	Info	Prohibitin-2	SL008287	PHB2	11331	CARM1 and Regulation of the Estrogen Receptor
255	0.0201386	0.575	0.83	1.05	0.79	10398-110	Info	Ankyrin repeat domain-containing protein 1	SL019275	ANKRD1	27063
256	0.0202245	0.575	0.89	0.99	0.9	9875-107	Info	THO complex subunit 1	SL019157	THOC1	9984	RNA transport, Spliceosome
257	0.020287	0.575	0.82	1.05	0.78	5675-6	Info	Tenascin	SL003198	TNC	3371	ECM-receptor interaction, Focal adhesion
258	0.0203418	0.575	0.74	0.99	0.75	3412-7	Info	Apoptosis regulator Bcl-2	SL000104	BCL2	596	Apoptotic Signaling in Response to DNA Damage, Ceramide Signaling Pathway, HIV-I Nef: negative effector of Fas and TNF, IL-2 Receptor Beta Chain in T cell Activation, IL-7 Signal Transduction, Induction of apoptosis through DR3 and DR4/5 Death Receptors , Keratinocyte Differentiation, Melanocyte Development and Pigmentation Pathway, p53 Signaling Pathway, Prion Pathway, Regulation of BAD phosphor…
259	0.0207417	0.579	0.79	0.98	0.8	3174-2	Info	A disintegrin and metalloproteinase with thrombospondin motifs 1	SL008421	ADAMTS1	9510
260	0.0208764	0.579	0.72	0.98	0.74	2431-17	Info	Cathepsin G	SL000345	CTSG	1511	Amoebiasis, Lysosome, Neuroactive ligand-receptor interaction, Renin-angiotensin system, Systemic lupus erythematosus
261	0.0209436	0.579	0.68	1.57	0.43	9832-33	Info	Homogentisate 1,2-dioxygenase	SL008953	HGD	3081	Metabolic pathways, Tyrosine metabolism
262	0.0209549	0.579	0.84	1.01	0.83	3033-57	Info	Galectin-2	SL005164	LGALS2	3957
263	0.0209552	0.579	1.12	1	1.12	12774-12	Info	Potassium/sodium hyperpolarization-activated cyclic nucleotide-gated channel 1	SL019873	HCN1	348980
264	0.0209594	0.579	2.18	1.32	1.65	5648-28	Info	Chymotrypsinogen B2	SL017094	CTRB2	440387
265	0.0213085	0.584	1.47	1.02	1.45	6227-1	Info	Kallikrein-10	SL003923	KLK10	5655
266	0.0213538	0.584	0.72	1.67	0.43	18173-11	Info	Aflatoxin B1 aldehyde reductase member 3	SL021347	AKR7A3	22977
267	0.0213823	0.584	0.86	1.66	0.52	17150-8	Info	10 kDa heat shock protein, mitochondrial	SL005698	HSPE1	3336
268	0.021555	0.586	0.87	1.05	0.83	4491-4	Info	Interleukin-5 receptor subunit alpha	SL005188	IL5RA	3568	IL 5 Signaling Pathway, Cytokine-cytokine receptor interaction, Hematopoietic cell lineage, Jak-STAT signaling pathway
269	0.0216726	0.586	0.93	0.99	0.94	21328-2	Info	Synaptotagmin-1	SL020091	SYT1	6857
270	0.0217644	0.586	0.87	1.03	0.84	24487-95	Info	Biogenesis of lysosome-related organelles complex 1 subunit 3	SL023683	BLOC1S3	388552
271	0.0217779	0.586	0.91	1	0.9	25125-7	Info	SH3 and cysteine-rich domain-containing protein	SL020974	STAC	6769
272	0.0219401	0.587	0.72	1.26	0.57	4217-49	Info	3-hydroxyacyl-CoA dehydrogenase type-2	SL004795	HSD17B10	3028	Alzheimer's disease, Metabolic pathways, Valine, leucine and isoleucine degradation
273	0.0219859	0.587	1.85	1.2	1.54	15375-49	Info	Carboxypeptidase B	SL011428	CPB1	1360	Pancreatic secretion, Protein digestion and absorption
274	0.0230471	0.613	0.77	1.17	0.65	19136-22	Info	Methylmalonate-semialdehyde dehydrogenase [acylating], mitochondrial	SL007346	ALDH6A1	4329	Inositol phosphate metabolism, Metabolic pathways, Propanoate metabolism, Valine, leucine and isoleucine degradation
275	0.023527	0.622	0.75	0.99	0.76	2666-53	Info	Decorin	SL004081	DCN	1634	Small Leucine-rich Proteoglycan (SLRP) molecules, TGF-beta signaling pathway
276	0.0235926	0.622	1.11	0.95	1.17	13408-23	Info	WAP, Kazal, immunoglobulin, Kunitz and NTR domain-containing protein 2	SL010391	WFIKKN2	124857
277	0.0237158	0.622	0.78	0.93	0.83	3821-28	Info	MAP kinase-activated protein kinase 5	SL010504	MAPKAPK5	8550	MAPKinase Signaling Pathway, p38 MAPK Signaling Pathway , MAPK signaling pathway
278	0.0238209	0.622	0.86	1	0.86	24680-51	Info	Thioredoxin domain-containing protein 1	SL007663	TMX1	81542
279	0.0238737	0.622	0.8	1.02	0.79	8264-43	Info	Delta-like protein 1	SL006970	DLL1	28514	Presenilin action in Notch and Wnt signaling, Proteolysis and Signaling Pathway of Notch , Segmentation Clock, Notch signaling pathway
280	0.0239191	0.622	0.76	1	0.76	6237-11	Info	Fibroblast growth factor receptor-like 1	SL017269	FGFRL1	53834
281	0.0240421	0.622	0.72	0.94	0.77	3800-71	Info	Creatine kinase B-type	SL000377	CKB	1152	Arginine and proline metabolism, Metabolic pathways
282	0.0240742	0.622	0.6	1.26	0.48	13701-2	Info	C-X-C motif chemokine 13	SL003167	CXCL13	10563	Chemokine signaling pathway, Cytokine-cytokine receptor interaction
283	0.0241586	0.622	0.82	0.98	0.84	2443-10	Info	Fibroblast growth factor 8 isoform B	SL004342	FGF8	2253	MAPK signaling pathway, Melanoma, Pathways in cancer, Regulation of actin cytoskeleton
284	0.0243631	0.625	0.47	1.1	0.43	3045-72	Info	Pleiotrophin	SL002704	PTN	5764
285	0.0246299	0.63	0.84	1.09	0.76	20093-9	Info	Vascular cell adhesion protein 1	SL001720	VCAM1	7412	Adhesion and Diapedesis of Lymphocytes, Cells and Molecules involved in local acute inflammatory response, African trypanosomiasis, Cell adhesion molecules (CAMs), Leukocyte transendothelial migration, Malaria
286	0.0247419	0.631	1.55	1.09	1.42	2714-78	Info	Endothelial monocyte-activating polypeptide 2	SL003334	AIMP1	9255
287	0.0251351	0.638	0.75	0.93	0.8	11219-95	Info	Fibroblast growth factor-binding protein 3	SL012727	FGFBP3	143282
288	0.0253542	0.638	0.62	0.91	0.68	8468-19	Info	Prostate-specific antigen	SL000062	KLK3	354	Pathways in cancer, Prostate cancer
289	0.0253904	0.638	1.33	1.05	1.27	16803-4	Info	Calretinin	SL008657	CALB2	794
290	0.0254026	0.638	0.89	1	0.9	13631-1	Info	Retinoblastoma-binding protein 5	SL003766	RBBP5	5929
291	0.0255042	0.639	0.81	1.24	0.66	12687-2	Info	2,4-dienoyl-CoA reductase, mitochondrial	SL008215	DECR1	1666
292	0.0257067	0.64	0.84	0.98	0.86	20189-4	Info	Integrin alpha V beta 6	SL014388	ITGAV|ITGB6	3685
293	0.0257952	0.64	1.79	1.12	1.6	5437-63	Info	Fatty acid-binding protein, heart	SL001774	FABP3	2170	PPAR signaling pathway
294	0.02581	0.64	0.92	0.97	0.94	2760-2	Info	Protein FAM107A	SL004752	FAM107A	11170
295	0.0260592	0.643	0.83	0.95	0.88	24437-6	Info	YjeF N-terminal domain-containing protein 3	SL023783	YJEFN3	374887
296	0.026104	0.643	0.88	0.99	0.89	11601-26	Info	ATP-dependent RNA helicase DHX8	SL019516	DHX8	1659	Spliceosome
297	0.0262476	0.644	0.8	0.98	0.82	20189-28	Info	Integrin alpha V beta 6	SL014388	ITGAV|ITGB6	3685
298	0.0265594	0.647	1.15	1	1.15	12970-35	Info	Double-stranded RNA-binding protein Staufen homolog 2	SL007715	STAU2	27067
299	0.0267058	0.647	0.85	0.95	0.9	8257-71	Info	Oxytocin-neurophysin 1	SL009326	OXT	5020
300	0.0269052	0.647	1.27	1.03	1.23	16594-44	Info	Fas apoptotic inhibitory molecule 1	SL018037	FAIM	55179
301	0.0269167	0.647	0.75	1.22	0.62	17138-8	Info	Glutathione S-transferase A1	SL005253	GSTA1	2938	Drug metabolism - cytochrome P450, Glutathione metabolism, Metabolism of xenobiotics by cytochrome P450
302	0.0269301	0.647	1.48	0.96	1.54	13738-8	Info	Inhibin beta A chain	SL001932	INHBA	3624	Cytokine-cytokine receptor interaction, TGF-beta signaling pathway
303	0.0269748	0.647	1.31	0.97	1.35	18175-65	Info	Synaptic vesicle membrane protein VAT-1 homolog	SL008286	VAT1	10493
304	0.026982	0.647	1.17	0.98	1.19	9884-8	Info	Peptidyl-prolyl cis-trans isomerase-like 1	SL019142	PPIL1	51645	Spliceosome
305	0.0274487	0.655	1.18	0.96	1.23	15376-134	Info	Cathepsin E	SL007121	CTSE	1510	Lysosome
306	0.0275033	0.655	0.78	0.96	0.81	24252-85	Info	Probable peptide chain release factor C12orf65, mitochondrial	SL023516	C12orf65	91574
307	0.0277452	0.659	0.79	1.46	0.54	12396-19	Info	3-hydroxyisobutyryl-CoA hydrolase, mitochondrial	SL006368	HIBCH	26275	beta-Alanine metabolism, Metabolic pathways, Propanoate metabolism, Valine, leucine and isoleucine degradation
308	0.0279723	0.662	1.27	1.01	1.26	6039-24	Info	Corticotropin-releasing factor-binding protein	SL017254	CRHBP	1393
309	0.0282225	0.666	0.83	1	0.84	2891-1	Info	B-cell receptor CD22	SL004330	CD22	933	B cell receptor signaling pathway, Cell adhesion molecules (CAMs), Hematopoietic cell lineage
310	0.0287265	0.669	0.92	0.98	0.93	9956-7	Info	Disintegrin and metalloproteinase domain-containing protein 15:Cytoplasmic domain	SL025783	ADAM15	8751
311	0.0288723	0.669	1.23	1.02	1.21	6597-24	Info	Membrane protein FAM174A	SL008903	FAM174A	345757
312	0.0288788	0.669	0.33	0.86	0.38	6649-51	Info	Netrin-1	SL012395	NTN1	9423	Axon guidance
313	0.0290192	0.669	0.83	1.02	0.81	12479-50	Info	cAMP-dependent protein kinase type I-beta regulatory subunit	SL014768	PRKAR1B	5575	Actions of Nitric Oxide in the Heart, Activation of Csk by cAMP-dependent Protein Kinase Inhibits Signaling through the T Cell Receptor, Attenuation of GPCR Signaling, ChREBP regulation by carbohydrates and cAMP, Cystic fibrosis transmembrane conductance regulator (CFTR) and beta 2 adrenergic receptor (b2AR) pathway, GATA3 participate in activating the Th2 cytokine genes expression, How Progester…
314	0.0290888	0.669	0.86	0.99	0.87	8913-22	Info	Sialic acid-binding Ig-like lectin 11:Cytoplasmic domain, Isoform 2	SL025983	SIGLEC11	114132
315	0.0291561	0.669	0.8	0.97	0.82	3873-51	Info	Thyroid peroxidase	SL000588	TPO	7173	Autoimmune thyroid disease, Cytokine-cytokine receptor interaction, Hematopoietic cell lineage, Jak-STAT signaling pathway, Metabolic pathways, Tyrosine metabolism
316	0.0291904	0.669	0.9	1.03	0.87	8221-19	Info	Macrophage migration inhibitory factor	SL003080	MIF	4282	Phenylalanine metabolism, Tyrosine metabolism
317	0.0293293	0.669	0.79	0.94	0.84	12398-15	Info	Paired box protein Pax-4	SL019692	PAX4	5078	Maturity onset diabetes of the young
318	0.0293398	0.669	0.88	0.99	0.89	3809-1	Info	Fibroblast growth factor receptor 3:Cytoplasmic domain	SL025860	FGFR3	2261	Bladder cancer, Endocytosis, MAPK signaling pathway, Pathways in cancer, Regulation of actin cytoskeleton
319	0.029456	0.669	1.38	1.06	1.3	15426-5	Info	Sialidase-1	SL008692	NEU1	4758	Lysosome, Other glycan degradation, Sphingolipid metabolism
320	0.0295462	0.669	0.84	0.98	0.86	23181-2	Info	Leukocyte tyrosine kinase receptor	SL022652	LTK	4058
321	0.0295703	0.669	1.04	0.92	1.12	24678-10	Info	Cell death regulator Aven	SL023411	AVEN	57099
322	0.0296914	0.669	0.95	1.03	0.92	19135-5	Info	7-methylguanosine phosphate-specific 5'-nucleotidase	SL009395	NT5C3B	115024
323	0.0297331	0.669	0.84	0.95	0.88	19147-6	Info	Galactoside-binding soluble lectin 13	SL011890	LGALS13	29124
324	0.029738	0.669	0.88	0.98	0.9	13623-4	Info	Histone-lysine N-methyltransferase 2D	SL007956	KMT2D	8085
325	0.0298179	0.669	0.88	0.97	0.9	7012-35	Info	Vascular non-inflammatory molecule 2	SL018020	VNN2	8875	Pantothenate and CoA biosynthesis
326	0.0299944	0.669	1.24	0.95	1.3	17738-7	Info	Cornulin	SL015449	CRNN	49860
327	0.0300336	0.669	2.08	1.24	1.68	15613-16	Info	Pancreatic triacylglycerol lipase	SL012420	PNLIP	5406	Fat digestion and absorption, Glycerolipid metabolism, Metabolic pathways, Pancreatic secretion, Vitamin digestion and absorption
328	0.0302063	0.671	0.88	1.09	0.81	12509-115	Info	COMM domain-containing protein 1	SL019736	COMMD1	150684
329	0.0304384	0.674	1.21	1.01	1.2	22959-32	Info	Dickkopf-related protein 4	SL010612	DKK4	27121	Wnt signaling pathway
330	0.0308416	0.678	1.12	0.99	1.13	17199-43	Info	Hypoxia-inducible factor 1-alpha inhibitor	SL021005	HIF1AN	55662
331	0.0308562	0.678	0.82	0.98	0.84	3192-3	Info	Cytosolic non-specific dipeptidase	SL002695	CNDP2	55748
332	0.0308838	0.678	1.1	0.98	1.13	22838-39	Info	Zinc finger protein 230	SL022797	ZNF230	7773
333	0.0310642	0.679	0.94	1	0.94	19329-31	Info	Homeodomain-interacting protein kinase 3	SL010523	HIPK3	10114
334	0.0311401	0.679	0.89	1.03	0.86	8269-327	Info	Arylsulfatase K	SL012602	ARSK	153642
335	0.0312171	0.679	0.86	1	0.86	4156-74	Info	Transforming growth factor beta-2	SL000088	TGFB2	7042	ALK in cardiac myocytes, Cell Cycle: G1/S Check Point , CTCF: First Multivalent Nuclear Factor, Cytokines and Inflammatory Response, Erythrocyte Differentiation Pathway, Function of SLRP in Bone: An Integrated View, MAPKinase Signaling Pathway, p38 MAPK Signaling Pathway , Role of Tob in T-cell activation, Selective expression of chemokine receptors during T-cell polarization, Signal transduction…
336	0.0313251	0.679	0.9	1.12	0.81	25094-9	Info	Acetyl-coenzyme A synthetase, cytoplasmic	SL023136	ACSS2	55902	Mitochondrial Carnitine Palmitoyltransferase (CPT) System, Glycolysis / Gluconeogenesis, Metabolic pathways, Propanoate metabolism, Pyruvate metabolism
337	0.0313838	0.679	0.65	0.89	0.73	6326-20	Info	Bone morphogenetic protein 4	SL003996	BMP4	652	ALK in cardiac myocytes, Basal cell carcinoma, Hedgehog signaling pathway, Pathways in cancer, TGF-beta signaling pathway
338	0.0315144	0.68	1.25	1.04	1.2	2728-62	Info	Tenascin	SL003198	TNC	3371	ECM-receptor interaction, Focal adhesion
339	0.031695	0.68	0.81	0.99	0.82	21592-8	Info	Cytosolic beta-glucosidase	SL022048	GBA3	57733	Cyanoamino acid metabolism, Starch and sucrose metabolism
340	0.0317189	0.68	0.78	0.95	0.82	4832-75	Info	Tumor necrosis factor receptor superfamily member 10A	SL004156	TNFRSF10A	8797	Apoptosis, Cytokine-cytokine receptor interaction, Natural killer cell mediated cytotoxicity
341	0.031996	0.683	0.92	1.06	0.87	7898-29	Info	Nuclear protein MDM1	SL018288	MDM1	56890
342	0.0320259	0.683	0.84	1.87	0.45	14636-25	Info	Ribonuclease UK114	SL005350	RIDA	10247
343	0.0322718	0.686	1.62	1.1	1.47	15544-25	Info	Kallikrein-14	SL003919	KLK14	43847
344	0.0324212	0.687	0.86	0.95	0.9	2889-37	Info	Cardiotrophin-1	SL002783	CTF1	1489	NFAT and Hypertrophy of the heart (Transcription in the broken heart), Cytokine-cytokine receptor interaction, Jak-STAT signaling pathway
345	0.0325352	0.687	1.25	0.96	1.3	11387-3	Info	Cyclic AMP-dependent transcription factor ATF-6 beta	SL019420	ATF6B	1388	Protein processing in endoplasmic reticulum
346	0.0326252	0.687	0.82	0.99	0.84	5262-57	Info	Breast cancer anti-estrogen resistance protein 3:Src Homology domain	SL025803	BCAR3	8412
347	0.0329616	0.688	0.87	1.65	0.52	23569-53	Info	START domain-containing protein 10	SL023345	STARD10	10809
348	0.0329917	0.688	0.81	0.96	0.85	2632-5	Info	Interleukin-12 receptor subunit beta-1	SL004148	IL12RB1	3594	IL12 and Stat4 Dependent Signaling Pathway in Th1 Development, NO2-dependent IL 12 Pathway in NK cells, Selective expression of chemokine receptors during T-cell polarization, Th1/Th2 Differentiation, Cytokine-cytokine receptor interaction, Jak-STAT signaling pathway
349	0.0330289	0.688	0.31	1.07	0.3	7100-31	Info	T-cell surface antigen CD2	SL004124	CD2	914	Dendritic cells in regulating TH1 and TH2 Development, IL 17 Signaling Pathway, NO2-dependent IL 12 Pathway in NK cells, Stathmin and breast cancer resistance to antimicrotubule agents, T Cytotoxic Cell Surface Molecules, T Helper Cell Surface Molecules, Cell adhesion molecules (CAMs), Hematopoietic cell lineage
350	0.0330478	0.688	0.82	0.94	0.87	20181-17	Info	Integrin alpha-11	SL021241	ITGA11	22801	Arrhythmogenic right ventricular cardiomyopathy (ARVC), Dilated cardiomyopathy, ECM-receptor interaction, Focal adhesion, Hypertrophic cardiomyopathy (HCM), Regulation of actin cytoskeleton
351	0.0337539	0.701	0.85	1	0.85	2864-2	Info	Dual specificity mitogen-activated protein kinase kinase 1	SL003793	MAP2K1	5604	Angiotensin II mediated activation of JNK Pathway via Pyk2 dependent signaling, Anthrax Toxin Mechanism of Action, Aspirin Blocks Signaling Pathway Involved in Platelet Activation, BCR Signaling Pathway, Bioactive Peptide Induced Signaling Pathway, Cadmium induces DNA synthesis and proliferation in macrophages, CCR3 signaling in Eosinophils, Ceramide Signaling Pathway, CXCR4 Signaling Pathway, EG…
352	0.0338325	0.701	0.75	1.43	0.53	17675-17	Info	Acyl-coenzyme A thioesterase 13	SL019552	ACOT13	55856
353	0.034045	0.702	0.91	0.97	0.93	10015-119	Info	Voltage-gated potassium channel subunit beta-2	SL014924	KCNAB2	8514
354	0.0342803	0.702	1.15	1.02	1.13	8378-3	Info	Protein LDOC1	SL018470	LDOC1	23641
355	0.0343027	0.702	0.82	0.95	0.86	14111-15	Info	Thrombospondin-2	SL007206	THBS2	7058	ECM-receptor interaction, Focal adhesion, Malaria, Phagosome, TGF-beta signaling pathway
356	0.0343628	0.702	0.73	0.91	0.8	4991-12	Info	Glypican-5	SL012469	GPC5	2262
357	0.0343874	0.702	0.82	1.17	0.7	21271-53	Info	Aldo-keto reductase family 1 member C2	SL021845	AKR1C2	1646	Metabolism of xenobiotics by cytochrome P450, Steroid hormone biosynthesis
358	0.0344555	0.702	0.88	1.01	0.87	19230-12	Info	Glutathione S-transferase theta-1	SL013768	GSTT1	2952	Drug metabolism - cytochrome P450, Glutathione metabolism, Metabolism of xenobiotics by cytochrome P450
359	0.034604	0.703	0.81	1.11	0.73	10041-3	Info	Hepatocyte nuclear factor 4-alpha	SL007226	HNF4A	3172	Maturity onset diabetes of the young
360	0.0347932	0.703	0.83	0.94	0.88	8850-5	Info	Putative inactive group IIC secretory phospholipase A2	SL018691	PLA2G2C	391013	alpha-Linolenic acid metabolism, Arachidonic acid metabolism, Ether lipid metabolism, Fat digestion and absorption, Fc epsilon RI signaling pathway, Glycerophospholipid metabolism, GnRH signaling pathway, Linoleic acid metabolism, Long-term depression, MAPK signaling pathway, Metabolic pathways, Pancreatic secretion, Toxoplasmosis, Vascular smooth muscle contraction, VEGF signaling pathway
361	0.0350004	0.703	0.77	1.05	0.74	19755-38	Info	ATPase inhibitor, mitochondrial	SL018351	ATP5IF1	93974
362	0.0350287	0.703	0.85	0.97	0.88	10043-31	Info	Bromodomain-containing protein 4	SL019249	BRD4	23476
363	0.0353289	0.703	0.54	1.46	0.37	8325-37	Info	Alcohol dehydrogenase 4	SL018474	ADH4	127	Drug metabolism - cytochrome P450, Fatty acid degradation, Glycolysis / Gluconeogenesis, Metabolic pathways, Metabolism of xenobiotics by cytochrome P450, Retinol metabolism, Tyrosine metabolism
364	0.0353684	0.703	1.08	0.98	1.1	6998-106	Info	Aspartyl/asparaginyl beta-hydroxylase	SL005528	ASPH	444	Hypoxia-Inducible Factor in the Cardiovascular System
365	0.0354755	0.703	0.85	0.94	0.9	6930-95	Info	Alpha-2,8-sialyltransferase 8F	SL018043	ST8SIA6	338596
366	0.0355054	0.703	0.87	0.97	0.89	9400-40	Info	Galectin-7	SL005166	LGALS7	3963
367	0.0355544	0.703	0.9	1	0.9	8959-61	Info	Disintegrin and metalloproteinase domain-containing protein 17:Extracellular domain	SL025788	ADAM17	6868	g-Secretase mediated ErbB4 Signaling Pathway , Presenilin action in Notch and Wnt signaling, Proteolysis and Signaling Pathway of Notch , Alzheimer's disease, Epithelial cell signaling in Helicobacter pylori infection, Notch signaling pathway
368	0.0355558	0.703	0.84	1.22	0.69	6518-85	Info	Appetite-regulating hormone	SL004269	GHRL	51738	Ghrelin: Regulation of Food Intake and Energy Homeostasis
369	0.0355894	0.703	0.89	1	0.9	8891-7	Info	Probable serine carboxypeptidase CPVL	SL008949	CPVL	54504
370	0.0360314	0.706	0.86	1.02	0.84	19252-67	Info	Proteasome subunit beta type-2	SL008675	PSMB2	5690	Proteasome
371	0.0361034	0.706	0.93	1	0.93	8897-3	Info	Leucine-rich repeat-containing protein 37A2	SL018694	LRRC37A2	474170
372	0.03613	0.706	0.89	0.98	0.91	21858-25	Info	E3 ubiquitin-protein ligase SIAH1	SL022224	SIAH1	6477	p53 signaling pathway, Ubiquitin mediated proteolysis, Wnt signaling pathway
373	0.0364036	0.706	0.91	1.03	0.88	21739-7	Info	Bifunctional UDP-N-acetylglucosamine 2-epimerase/N-acetylmannosamine kinase	SL022692	GNE	10020	Amino sugar and nucleotide sugar metabolism, Metabolic pathways
374	0.0365032	0.706	1.25	0.98	1.28	12875-28	Info	Ubiquitin domain-containing protein 2	SL019923	UBTD2	92181
375	0.0365456	0.706	0.85	1.04	0.82	5738-25	Info	Tenascin	SL003198	TNC	3371	ECM-receptor interaction, Focal adhesion
376	0.0366221	0.706	1.39	1.06	1.31	4979-34	Info	Dermatopontin	SL008178	DPT	1805
377	0.0366407	0.706	0.71	0.94	0.76	24307-22	Info	Lysine-specific demethylase 8	SL023228	KDM8	79831
378	0.036736	0.706	0.91	1.03	0.88	23571-93	Info	Coiled-coil domain-containing protein 94	SL023432	YJU2	55702
379	0.036813	0.706	0.82	0.97	0.85	20380-50	Info	Protein LSM12 homolog	SL022091	LSM12	124801
380	0.036876	0.706	0.83	0.95	0.87	18876-77	Info	Carbohydrate sulfotransferase 4	SL021174	CHST4	10164	Glycosaminoglycan biosynthesis - keratan sulfate
381	0.0369096	0.706	0.87	0.97	0.89	20430-8	Info	C-type natriuretic peptide	SL000529	NPPC	4880
382	0.0371759	0.707	0.88	1	0.88	24416-20	Info	Staphylococcal nuclease domain-containing protein 1	SL008236	SND1	27044
383	0.0371875	0.707	0.89	1.04	0.86	9768-5	Info	Interleukin-10 receptor subunit alpha:Cytoplasmic domain	SL025887	IL10RA	3587	IL-10 Anti-inflammatory Signaling Pathway, Cytokine-cytokine receptor interaction, Jak-STAT signaling pathway, Toxoplasmosis
384	0.0372611	0.707	0.85	1.02	0.83	3629-60	Info	Serine/threonine-protein kinase MRCK beta	SL006805	CDC42BPB	9578
385	0.0373571	0.707	0.84	0.99	0.85	21691-27	Info	Leucine-rich repeat and fibronectin type-III domain-containing protein 3	SL022658	LRFN3	79414
386	0.0374372	0.707	0.88	1.03	0.86	2598-9	Info	Tumor necrosis factor receptor superfamily member 9	SL004126	TNFRSF9	3604	The 4-1BB-dependent immune response, Cytokine-cytokine receptor interaction
387	0.0375475	0.707	0.89	1.01	0.88	13470-43	Info	Parathyroid hormone/parathyroid hormone-related peptide receptor	SL014902	PTH1R	5745	Neuroactive ligand-receptor interaction
388	0.0379052	0.71	0.77	1.62	0.48	11241-8	Info	Argininosuccinate lyase	SL011173	ASL	435	Alanine, aspartate and glutamate metabolism, Arginine and proline metabolism, Metabolic pathways
389	0.0379067	0.71	0.86	0.94	0.91	2993-1	Info	Interleukin-18 receptor accessory protein	SL004861	IL18RAP	8807	Cytokine-cytokine receptor interaction
390	0.0382276	0.714	0.86	1.06	0.81	11137-43	Info	Cytokine receptor common subunit beta:Cytoplasmic domain	SL025889	CSF2RB	1439	IL 3 signaling pathway, Regulation of BAD phosphorylation, Apoptosis, Cytokine-cytokine receptor interaction, Jak-STAT signaling pathway
391	0.0383026	0.714	0.58	1.58	0.37	17341-89	Info	Acetyl-CoA acetyltransferase, cytosolic	SL010906	ACAT2	39	Butanoate metabolism, Fat digestion and absorption, Fatty acid degradation, Glyoxylate and dicarboxylate metabolism, Lysine degradation, Metabolic pathways, Propanoate metabolism, Pyruvate metabolism, Synthesis and degradation of ketone bodies, Terpenoid backbone biosynthesis, Tryptophan metabolism, Valine, leucine and isoleucine degradation
392	0.0387979	0.721	1.14	0.98	1.17	16751-15	Info	Natriuretic peptides B	SL002689	NPPB	4879	ALK in cardiac myocytes
393	0.0388952	0.721	1.53	1.11	1.37	5749-53	Info	Colipase	SL009329	CLPS	1208	Fat digestion and absorption
394	0.039046	0.721	0.83	1	0.83	20995-47	Info	DNA-directed RNA polymerase II subunit RPB3	SL022175	POLR2C	5432	Huntington's disease, Metabolic pathways, Purine metabolism, Pyrimidine metabolism, RNA polymerase
395	0.0391381	0.721	1.18	0.92	1.28	15582-25	Info	Ficolin-1	SL010462	FCN1	2219
396	0.0392853	0.721	0.76	1.08	0.7	3216-2	Info	Polymeric immunoglobulin receptor	SL005797	PIGR	5284	Intestinal immune network for IgA production
397	0.0393315	0.721	0.85	0.97	0.87	5178-5	Info	High affinity cAMP-specific 3',5'-cyclic phosphodiesterase 7A	SL011406	PDE7A	5150	Purine metabolism
398	0.0394268	0.721	0.88	1.01	0.88	13668-44	Info	Tyrosine-protein kinase receptor TYRO3	SL004136	TYRO3	7301
399	0.0394665	0.721	0.86	1.07	0.8	8092-29	Info	Interleukin-6 receptor subunit alpha	SL001943	IL6R	3570	IL 6 signaling pathway, Role of ERBB2 in Signal Transduction and Oncology, Cytokine-cytokine receptor interaction, Hematopoietic cell lineage, Jak-STAT signaling pathway
400	0.0397449	0.724	0.78	1.06	0.74	4318-12	Info	Tyrosine-protein phosphatase non-receptor type 6	SL004940	PTPN6	5777	EPO Signaling Pathway, Growth Hormone Signaling Pathway, IL 3 signaling pathway, IL-2 Receptor Beta Chain in T cell Activation, Ras-Independent pathway in NK cell-mediated cytotoxicity, Adherens junction, B cell receptor signaling pathway, Jak-STAT signaling pathway, Leishmaniasis, Natural killer cell mediated cytotoxicity, T cell receptor signaling pathway
401	0.0400628	0.728	1.2	1.04	1.15	21272-100	Info	UPF0568 protein C14orf166	SL011534	RTRAF	51637
402	0.0403593	0.73	1.34	1.04	1.29	3607-71	Info	Dickkopf-related protein 3	SL009412	DKK3	27122
403	0.0403822	0.73	0.82	1	0.83	8327-26	Info	Dipeptidase 2	SL018483	DPEP2	64174
404	0.0404981	0.731	0.89	1.02	0.88	3350-53	Info	Calcium/calmodulin-dependent protein kinase type II subunit alpha	SL010491	CAMK2A	815	Calcium signaling pathway, ErbB signaling pathway, Gastric acid secretion, Glioma, GnRH signaling pathway, Long-term potentiation, Melanogenesis, Neurotrophin signaling pathway, Olfactory transduction, Oocyte meiosis, Wnt signaling pathway
405	0.0408237	0.735	1.18	1.01	1.17	11646-4	Info	Carbohydrate sulfotransferase 9	SL005434	CHST9	83539
406	0.0410273	0.737	0.84	0.99	0.85	3654-27	Info	BMP-binding endothelial regulator protein	SL007531	BMPER	168667
407	0.0411405	0.737	0.85	0.99	0.86	2876-74	Info	DNA topoisomerase 1	SL004305	TOP1	7150
408	0.0413416	0.737	0.83	0.99	0.83	8397-147	Info	Sulfhydryl oxidase 2	SL018482	QSOX2	169714
409	0.041366	0.737	1.07	0.97	1.1	21144-160	Info	Serine/threonine-protein kinase Sgk1	SL021448	SGK1	6446	Aldosterone-regulated sodium reabsorption
410	0.0415054	0.738	0.84	1.26	0.66	24211-25	Info	Hydroxymethylglutaryl-CoA lyase, mitochondrial	SL016420	HMGCL	3155	Butanoate metabolism, Metabolic pathways, Peroxisome, Synthesis and degradation of ketone bodies, Valine, leucine and isoleucine degradation
411	0.0417951	0.741	1.16	1	1.16	23384-19	Info	BTB/POZ domain-containing protein KCTD17	SL023443	KCTD17	79734
412	0.0419058	0.741	0.83	0.96	0.87	20185-44	Info	Dihydrolipoyllysine-residue acetyltransferase component of pyruvate dehydrogenase complex, mitochondrial	SL008022	DLAT	1737	Citrate cycle (TCA cycle), Glycolysis / Gluconeogenesis, Metabolic pathways, Pyruvate metabolism
413	0.0422053	0.742	0.84	1.09	0.77	22591-4	Info	Frizzled-9	SL022636	FZD9	8326	Basal cell carcinoma, Melanogenesis, Pathways in cancer, Wnt signaling pathway
414	0.0423146	0.742	0.78	1.36	0.57	23389-28	Info	Fumarylacetoacetate hydrolase domain-containing protein 2A	SL023551	FAHD2A	51011
415	0.0423496	0.742	1.39	1.04	1.33	13708-56	Info	Kallikrein-8	SL003915	KLK8	11202
416	0.0424764	0.742	0.89	1.3	0.68	21240-6	Info	Aminomethyltransferase, mitochondrial	SL021950	AMT	275	Glycine, serine and threonine metabolism, Metabolic pathways, Nitrogen metabolism, One carbon pool by folate
417	0.0425443	0.742	0.82	0.95	0.86	8242-9	Info	C-type lectin domain family 2 member L	SL018459	CLEC2L	154790
418	0.042773	0.742	0.84	0.95	0.88	18316-75	Info	Neuronal-specific septin-3	SL021092	SEPTIN3	55964
419	0.0427933	0.742	0.8	0.95	0.84	4150-75	Info	Plasmin	SL000540	PLG	5340	Acute Myocardial Infarction, Fibrinolysis Pathway, Platelet Amyloid Precursor Protein Pathway, Complement and coagulation cascades, Neuroactive ligand-receptor interaction, Staphylococcus aureus infection
420	0.0428423	0.742	0.82	0.97	0.84	2192-63	Info	C-C motif chemokine 27	SL003168	CCL27	10850	Chemokine signaling pathway, Cytokine-cytokine receptor interaction, Intestinal immune network for IgA production
421	0.042968	0.742	0.9	0.97	0.93	3178-5	Info	Dipeptidyl peptidase 1	SL007280	CTSC	1075	Lysosome
422	0.0431694	0.742	0.85	1	0.86	5822-22	Info	Glial cell line-derived neurotrophic factor	SL004248	GDNF	2668
423	0.0432597	0.742	0.81	0.96	0.84	23330-12	Info	Uncharacterized protein C22orf13	SL010773	GUCD1	83606
424	0.0434849	0.742	0.84	0.95	0.88	3859-50	Info	Proteasome subunit alpha type-1	SL010973	PSMA1	5682	Proteasome
425	0.0437698	0.742	1.28	0.95	1.34	7948-129	Info	Glycolipid transfer protein domain-containing protein 2	SL010876	GLTPD2	388323
426	0.0437742	0.742	1.49	1.11	1.33	21154-8	Info	Calcium-binding protein 39-like	SL021944	CAB39L	81617	mTOR signaling pathway
427	0.0438217	0.742	1.4	1.09	1.28	6234-74	Info	Vitrin	SL012611	VIT	5212
428	0.0441067	0.742	0.81	0.97	0.83	2649-77	Info	Intercellular adhesion molecule 3	SL003178	ICAM3	3385	Cell adhesion molecules (CAMs)
429	0.0441621	0.742	0.85	1.57	0.54	23566-6	Info	Apolipoprotein-L2	SL006112	APOL2	23780
430	0.044182	0.742	0.81	0.98	0.83	9936-27	Info	E3 ubiquitin-protein ligase LNX	SL019198	LNX1	84708
431	0.0441966	0.742	1.07	0.96	1.11	21260-74	Info	Small nuclear ribonucleoprotein E	SL014867	SNRPE	6635	Spliceosomal Assembly, Spliceosome
432	0.0442391	0.742	0.88	1	0.88	9927-96	Info	Tensin-4	SL015069	TNS4	84951
433	0.0443773	0.742	0.73	0.89	0.82	7224-11	Info	T-cell receptor-associated transmembrane adapter 1	SL007489	TRAT1	50852
434	0.0444577	0.742	1.35	0.99	1.36	22826-2	Info	Von Hippel-Lindau-like protein	SL022956	VHLL	391104
435	0.0445217	0.742	0.9	0.99	0.91	6921-24	Info	Beta-1,4-galactosyltransferase 3	SL014628	B4GALT3	8703	Glycosaminoglycan biosynthesis - keratan sulfate, Glycosphingolipid biosynthesis - lacto and neolacto series, Metabolic pathways, N-Glycan biosynthesis, Other types of O-glycan biosynthesis
436	0.0445777	0.742	0.76	1.54	0.49	13496-19	Info	Hydroxymethylglutaryl-CoA synthase, cytoplasmic	SL020125	HMGCS1	3157	SREBP control of lipid synthesis, Butanoate metabolism, Metabolic pathways, Synthesis and degradation of ketone bodies, Terpenoid backbone biosynthesis, Valine, leucine and isoleucine degradation
437	0.0447527	0.742	0.32	1.17	0.27	15494-11	Info	Fibroblast growth factor-binding protein 1	SL011828	FGFBP1	9982
438	0.044837	0.742	1.26	0.99	1.28	10753-31	Info	Disintegrin and metalloproteinase domain-containing protein 7	SL018585	ADAM7	8756
439	0.0449132	0.742	0.88	0.99	0.89	19496-1	Info	N-acetylneuraminate lyase	SL008297	NPL	80896	Amino sugar and nucleotide sugar metabolism
440	0.0450814	0.742	0.77	0.98	0.79	24444-10	Info	Tetratricopeptide repeat protein 27	SL011247	TTC27	55622
441	0.0451556	0.742	0.84	0.99	0.84	19809-47	Info	DNA-directed RNA polymerase II subunit RPB9	SL013035	POLR2I	5438	Huntington's disease, Metabolic pathways, Purine metabolism, Pyrimidine metabolism, RNA polymerase
442	0.0451767	0.742	0.75	0.97	0.78	19557-3	Info	Beta-klotho	SL021540	KLB	152831
443	0.0451807	0.742	0.92	1.01	0.91	6603-18	Info	Anosmin-1	SL012426	ANOS1	3730
444	0.0451841	0.742	1.62	1.03	1.58	7857-22	Info	Neurotensin/neuromedin N	SL012431	NTS	4922
445	0.0453198	0.742	1.35	0.95	1.42	10902-53	Info	Retroviral-like aspartic protease 1	SL018040	ASPRV1	151516
446	0.0454389	0.742	0.87	0.96	0.9	9857-38	Info	Interferon regulatory factor 4	SL007438	IRF4	3662	The information-processing pathway at the IFN-beta enhancer
447	0.045576	0.742	1.22	1.05	1.16	13732-79	Info	Cardiotrophin-1	SL002783	CTF1	1489	NFAT and Hypertrophy of the heart (Transcription in the broken heart), Cytokine-cytokine receptor interaction, Jak-STAT signaling pathway
448	0.045722	0.742	0.86	0.96	0.9	3635-76	Info	OCIA domain-containing protein 1	SL010530	OCIAD1	54940
449	0.0457314	0.742	0.82	0.96	0.85	11264-33	Info	Xanthine dehydrogenase/oxidase	SL019346	XDH	7498	Free Radical Induced Apoptosis, Caffeine metabolism, Drug metabolism - other enzymes, Metabolic pathways, Peroxisome, Purine metabolism
450	0.0461472	0.746	0.79	1.01	0.78	4280-47	Info	Proteasome subunit alpha type-2	SL008865	PSMA2	5683	Proteasome
451	0.0462157	0.746	0.86	0.96	0.9	12705-9	Info	Probable E3 ubiquitin-protein ligase HERC1	SL019820	HERC1	8925	Ubiquitin mediated proteolysis
452	0.0463846	0.746	0.82	1.03	0.8	2500-2	Info	Angiopoietin-4	SL004643	ANGPT4	51378
453	0.046411	0.746	1.12	1.01	1.1	22149-2	Info	FUN14 domain-containing protein 1	SL022778	FUNDC1	139341
454	0.046463	0.746	0.77	0.92	0.84	12493-42	Info	Ubiquitin thioesterase OTUB2	SL019735	OTUB2	78990
455	0.0466427	0.747	0.88	1.02	0.86	23392-41	Info	Pleckstrin homology domain-containing family A member 3	SL020275	PLEKHA3	65977
456	0.0468121	0.748	0.9	0.98	0.91	7958-15	Info	Kin of IRRE-like protein 2	SL012592	KIRREL2	84063
457	0.0469049	0.748	0.84	0.94	0.89	10959-125	Info	BET1-like protein	SL005478	BET1L	51272	SNARE interactions in vesicular transport
458	0.0470107	0.748	1.3	1	1.3	17366-6	Info	DCN1-like protein 1	SL010950	DCUN1D1	54165
459	0.0475926	0.755	0.88	1.1	0.8	3204-2	Info	Leukotriene A-4 hydrolase	SL007100	LTA4H	4048	Arachidonic acid metabolism, Metabolic pathways
460	0.0476864	0.755	1.33	0.96	1.39	25073-13	Info	Ubiquitin conjugation factor E4 A	SL023205	UBE4A	9354	Ubiquitin mediated proteolysis
461	0.0477867	0.755	0.91	1.01	0.91	25922-7	Info	Low-density lipoprotein receptor-related protein 5	SL007031	LRP5	4041	Wnt signaling pathway
462	0.0478923	0.755	0.88	1.01	0.88	4245-80	Info	E3 ubiquitin-protein ligase Mdm2	SL001999	MDM2	4193	ATM Signaling Pathway, Cell Cycle: G2/M Checkpoint, CTCF: First Multivalent Nuclear Factor, HIV-I Nef: negative effector of Fas and TNF, Hypoxia and p53 in the Cardiovascular system, p53 Signaling Pathway, Sumoylation by RanBP2 Regulates Transcriptional Repression, Tumor Suppressor Arf Inhibits Ribosomal Biogenesis, Bladder cancer, Cell cycle, Chronic myeloid leukemia, Endocytosis, Glioma, Melano…
463	0.0479678	0.755	1.21	1.02	1.19	3736-60	Info	Bone morphogenetic protein 6	SL003993	BMP6	654	Hedgehog signaling pathway, TGF-beta signaling pathway
464	0.0482935	0.755	1.25	1.01	1.24	19219-71	Info	Nuclear transport factor 2	SL004942	NUTF2	10204	Mechanism of Protein Import into the Nucleus
465	0.0484243	0.755	1.12	0.92	1.22	5110-84	Info	Neurexin-1-beta	SL009054	NRXN1	9378	Cell adhesion molecules (CAMs)
466	0.048463	0.755	1.33	1.05	1.27	21143-10	Info	Calcyphosin	SL007872	CAPS	828
467	0.0484655	0.755	0.91	0.99	0.92	9954-2	Info	Nuclear pore complex-interacting protein family member B3	SL019214	NPIPB3	23117
468	0.0485016	0.755	0.88	1.01	0.87	4718-5	Info	Peptidyl-prolyl cis-trans isomerase B	SL007869	PPIB	5479
469	0.0487584	0.755	0.92	1.11	0.83	21435-143	Info	Serine/threonine-protein kinase SRPK2	SL014879	SRPK2	6733
470	0.0487691	0.755	0.9	1.56	0.58	12649-80	Info	Malate dehydrogenase, mitochondrial	SL004917	MDH2	4191	Citrate cycle (TCA cycle), Glyoxylate and dicarboxylate metabolism, Metabolic pathways, Pyruvate metabolism
471	0.0487979	0.755	0.81	1	0.81	9212-22	Info	Cathepsin F	SL008381	CTSF	8722	Lysosome
472	0.0494232	0.761	0.87	0.99	0.88	4132-27	Info	Follistatin	SL000674	FST	10468	TGF-beta signaling pathway
473	0.0494413	0.761	1.58	1.1	1.44	21883-17	Info	Bone morphogenetic protein 5	SL003992	BMP5	653	ALK in cardiac myocytes, Hedgehog signaling pathway, TGF-beta signaling pathway
474	0.0494784	0.761	0.58	1.11	0.52	4148-49	Info	Pappalysin-1	SL002755	PAPPA	5069
475	0.0495895	0.761	0.89	1.09	0.82	12692-56	Info	Histone-lysine N-methyltransferase, H3 lysine-79 specific	SL019837	DOT1L	84444	Lysine degradation
476	0.0499848	0.765	0.71	1.09	0.65	15570-99	Info	Complement receptor type 2	SL004551	CR2	1380	B Lymphocyte Cell Surface Molecules, B cell receptor signaling pathway, Complement and coagulation cascades, Hematopoietic cell lineage

## Sheet: pre IDH metabolome
Description of the problem:
Number of classes: 2
Number of genes that passed filtering criteria: 6015
Type of univariate test used: Two-sample T-test
Class variable : IDHstats
Random variance model for univariate tests: OFF
Nominal significance level of each univariate test: 0.05
Genes which are differentially expressed among classes:
Number of genes significant at 0.05 level of the univariate test: 337
Table 1 - Sorted by p-value of the univariate test.
Class 1: mt (4 samples); Class 2: wt (37 samples).
The first 337 genes are significant at the nominal 0.05 level of the univariate test
	Parametric p-value	FDR	Geom mean of intensities in class 1	Geom mean of intensities in class 2	Fold-change	UniqueID	Name	CloneID
1	4.4e-06	0.0118	0.065	1.33	0.049	7661_Neg	3-(Imidazol-4-yl)-2-oxopropyl phosphate	3
2	5.4e-06	0.0118	0.06	1.34	0.045	7670_Neg	Endothion	3
3	5.9e-06	0.0118	0.069	1.29	0.053	7765_Neg	Disulfoton	3
4	1.67e-05	0.0201	0.076	1.27	0.06	7655_Neg	Fenclorim	3
5	1.67e-05	0.0201	0.047	1.25	0.038	7819_Neg	4-Keto-anhydrotetracycline	3
6	3.16e-05	0.0317	0.091	1.27	0.072	7683_Neg	246.9627_8.54
7	4.17e-05	0.035	0.018	1.25	0.015	7687_Neg	397.0032_8.54
8	4.65e-05	0.035	4.02	0.95	4.22	694_Neg	3-Methyl-2-oxobutanoic acid	3
9	0.0001184	0.0791	0.04	1.03	0.039	7664_Neg	332.9374_8.54
10	0.0001506	0.0906	0.038	1.21	0.032	7677_Neg	Flucarbazone-sodium	3
11	0.0001794	0.0957	0.059	1.18	0.05	7747_Neg	2-(2'-Methylthio)ethylmalic acid	3
12	0.000191	0.0957	49.02	0.73	67.22	5339_Neg	Pyridoxine	3
13	0.0002202	0.102	0.061	1.18	0.052	7455_Neg	P-CRESOL SULFATE	1
14	0.0002664	0.114	3.01	0.75	4.02	2699_Pos	SUCCINATE-H2O	1
15	0.0003199	0.128	0.069	1.18	0.059	7635_Neg	Benzthiazuron	3
16	0.0004107	0.154	66.52	0.95	69.99	5291_Neg	Ancitabin hydrochloride	3
17	0.0005238	0.185	0.064	1.12	0.057	7109_Pos	6-Methylmercaptopurine	3
18	0.0006312	0.211	0.088	1.05	0.084	7101_Pos	2,6-Dichloroindophenol	3
19	0.0007386	0.234	10.94	0.64	17.08	9829_Pos	N-Ethylammelide	3
20	0.0008955	0.258	73.19	1	73.55	5814_Neg	Anthocyanidin with a 3-hydroxy group	3
21	0.0009024	0.258	53.3	0.75	71.44	5071_Pos	N-(Acetyloxy)benzenamine	3
22	0.0010633	0.291	14.29	0.64	22.47	4967_Pos	3-Fluorocyclohexadiene-cis,cis-1,2-diol-1-carboxylate	3
23	0.0011175	0.292	26	0.67	38.64	10688_Neg	2-Amino-4-oxo-4-alpha-hydroxy-6-(erythro-1',2',3'-Tri-hydroxypropyl)-5,6,7,8-tetrahydroxypterin	3
24	0.0011984	0.3	83.34	1.1	75.8	5305_Neg	Frutinone A	3
25	0.0013998	0.337	86.44	0.94	91.97	4692_Neg	4-Hydroxyphenylacetylglutamic acid	3
26	0.0015418	0.357	0.23	2.62	0.089	11544_Neg	Distigmine	3
27	0.0016978	0.368	2.13	0.92	2.32	6847_Pos	269.1357_8.34
28	0.001745	0.368	0.22	2.59	0.086	11508_Neg	Methylprednisolone acetate	3
29	0.0018307	0.368	0.16	1.24	0.13	12451_Neg	2,4.6-Trichloroanisole	3
30	0.0018335	0.368	0.11	1	0.11	7656_Neg	322.9087_8.54
31	0.0019195	0.372	18.63	0.74	25.12	4716_Pos	Melphalan	3
32	0.0023068	0.434	5.82	0.98	5.92	8071_Neg	Sodium bicarbonate	3
33	0.0024026	0.434	38.44	1.06	36.17	4700_Neg	DIMBOA-glucoside	3
34	0.0024535	0.434	0.11	1.87	0.059	13071_Neg	Lovastatin	3
35	0.0027155	0.458	28.8	0.71	40.52	4704_Neg	Atovaquone	3
36	0.0027652	0.458	24.17	0.82	29.63	5731_Neg	4,4'-Diaminostilbene dihydrochloride	3
37	0.0028216	0.458	0.23	1.35	0.17	12744_Neg	Dehydrovomifoliol	3
38	0.0028941	0.458	0.17	1.25	0.14	12444_Neg	Ferricyanide	3
39	0.0030725	0.471	0.4	1.43	0.28	4774_Neg	3-METHOXY-L-TYROSINE	1
40	0.0031351	0.471	7.29	0.63	11.66	981_Pos	Dibenzothiophene	3
41	0.0032164	0.472	2.47	0.91	2.71	1244_Pos	L-Arginine	3
42	0.00334	0.473	31.67	0.6	52.72	5044_Pos	3-Sulfocatechol	3
43	0.0033803	0.473	17.73	0.64	27.76	4565_Neg	2-(5'-Methylthio)pentylmalic acid	3
44	0.0037178	0.492	0.2	1.2	0.17	7644_Neg	384.9525_8.54
45	0.003757	0.492	0.14	1.61	0.085	11800_Neg	Triflumuron	3
46	0.003762	0.492	2.65	0.71	3.76	1170_Pos	265.2114_0.91
47	0.0043779	0.56	0.12	1.31	0.091	12459_Neg	Hydrocortisone succinate	3
48	0.0046121	0.578	0.12	0.92	0.13	12779_Neg	398.9367_12.25
49	0.0048987	0.598	2	0.83	2.41	960_Pos	CHOLINE	1
50	0.0049705	0.598	5.49	1.01	5.42	6016_Pos	Carteolol	3
51	0.005173	0.602	0.24	1.26	0.19	12743_Neg	Dapdiamide A	3
52	0.0052027	0.602	0.38	2.79	0.14	12727_Neg	3-Oxododecanoic acid	3
53	0.0053444	0.607	0.087	0.5	0.17	13379_Neg	Perfluorooctanesulfonic acid	3
54	0.0055152	0.614	0.11	0.9	0.13	1089_Pos	S-Acetyldihydrolipoamide	3
55	0.0056953	0.623	5.3	0.92	5.78	11098_Neg	cis-2,3-Dihydroxy-2,3-dihydro-p-cumate	3
56	0.0059114	0.628	2.27	0.91	2.51	4729_Pos	157.1698_6.39
57	0.0061562	0.628	0.15	1.13	0.14	7696_Neg	Benzyl alcohol	3
58	0.0061834	0.628	0.37	1.5	0.25	12338_Neg	255.1605_11.64
59	0.0061938	0.628	0.26	1.3	0.2	12745_Neg	Ripazepam	3
60	0.0064205	0.628	18.44	0.77	23.8	4945_Neg	Tetrangulol	3
61	0.0065225	0.628	0.35	1.5	0.23	1273_Pos	L-GLUTAMINE+K	1
62	0.0065684	0.628	1.95	0.88	2.23	1215_Pos	105.1104_0.81
63	0.0065796	0.628	0.16	1.02	0.16	7615_Neg	400.9247_8.53
64	0.0068695	0.634	1.97	0.83	2.37	630_Pos	Metformin	3
65	0.0069204	0.634	32.79	0.98	33.47	5441_Neg	Taxiphyllin	3
66	0.0070492	0.634	0.11	1.03	0.11	7722_Neg	Anthocyanin 3'-O-beta-D-glucoside	3
67	0.0070635	0.634	1.5	0.95	1.58	12349_Pos	Terbufos	3
68	0.0071901	0.636	2	0.89	2.24	721_Neg	Metaxalone	3
69	0.0075546	0.659	0.23	2	0.12	9560_Neg	Encainide	3
70	0.0079079	0.68	4.35	0.78	5.55	1936_Neg	Muramic acid	3
71	0.008236	0.698	2.07	0.89	2.33	722_Neg	SN-GLYCERO-3-PHOSPHOCHOLINE+Cl	1
72	0.0084158	0.7	5.19	0.63	8.25	11151_Neg	Dithranol	3
73	0.0084962	0.7	3.74	0.95	3.95	5154_Neg	163.847_6.77
74	0.0090327	0.734	2.62	0.74	3.56	1147_Neg	1,2-Diamino-4-nitrobenzene	3
75	0.0092231	0.734	0.31	2.4	0.13	11525_Neg	Casimiroedine	3
76	0.0092779	0.734	0.32	2.77	0.12	10278_Neg	Kalihinol A	3
77	0.0096682	0.755	2.63	0.56	4.7	1977_Neg	4-Amino-5-hydroxymethyl-2-methylpyrimidine	3
78	0.009793	0.755	3.25	0.83	3.91	1590_Pos	239.2241_1.08
79	0.0103718	0.763	4.04	0.99	4.07	5030_Neg	161.85_6.7
80	0.010372	0.763	0.45	2.31	0.19	13435_Neg	241.1812_13.35
81	0.0104045	0.763	0.4	2.36	0.17	13051_Neg	Oxidized Latia luciferin	3
82	0.0104612	0.763	0.41	1.97	0.21	12499_Neg	DECANOATE	1
83	0.0105311	0.763	0.17	0.91	0.18	13311_Neg	7-HYDROXY-3-OXO-4-CHOLESTENOIC ACID+FA	1
84	0.0108119	0.774	3.28	0.89	3.68	4864_Pos	307.6655_6.78
85	0.0109809	0.777	0.34	2.44	0.14	11506_Neg	O-Demethyl-N-demethyl-staurosporine	3
86	0.0112005	0.778	8.48	0.87	9.78	6670_Neg	Hippeastrine	3
87	0.0113605	0.778	4.9	0.62	7.96	5972_Neg	Fumigaclavine C	3
88	0.0113887	0.778	5.08	1.01	5.05	6647_Neg	(3,4-Dimethoxyphenyl)methanol	3
89	0.0117422	0.792	0.55	1.98	0.28	9286_Neg	Cascarillin	3
90	0.0118472	0.792	0.31	1.98	0.16	12598_Neg	6-Benzylaminopurine	3
91	0.0120948	0.792	0.22	0.91	0.24	6760_Neg	166.8333_8.02
92	0.0122933	0.792	1.73	0.88	1.97	693_Pos	376.9264_0.68
93	0.0123016	0.792	0.3	2.21	0.13	11084_Neg	L-Oleandrosyl-oleandolide	3
94	0.0123708	0.792	1.94	0.97	2.01	601_Pos	314.7783_0.66
95	0.0128131	0.793	0.3	2.54	0.12	10224_Neg	Daphnetoxin	3
96	0.0129061	0.793	0.62	1.87	0.33	13024_Neg	2-Undecanone	3
97	0.0129914	0.793	0.31	1.94	0.16	12226_Neg	Bluensidine	3
98	0.0130546	0.793	2.44	0.74	3.31	718_Neg	322.083_0.73
99	0.01313	0.793	0.55	2.59	0.21	12639_Neg	(-)-Menthol	3
100	0.0133422	0.793	0.36	2.17	0.16	11192_Neg	Benzyl (2R,3S)-2-methyl-3-hydroxybutanoate	3
101	0.0136489	0.793	4.66	0.98	4.75	11096_Neg	Deoxyguanidinoproclavaminic acid	3
102	0.0137798	0.793	0.58	2.78	0.21	12095_Neg	3-HYDROXYDECANOIC ACID	1
103	0.0139042	0.793	2.21	0.99	2.23	8105_Neg	Calcium formate	3
104	0.0140262	0.793	2.72	0.85	3.19	4208_Pos	278.6448_6.31
105	0.0140296	0.793	0.23	1.87	0.12	11162_Neg	Genipin	3
106	0.014239	0.793	3.78	1.04	3.63	5075_Neg	209.8338_6.74
107	0.0142783	0.793	0.18	1.04	0.17	1098_Pos	Trimethylamine N-oxide	3
108	0.0143655	0.793	8.31	0.9	9.28	5454_Neg	199.805_7
109	0.0146222	0.793	0.31	2.02	0.16	11183_Neg	Androsterone glucuronide	3
110	0.0146768	0.793	2.94	0.94	3.14	1299_Pos	139.5307_1.07
111	0.0148206	0.793	3.97	0.65	6.12	1951_Neg	L-2-Aminoadipate	3
112	0.0148879	0.793	2.2	0.75	2.93	969_Pos	245.1795_0.81
113	0.0149023	0.793	4.8	1.13	4.23	6328_Neg	Dihydrozeatin riboside	3
114	0.0153064	0.796	0.2	1.05	0.19	7211_Neg	Chloridazon	3
115	0.0155268	0.796	2.24	0.77	2.9	965_Pos	243.1827_0.81
116	0.0156671	0.796	0.35	1.04	0.34	12251_Neg	Berbamine	3
117	0.0160496	0.796	3.85	1.07	3.59	632_Pos	CARNOSINE	1
118	0.0160616	0.796	0.52	1.58	0.33	8518_Neg	1-Methylseleno-N-acetyl-D-galactosamine	3
119	0.0160672	0.796	0.17	0.93	0.18	7879_Neg	2-Imino-3-(7-chloroindol-3-yl)propanoate	3
120	0.0162586	0.796	1.55	0.96	1.62	1448_Pos	4-Amino-2-methyl-5-(phosphooxymethyl)pyrimidine	3
121	0.0165466	0.796	1.96	0.54	3.6	1571_Pos	L-Canaline	3
122	0.0165697	0.796	0.53	1.59	0.34	8522_Neg	2,6-Dichloro-4'-biphenylol	3
123	0.0166959	0.796	0.2	1.03	0.2	1988_Neg	160.8422_1.06
124	0.0167112	0.796	1.97	0.84	2.35	589_Pos	504.6283_0.66
125	0.0169014	0.796	2.08	0.99	2.1	598_Pos	546.6118_0.66
126	0.0169045	0.796	2.8	0.51	5.49	1736_Pos	Gabapentin	3
127	0.0169083	0.796	3.57	0.95	3.74	5090_Neg	125.8732_6.78
128	0.0169642	0.796	0.22	1.44	0.15	6512_Neg	Astringin	3
129	0.0173497	0.796	1.6	0.95	1.68	12843_Pos	LINOLEATE	1
130	0.0174844	0.796	10.64	1.17	9.12	6468_Neg	N-(p-Nitrobenzyl)phthalimide	3
131	0.0175708	0.796	5.9	1.14	5.17	5931_Neg	255.8224_7.12
132	0.0175709	0.796	3.11	0.75	4.15	12919_Pos	Glycolithocholate	3
133	0.0176079	0.796	0.11	0.88	0.12	12630_Neg	475.3279_12.06
134	0.017917	0.799	11.51	0.84	13.63	10314_Neg	446.0324_10.07
135	0.0179243	0.799	0.33	1.86	0.18	12829_Neg	238.5793_12.37
136	0.0184308	0.815	1.67	0.93	1.8	7762_Pos	Trientine	3
137	0.0185986	0.817	1.66	0.98	1.7	7990_Pos	111.0392_9.08
138	0.0188683	0.82	11.75	1.01	11.58	5812_Neg	262.0196_7.35
139	0.01897	0.82	0.3	1.3	0.23	14085_Neg	Cycloheptanecarboxylic acid	3
140	0.0190905	0.82	1.99	0.88	2.27	565_Pos	446.6694_0.66
141	0.0193253	0.822	1.98	0.89	2.23	566_Pos	390.7078_0.66
142	0.0194017	0.822	0.35	1.94	0.18	13247_Neg	Xenognosin A	3
143	0.0201129	0.841	15.3	1.03	14.91	5827_Neg	Diflubenzuron	3
144	0.0201779	0.841	0.33	1.63	0.2	12782_Pos	Spergualin	3
145	0.0203809	0.841	3.02	0.89	3.4	4538_Pos	214.6338_6.52
146	0.0206082	0.841	1.89	0.86	2.2	657_Pos	496.8374_0.69
147	0.0206865	0.841	2.49	0.86	2.88	4213_Pos	287.6498_6.31
148	0.020903	0.841	4.04	1.18	3.44	3996_Pos	146.1536_5.72
149	0.0211116	0.841	3.1	1.06	2.92	1161_Neg	Choline sulfate	3
150	0.021121	0.841	2.32	0.82	2.83	15949_Pos	97.0762_17.01
151	0.0213785	0.841	1.68	0.98	1.71	7660_Pos	111.0392_8.98
152	0.0216152	0.841	6.74	0.75	8.95	11471_Neg	2-S-Glutathionyl acetate	3
153	0.0217861	0.841	1.59	0.97	1.64	13375_Pos	258.2784_13.59
154	0.0218223	0.841	1.67	0.97	1.72	4072_Pos	99.5314_6.31
155	0.0221794	0.841	3.74	0.68	5.52	1098_Neg	N-Acetyl-L-glutamate 5-phosphate	3
156	0.02219	0.841	0.46	1.64	0.28	8605_Neg	cis-2-Carboxycyclohexyl-acetic acid	3
157	0.0222166	0.841	7.31	1.1	6.63	12418_Pos	109.5216_12.55
158	0.0222433	0.841	1.9	0.98	1.95	595_Pos	372.7367_0.66
159	0.0226366	0.841	0.58	2.14	0.27	11030_Neg	10-Hydroxydecanoic acid	3
160	0.0227056	0.841	9.11	0.88	10.36	9830_Pos	Malvidin	3
161	0.0229198	0.841	4.85	1.05	4.62	5560_Pos	187.1436_7.25
162	0.0229511	0.841	3.43	0.97	3.54	3855_Neg	GLUTARATE	1
163	0.0230358	0.841	5.2	0.89	5.87	7672_Neg	205.8393_8.52
164	0.0231371	0.841	0.41	2.46	0.17	11499_Neg	Istamycin KL1	3
165	0.0233769	0.841	1.4	0.98	1.42	13959_Pos	3,5-DI-TERT-bUTYLBENZALDEHYDE	1
166	0.0236549	0.841	1.4	0.94	1.48	14203_Pos	Capsi-amide	3
167	0.024071	0.841	1.8	0.96	1.88	603_Pos	316.7751_0.66
168	0.0241393	0.841	3.07	0.85	3.63	5794_Neg	Isopentenyl adenosine	3
169	0.0242988	0.841	5.24	1.18	4.42	5793_Neg	257.8195_7.12
170	0.0243982	0.841	3.57	1.02	3.49	4592_Neg	(1R,6R)-6-Hydroxy-2-succinylcyclohexa-2,4-diene-1-carboxylate	3
171	0.0246154	0.841	1.58	0.91	1.73	4579_Pos	3,4-Methylenedioxymethamphetamine	3
172	0.0247719	0.841	0.24	1.57	0.15	11802_Neg	Penicillin O	3
173	0.0248298	0.841	1.65	0.93	1.78	7793_Pos	186.1183_8.89
174	0.0250314	0.841	3.83	1.01	3.78	5572_Neg	219.8457_7.11
175	0.0251345	0.841	0.22	1.61	0.14	11805_Neg	2-Hydroxyamino-1-methyl-6-phenylimidazo[4,5-b]pyridine	3
176	0.0252022	0.841	0.2	1.61	0.13	11801_Neg	sn-Glycero-3-phosphocholine	3
177	0.0252668	0.841	0.28	1.08	0.26	13323_Neg	Penitrem D	3
178	0.025327	0.841	2.74	1.03	2.65	1267_Neg	Oxalosuccinate	3
179	0.0253911	0.841	1.45	0.97	1.49	4715_Pos	Ethyl 3-oxohexanoate	3
180	0.0257586	0.841	0.36	2.14	0.17	11492_Neg	Paucin	3
181	0.0258705	0.841	1.7	0.96	1.77	13500_Pos	Sphingosine	3
182	0.0261919	0.841	1.65	0.91	1.8	7296_Pos	269.1356_8.48
183	0.0264822	0.841	2.08	0.81	2.58	782_Pos	2,6-Dichlorophenolindophenol sodium salt	3
184	0.0266429	0.841	1.55	0.91	1.71	12276_Pos	2-Oxophytanate	3
185	0.0266503	0.841	0.23	1.62	0.14	11803_Neg	(-)-Carvone	3
186	0.0267915	0.841	0.28	2.53	0.11	9664_Neg	525.2707_9.68
187	0.0268215	0.841	0.71	1.6	0.44	7983_Neg	Cyclohexanol	3
188	0.0272348	0.841	0.29	1.06	0.28	13266_Neg	(20S,22S,25S)-22,25-Epoxyfurost-5-ene-3beta,26-diol 3-O-beta-D-glucoside	3
189	0.027302	0.841	1.41	0.93	1.51	3659_Pos	141.0711_4.81
190	0.027404	0.841	0.22	1.6	0.14	11807_Neg	Salicin	3
191	0.0275312	0.841	1.52	0.96	1.59	1669_Pos	Gentisin	3
192	0.0275758	0.841	1.78	1.01	1.76	15609_Pos	Hexylamine	3
193	0.0278882	0.841	0.49	2.47	0.2	11292_Neg	TESTOSTERONE SULFATE	1
194	0.0279233	0.841	2.5	0.75	3.32	12912_Pos	258.6228_13.03
195	0.0281051	0.841	1.7	0.87	1.95	694_Pos	Chalcone	3
196	0.0281418	0.841	3.2	0.51	6.26	1066_Pos	Diethylstilbestrol	3
197	0.0281721	0.841	0.44	2.28	0.19	11261_Neg	Balofloxacin	3
198	0.028181	0.841	1.8	1.03	1.75	15703_Pos	103.1311_16.4
199	0.0282142	0.841	2.23	1.08	2.06	807_Pos	145.1413_0.84
200	0.0286786	0.841	0.43	1.85	0.23	6509_Neg	Fluvoxamine	3
201	0.0289374	0.841	1.98	0.83	2.39	691_Pos	Canavanine	3
202	0.0290355	0.841	1.79	0.89	2.02	764_Pos	272.7937_0.66
203	0.0293046	0.841	1.72	0.93	1.85	9686_Pos	Chlorochrymorin	3
204	0.029458	0.841	1.62	0.87	1.85	7659_Pos	S-Methyl-L-methionine	3
205	0.0297511	0.841	3.52	0.98	3.6	4992_Neg	127.8703_6.67
206	0.0298549	0.841	0.37	1.49	0.25	12364_Neg	2,6-Dichloro-p-benzoquinone	3
207	0.0298984	0.841	3.42	0.96	3.56	5600_Neg	221.8428_7.13
208	0.0299444	0.841	1.88	0.79	2.39	4293_Pos	91.0541_6.35
209	0.0301841	0.841	0.55	1.52	0.36	11598_Neg	Ibuprofen	3
210	0.0302313	0.841	1.86	0.98	1.91	13333_Pos	SPHINGANINE	1
211	0.0303539	0.841	1.57	0.96	1.64	6150_Pos	99.5314_7.69
212	0.0308097	0.841	1.4	0.93	1.51	7755_Pos	163.1325_8.89
213	0.0308186	0.841	3.82	0.94	4.05	4811_Neg	125.8732_6.65
214	0.0308591	0.841	1.95	0.98	1.99	579_Pos	606.5679_0.66
215	0.0308899	0.841	17.86	1.1	16.26	6703_Neg	Pyrifenox	3
216	0.0309308	0.841	0.15	1.17	0.13	2422_Pos	Carnitine	3
217	0.0309443	0.841	1.45	0.94	1.55	1652_Pos	103.5206_1.19
218	0.0309466	0.841	2.51	0.99	2.54	1466_Pos	N-ACETYLPUTRESCINE	1
219	0.0309797	0.841	2.11	0.7	3.01	743_Neg	349.961_0.75
220	0.0309916	0.841	1.57	0.88	1.78	670_Pos	Dihydroaceanthrylene	3
221	0.0312553	0.841	1.79	0.94	1.89	576_Pos	492.648_0.66
222	0.0313352	0.841	1.57	0.78	2.02	671_Pos	Anthragallol	3
223	0.0314172	0.841	7.82	0.5	15.73	11156_Neg	Tos-Ph-CH2Cl	3
224	0.0315187	0.841	1.51	0.94	1.6	14224_Pos	280.1616_14.68
225	0.031715	0.841	7.87	1.07	7.37	5264_Neg	195.8109_6.99
226	0.0318054	0.841	1.78	1.03	1.72	15261_Pos	103.1311_16.11
227	0.0318447	0.841	1.52	0.79	1.91	12675_Pos	Avizafone	3
228	0.0318598	0.841	4.18	0.94	4.46	4995_Neg	205.8399_6.69
229	0.0321104	0.841	1.6	0.96	1.66	5749_Pos	99.5314_7.48
230	0.0323254	0.841	2.67	0.72	3.71	1100_Neg	SARCOSINE/BETA-ALANINE	1
231	0.0323855	0.841	3.94	1.2	3.27	3938_Pos	146.1536_5.63
232	0.0327457	0.841	2.73	1.05	2.6	14473_Neg	832.6026_15.79
233	0.0327764	0.841	0.12	0.77	0.16	6767_Neg	303.9239_8.01
234	0.0329594	0.841	2.84	1.07	2.65	14229_Neg	832.6026_14.89
235	0.0331239	0.841	2.64	0.74	3.56	1101_Neg	N-Formylmaleamic acid	3
236	0.0332591	0.841	0.53	2.41	0.22	11281_Neg	Sanggenon A	3
237	0.0332759	0.841	0.33	1.45	0.23	2488_Neg	1-(6-Oxo-6H-dibenzo[b,d]pyran-3-yl)-1H-pyrrole-2,5-dione	3
238	0.0335926	0.841	1.68	0.9	1.86	7425_Pos	Fortimicin FU-10	3
239	0.0336051	0.841	2.7	0.94	2.88	13731_Pos	104.1071_13.81
240	0.0336909	0.841	1.32	0.95	1.38	12668_Pos	230.2473_12.7
241	0.033714	0.841	0.49	2.38	0.21	11279_Neg	Tuberonic acid glucoside	3
242	0.0338604	0.842	1.93	1.01	1.92	580_Pos	Decachlorobiphenyl	3
243	0.0343654	0.845	1.85	1.01	1.83	574_Pos	254.8228_0.66
244	0.0345705	0.845	0.59	1.83	0.33	11841_Neg	Ethyl(E,Z)-decadienoate	3
245	0.0347191	0.845	1.67	0.84	1.98	538_Pos	222.8671_0.64
246	0.0348339	0.845	0.27	1.04	0.26	4050_Pos	146.1729_5.97
247	0.0348684	0.845	3.17	0.87	3.64	13772_Pos	296.1455_13.78
248	0.0350197	0.845	2.29	0.97	2.37	2288_Pos	Pyrrole	3
249	0.0352624	0.845	1.64	0.8	2.06	600_Pos	506.6244_0.66
250	0.035271	0.845	1.42	0.92	1.55	1651_Pos	L-Cysteate	3
251	0.0357215	0.845	1.92	1.01	1.9	605_Pos	436.6864_0.66
252	0.0357801	0.845	0.37	1.4	0.27	11705_Neg	(13S,14R)-1,8-Dihydroxy-13-O-acetyl-N-methylcanadine	3
253	0.0358877	0.845	2.06	0.81	2.54	784_Pos	N-Phosphohypotaurocyamine	3
254	0.0362889	0.845	1.51	0.96	1.58	6354_Pos	141.0712_7.92
255	0.036588	0.845	0.45	1.38	0.32	9643_Neg	3-[(3aS,4S,7aS)-7a-Methyl-1,5-dioxo-octahydro-1H-inden-4-yl]propanoate	3
256	0.036625	0.845	1.65	0.99	1.67	4372_Pos	99.5314_6.66
257	0.0368717	0.845	0.23	0.98	0.24	7447_Neg	Pyridoxal	3
258	0.0368804	0.845	0.22	1.65	0.13	14641_Neg	Estradiol-17beta 3-sulfate	3
259	0.0370465	0.845	1.77	0.96	1.84	15963_Pos	131.5333_16.97
260	0.0371521	0.845	3.06	0.86	3.54	2814_Neg	8-Dehydro-3-deoxy-D-manno-octulosonate	3
261	0.0372929	0.845	0.52	0.99	0.52	12256_Neg	L-Tryptophan	3
262	0.0374258	0.845	0.25	1.27	0.2	10371_Pos	N-Acetyl-L-phenylalanine	3
263	0.0374655	0.845	2.04	0.83	2.45	1520_Neg	168.8346_0.97
264	0.0376554	0.845	1.72	0.97	1.78	6395_Pos	5-Oxo-1,2-campholide	3
265	0.0376929	0.845	1.51	0.94	1.61	13340_Pos	SPHINGOSINE (d18)	1
266	0.0377381	0.845	0.37	1.05	0.35	6243_Neg	3-(4-HYDROXYPHENYL)LACTATE	1
267	0.037825	0.845	1.83	0.97	1.89	599_Pos	376.7305_0.66
268	0.037896	0.845	0.72	1.75	0.41	11011_Neg	N-3-Hydroxyoctanoyl-L-homoserine lactone	3
269	0.0379264	0.845	3.27	0.91	3.6	5587_Neg	161.85_7.08
270	0.0379353	0.845	1.84	0.97	1.89	582_Pos	434.6893_0.66
271	0.0384845	0.85	2.4	1.04	2.31	379_Pos	trans-3-Chloro-2-propene-1-ol	3
272	0.0385229	0.85	0.45	1.19	0.38	908_Neg	239.9272_0.77
273	0.0385846	0.85	0.54	2.28	0.24	11270_Neg	SSR 125543	3
274	0.0390837	0.856	0.23	1.6	0.15	10877_Pos	Monobutyl phthalate (mBP)	1
275	0.0391458	0.856	6.45	0.94	6.9	11539_Neg	D-erythro-1-(Imidazol-4-yl)glycerol 3-phosphate	3
276	0.0394695	0.857	0.34	2.65	0.13	9658_Neg	UCL 1684	3
277	0.0396492	0.857	2.94	0.91	3.22	6588_Neg	179.9364_7.65
278	0.0400456	0.857	6.35	0.63	10	8332_Neg	4-Sulfobenzaldehyde	3
279	0.0400749	0.857	1.44	1	1.44	6728_Pos	16beta-Fluoroandrost-4-ene-3,17-dione	3
280	0.0401846	0.857	1.89	0.93	2.03	9101_Neg	8-(3,3-Dimethylallyl)spatheliachromene	3
281	0.0401897	0.857	1.76	0.85	2.08	659_Pos	Echlomezole	3
282	0.04032	0.857	1.85	0.77	2.39	4280_Pos	L-PHENYLALANINE-HCOOH	1
283	0.0403228	0.857	2.9	0.7	4.12	1086_Neg	Biphenyl-2,3-diol	3
284	0.0408033	0.864	1.85	0.89	2.07	577_Pos	Tricalcium phosphate	3
285	0.0409822	0.865	2.67	1.07	2.5	14402_Neg	832.6026_15.56
286	0.0414003	0.866	1.82	0.65	2.8	4909_Pos	PROPANOYLCARNITINE	1
287	0.0416175	0.866	1.56	0.86	1.81	9697_Pos	151.5439_10.1
288	0.0416289	0.866	2.01	0.72	2.78	755_Neg	Mephosfolan	3
289	0.0417315	0.866	1.5	0.95	1.58	13014_Pos	459.4871_13.16
290	0.041838	0.866	2.29	1.11	2.07	360_Pos	157.1331_0.54
291	0.0418841	0.866	0.27	0.98	0.27	10661_Pos	2,6-DIMETHYLHEPTANOYL CARNITINE	1
292	0.0424352	0.872	0.21	1.03	0.2	4937_Neg	N-(3,4-Dichlorophenyl)-malonamate	3
293	0.0424526	0.872	0.34	1.37	0.25	14459_Neg	DOCOSAHEXAENOIC ACID (22)	1
294	0.043062	0.881	3.91	1.04	3.75	9550_Neg	Oleandolide	3
295	0.0432852	0.882	1.84	0.99	1.85	586_Pos	490.6508_0.66
296	0.0434278	0.882	2.44	0.74	3.3	1104_Neg	3,4-Dehydrothiomorpholine-3-carboxylate	3
297	0.0435361	0.882	2.47	0.73	3.37	1096_Neg	2-Aminoethylphosphonate	3
298	0.0441071	0.887	1.57	0.93	1.69	10477_Pos	95.0442_10.78
299	0.044163	0.887	1.47	1.01	1.46	5870_Pos	111.0393_7.75
300	0.0443351	0.887	1.81	0.77	2.35	4325_Pos	168.0911_6.37
301	0.0452927	0.887	0.49	1.22	0.4	13620_Neg	17-[(Benzylamino)methyl]estra-1,3,5(10)-triene-3,17beta-diol	3
302	0.0454892	0.887	1.43	1	1.43	2629_Pos	141.0711_2.02
303	0.0454973	0.887	1.73	0.95	1.83	1794_Neg	Cyclophosphamide	3
304	0.0456647	0.887	2.2	0.71	3.09	7548_Neg	N6-(DELTA2-ISOPENTENYL)-ADENINE	1
305	0.0456899	0.887	3.33	0.8	4.19	5444_Neg	205.8399_7.06
306	0.0457785	0.887	2.58	0.88	2.93	13830_Pos	113.9637_14.04
307	0.0460823	0.887	1.66	0.94	1.77	515_Pos	3,5-Dichlorocatechol	3
308	0.0463134	0.887	0.39	1.76	0.22	3235_Neg	S-Ribosyl-L-homocysteine	3
309	0.0467348	0.887	1.72	0.89	1.93	570_Pos	448.6666_0.66
310	0.0467897	0.887	1.74	0.94	1.85	9678_Pos	Dodine	3
311	0.0468448	0.887	2.59	0.89	2.92	13762_Pos	98.5123_14.01
312	0.0468635	0.887	1.63	0.98	1.66	4501_Pos	141.0712_6.54
313	0.0471046	0.887	2.39	0.74	3.24	1202_Neg	Primaquine	3
314	0.0471781	0.887	2.63	0.72	3.64	1365_Pos	Axisothiocyanate 3	3
315	0.0474036	0.887	2.33	1.05	2.22	804_Pos	2-Methylpropanamine	3
316	0.0475857	0.887	2.21	0.74	3	3451_Pos	5-Hydroxypentanoate	3
317	0.0477835	0.887	3.45	0.68	5.1	4165_Pos	L-Ornithine	3
318	0.0479643	0.887	1.9	0.7	2.7	745_Neg	347.9645_0.75
319	0.0482562	0.887	1.55	0.9	1.73	12272_Pos	413.286_12.36
320	0.0482969	0.887	1.45	0.94	1.54	14223_Pos	Di-n-butyl pthalate (DBP)	1
321	0.0483026	0.887	0.55	1.8	0.3	2138_Neg	Deoxycoformycin	3
322	0.0485665	0.887	2.67	0.76	3.52	5963_Neg	5-Valerolactone	3
323	0.048571	0.887	1.41	0.91	1.54	10919_Pos	122.5471_11.31
324	0.0487214	0.887	2.78	0.93	2.98	6578_Neg	239.9032_7.8
325	0.0487266	0.887	1.76	0.99	1.78	597_Pos	374.7337_0.66
326	0.0491112	0.887	1.75	0.97	1.81	581_Pos	428.6983_0.66
327	0.0492465	0.887	1.7	0.78	2.17	905_Pos	5-AMINOLEVULINIC ACID-H2O	1
328	0.0494014	0.887	1.71	1	1.71	6056_Pos	cis-(Homo)2-aconitate	3
329	0.0496231	0.887	1.84	0.78	2.37	4284_Pos	trans-Cinnamate	3
330	0.0496323	0.887	1.95	1.03	1.9	618_Pos	604.57_0.66
331	0.0496657	0.887	0.37	1.68	0.22	9469_Neg	Atalaphylline	3
332	0.0497104	0.887	0.61	1.65	0.37	11352_Neg	Isovalerylcarnitine	3
333	0.0497544	0.887	1.32	0.97	1.36	12470_Pos	288.2524_12.56
334	0.0498857	0.887	3.79	1.01	3.75	10814_Neg	417.9834_10.2
335	0.0499083	0.887	0.54	2.74	0.2	7775_Neg	Pulcherriminic acid	3
336	0.0499587	0.887	1.71	0.99	1.73	591_Pos	370.7396_0.66
337	0.0499591	0.887	0.21	0.91	0.23	7626_Neg	476.947_8.54

## Sheet: alt IDH metabolome
Description of the problem:
Number of classes: 2
Number of genes that passed filtering criteria: 6015
Type of univariate test used: Two-sample T-test
Class variable : IDHstats
Random variance model for univariate tests: OFF
Nominal significance level of each univariate test: 0.05
Genes which are differentially expressed among classes:
Number of genes significant at 0.05 level of the univariate test: 383
Table 1 - Sorted by p-value of the univariate test.
Class 1: mt (4 samples); Class 2: wt (37 samples).
The first 383 genes are significant at the nominal 0.05 level of the univariate test
	Parametric p-value	FDR	Geom mean of intensities in class 1	Geom mean of intensities in class 2	Fold-change	UniqueID	Name	CloneID
1	9.05e-05	0.386	18.72	0.71	26.28	6525_Neg	Anthranilate	3
2	0.0002075	0.386	0.04	1.5	0.027	4716_Pos	Melphalan	3
3	0.000313	0.386	30.62	0.66	46.63	4937_Neg	N-(3,4-Dichlorophenyl)-malonamate	3
4	0.0003201	0.386	4.47	0.66	6.76	867_Neg	2-C-Methyl-D-erythritol 4-phosphate	3
5	0.0003207	0.386	24.07	0.5	48.25	2422_Pos	Carnitine	3
6	0.000544	0.477	6.85	0.63	10.86	940_Neg	Bergapten	3
7	0.0006216	0.477	0.029	2.28	0.013	4565_Neg	2-(5'-Methylthio)pentylmalic acid	3
8	0.0006914	0.477	15.19	0.77	19.67	4701_Pos	2-FUROYLGLYCINE	1
9	0.000754	0.477	0.0085	2	0.0043	4704_Neg	Atovaquone	3
10	0.0008525	0.477	0.01	1.31	0.0076	5071_Pos	N-(Acetyloxy)benzenamine	3
11	0.0008822	0.477	0.016	2.23	0.0073	4945_Neg	Tetrangulol	3
12	0.0010269	0.477	4.07	0.7	5.8	838_Neg	1,4-Dihydroxy-2-naphthoate	3
13	0.0010921	0.477	0.019	1.23	0.015	5339_Neg	Pyridoxine	3
14	0.0011112	0.477	10.24	1.18	8.69	4943_Neg	Methylmercury chloride	3
15	0.0012223	0.49	15.42	0.65	23.66	4936_Neg	AMPA	3
16	0.0014726	0.539	10.24	0.69	14.85	8448_Neg	1,5-Naphthalene diisocyanate	3
17	0.0015226	0.539	9.45	0.8	11.81	8771_Neg	Tryptanthrine	3
18	0.001712	0.572	0.02	1.52	0.013	5731_Neg	4,4'-Diaminostilbene dihydrochloride	3
19	0.0018173	0.575	4.89	0.59	8.27	944_Neg	Blue pigment	3
20	0.0019279	0.58	0.11	0.78	0.15	7787_Pos	460.7339_8.9
21	0.0020386	0.584	0.49	1.05	0.46	14203_Pos	Capsi-amide	3
22	0.002179	0.596	14.04	0.6	23.35	2805_Neg	2-Pyridyl hydroxymethane sulfonic acid	3
23	0.0023297	0.599	11.25	0.65	17.38	4938_Neg	5-(3'-Carboxy-3'-oxopropyl)-4,6-dihydroxypicolinate	3
24	0.0025068	0.599	0.23	1.38	0.16	15949_Pos	97.0762_17.01
25	0.0025606	0.599	0.0098	1.02	0.0096	5291_Neg	Ancitabin hydrochloride	3
26	0.00259	0.599	0.28	1.19	0.24	570_Pos	448.6666_0.66
27	0.003312	0.693	0.055	0.99	0.055	5370_Pos	182.5981_7.18
28	0.0033552	0.693	0.013	2.79	0.0047	5044_Pos	3-Sulfocatechol	3
29	0.00365	0.693	0.32	1.06	0.3	1449_Pos	Tolylacetonitrile	3
30	0.0037752	0.693	0.35	1.01	0.35	12653_Pos	371.326_12.76
31	0.0038379	0.693	3.02	0.5	6.01	9057_Neg	Propantheline	3
32	0.0039261	0.693	0.34	1.09	0.31	15391_Pos	304.2986_16.04
33	0.0039987	0.693	0.043	0.82	0.052	11846_Pos	146.1729_12.07
34	0.0041117	0.693	0.31	1.07	0.29	13170_Pos	Leucyl-leucyl-norleucine	3
35	0.0041282	0.693	3.91	0.62	6.31	945_Neg	QUINATE	1
36	0.0041577	0.693	0.29	1.15	0.26	565_Pos	446.6694_0.66
37	0.0042621	0.693	0.29	1.14	0.26	905_Pos	5-AMINOLEVULINIC ACID-H2O	1
38	0.004487	0.695	0.35	1.02	0.34	8418_Pos	Precocene II	3
39	0.0046358	0.695	0.1	1.06	0.095	1969_Pos	O-Methylptelefolonium	3
40	0.0046713	0.695	3.98	0.66	6.01	630_Neg	Chloramben	3
41	0.0048409	0.695	0.034	2	0.017	4408_Pos	N7-Methylguanosine	3
42	0.0048546	0.695	0.29	1.18	0.25	589_Pos	504.6283_0.66
43	0.0049986	0.699	0.013	0.91	0.014	4700_Neg	DIMBOA-glucoside	3
44	0.0053521	0.724	0.16	1.06	0.15	13405_Pos	472.3386_13.62
45	0.0054844	0.724	0.42	0.97	0.43	14238_Pos	270.3147_14.72
46	0.0055639	0.724	5.8	0.72	8.01	1989_Neg	2,3-DIHYDROXYISOVALERATE	1
47	0.0058745	0.724	0.45	1.02	0.44	1448_Pos	4-Amino-2-methyl-5-(phosphooxymethyl)pyrimidine	3
48	0.0062264	0.724	0.078	0.98	0.08	8710_Pos	Globomycin	3
49	0.0065646	0.724	0.019	1.35	0.014	9830_Pos	Malvidin	3
50	0.0066124	0.724	21.94	1.22	17.97	6767_Neg	303.9239_8.01
51	0.0071301	0.724	0.42	1.12	0.37	6604_Pos	111.0392_8.26
52	0.0073775	0.724	0.18	1.01	0.18	2312_Pos	MTIC	3
53	0.0074468	0.724	4.64	1.31	3.53	9581_Neg	Pyribencarb	3
54	0.0076606	0.724	4.26	0.96	4.45	991_Neg	Juglone	3
55	0.0082512	0.724	0.084	1.07	0.079	4180_Pos	157.1333_6.3
56	0.0085678	0.724	0.01	0.81	0.012	5305_Neg	Frutinone A	3
57	0.0089269	0.724	0.39	0.89	0.44	10453_Neg	Sulcatone	3
58	0.0090807	0.724	0.22	1.07	0.21	14673_Pos	305.3023_15.22
59	0.0090857	0.724	9.97	0.84	11.81	12991_Pos	520.3387_13.15
60	0.0091981	0.724	0.12	1.11	0.11	1365_Pos	Axisothiocyanate 3	3
61	0.0092605	0.724	0.087	0.81	0.11	12064_Pos	544.3392_12.32
62	0.0092748	0.724	0.31	1	0.31	1194_Pos	279.1906_0.92
63	0.0095809	0.724	0.32	1.1	0.29	764_Pos	272.7937_0.66
64	0.0095846	0.724	0.057	0.94	0.061	14481_Pos	809.5844_15.15
65	0.0097015	0.724	0.028	1.23	0.023	10314_Neg	446.0324_10.07
66	0.0102147	0.724	0.015	0.78	0.019	5814_Neg	Anthocyanidin with a 3-hydroxy group	3
67	0.0102251	0.724	0.067	0.76	0.088	11480_Pos	174.2042_11.71
68	0.0103697	0.724	0.038	0.45	0.083	4626_Neg	Sertraline	3
69	0.0104121	0.724	0.064	0.87	0.074	15155_Pos	809.5846_15.91
70	0.0106403	0.724	0.26	1.11	0.23	14388_Pos	450.4139_14.86
71	0.010714	0.724	0.052	0.86	0.061	14347_Pos	808.5803_15
72	0.0108863	0.724	0.076	1.1	0.069	4082_Pos	113.1074_6.07
73	0.0111231	0.724	8.82	0.98	8.98	1914_Neg	3-(Phosphoacetylamido)-L-alanine	3
74	0.0111877	0.724	0.058	0.82	0.071	15019_Pos	808.5804_15.77
75	0.0112555	0.724	3.82	0.68	5.64	4754_Neg	D-Glucosamine	3
76	0.011865	0.724	0.35	1.03	0.34	15609_Pos	Hexylamine	3
77	0.0118691	0.724	9.15	0.71	12.81	8483_Neg	11-Hydroxycanthin-6-one	3
78	0.0120675	0.724	7.63	0.92	8.31	10371_Pos	N-Acetyl-L-phenylalanine	3
79	0.0120812	0.724	3.32	1.08	3.06	1437_Pos	Xylitol	3
80	0.0120832	0.724	0.061	0.82	0.074	15846_Pos	808.5804_16.87
81	0.0122837	0.724	0.23	1.03	0.22	14699_Pos	304.2988_15.22
82	0.0123478	0.724	0.35	1.03	0.34	15703_Pos	103.1311_16.4
83	0.0125154	0.724	0.055	0.83	0.067	14484_Pos	808.5803_15.19
84	0.0126664	0.724	0.061	0.78	0.078	15397_Pos	808.5805_16.26
85	0.0126997	0.724	4.46	0.73	6.11	920_Neg	192.0597_0.8
86	0.0127341	0.724	13.83	1.58	8.76	11041_Neg	399.1642_10.46
87	0.0128498	0.724	0.11	0.81	0.13	8302_Pos	444.298_9.25
88	0.0128639	0.724	0.044	1.03	0.042	3983_Pos	113.1074_5.79
89	0.0129376	0.724	0.063	0.81	0.078	15173_Pos	808.5804_15.97
90	0.0129522	0.724	0.04	0.44	0.09	4490_Neg	Gliotoxin	3
91	0.0130754	0.724	5.13	0.88	5.8	13547_Neg	136.8629_13.51
92	0.0134079	0.724	0.067	1.03	0.065	4045_Pos	157.1332_5.97
93	0.0135679	0.724	0.063	0.83	0.076	14937_Pos	808.5804_15.63
94	0.0136261	0.724	15.91	1.24	12.86	6757_Neg	Trichloroethanol glucuronide	3
95	0.0136982	0.724	0.35	1.06	0.33	13014_Pos	459.4871_13.16
96	0.0137333	0.724	0.049	0.96	0.051	3550_Pos	145.1413_4.32
97	0.0139625	0.724	0.33	1.2	0.27	566_Pos	390.7078_0.66
98	0.0140201	0.724	0.056	0.99	0.057	3952_Pos	157.1332_5.73
99	0.0140287	0.724	7.91	0.91	8.7	3066_Neg	Nitrogen mustard	3
100	0.0141161	0.724	7.74	1.27	6.11	2912_Pos	141.9583_2.4
101	0.0141616	0.724	0.11	0.77	0.14	15873_Pos	832.5799_16.87
102	0.0143218	0.724	4.89	0.88	5.55	13689_Neg	132.8679_13.52
103	0.0144121	0.724	0.051	1.02	0.049	3597_Pos	145.1413_4.63
104	0.0144131	0.724	0.064	0.8	0.08	15592_Pos	808.5805_16.52
105	0.0144185	0.724	0.068	1.78	0.038	5812_Neg	262.0196_7.35
106	0.0146012	0.724	0.39	1.08	0.36	2965_Pos	113.1074_2.75
107	0.0146586	0.724	0.032	0.9	0.036	5441_Neg	Taxiphyllin	3
108	0.0147326	0.724	7.7	0.94	8.22	13398_Neg	221.8007_13.37
109	0.0147399	0.724	0.35	1.01	0.34	15261_Pos	103.1311_16.11
110	0.0151483	0.724	0.13	0.79	0.16	15645_Pos	832.5795_16.57
111	0.0151854	0.724	0.24	1.18	0.21	703_Pos	180.0036_0.68
112	0.0152401	0.724	0.047	1.26	0.037	14676_Pos	786.596_15.4
113	0.0153657	0.724	0.33	1.11	0.3	577_Pos	Tricalcium phosphate	3
114	0.0154116	0.724	0.14	0.86	0.17	4592_Neg	(1R,6R)-6-Hydroxy-2-succinylcyclohexa-2,4-diene-1-carboxylate	3
115	0.0154758	0.724	0.063	0.82	0.076	14703_Pos	808.5803_15.41
116	0.0155519	0.724	0.18	0.95	0.19	6000_Pos	Anantine	3
117	0.0156651	0.724	0.045	1.04	0.043	3914_Pos	113.1074_5.56
118	0.0157348	0.724	0.4	1.1	0.37	15966_Pos	84.0641_17.01
119	0.0158422	0.724	7.6	0.93	8.12	13456_Neg	223.7984_13.4
120	0.0159563	0.724	0.073	1.22	0.059	14783_Pos	834.5961_15.41
121	0.0160874	0.724	0.09	0.84	0.11	3715_Neg	199.8051_4.01
122	0.0161608	0.724	0.11	1.17	0.091	7733_Neg	398.0065_8.54
123	0.0161737	0.724	0.14	1.73	0.081	7672_Neg	205.8393_8.52
124	0.0163333	0.724	6.11	0.83	7.33	5529_Neg	Eudistomin N	3
125	0.0164198	0.724	0.34	0.83	0.41	10941_Neg	Aziridyl benzoquinone	3
126	0.0164908	0.724	0.36	1	0.36	14854_Pos	103.1311_15.44
127	0.0168839	0.724	0.16	0.9	0.17	3487_Pos	113.1074_3.98
128	0.017145	0.724	0.056	1.31	0.043	5827_Neg	Diflubenzuron	3
129	0.0172523	0.724	4.89	0.89	5.52	13592_Neg	Bromochloroacetonitrile	3
130	0.0172688	0.724	0.081	0.74	0.11	12124_Pos	520.3393_12.37
131	0.0173442	0.724	0.055	0.48	0.11	4491_Neg	10-(beta-Dimethylaminopropionyl)phenothiazine	3
132	0.0174073	0.724	0.048	1.03	0.047	15825_Pos	813.614_16.86
133	0.0174784	0.724	0.11	0.82	0.13	13858_Neg	830.5909_14.37
134	0.0174969	0.724	14.58	0.94	15.57	13669_Neg	2'''-N-Acetyl-6'''-deamino-6'''-hydroxyparomomycin II	3
135	0.0175235	0.724	13.53	0.92	14.7	13483_Neg	144.9434_13.33
136	0.0177295	0.724	0.051	0.47	0.11	4475_Neg	Cephaloridine	3
137	0.0177772	0.724	0.077	0.9	0.086	14852_Pos	809.5845_15.49
138	0.017778	0.724	0.37	0.96	0.39	14204_Pos	258.2784_14.66
139	0.0178078	0.724	0.059	1	0.059	3906_Pos	157.1332_5.53
140	0.017837	0.724	4.82	0.73	6.62	951_Pos	N-Isopropylammelide	3
141	0.0178449	0.724	7.22	1	7.25	13630_Neg	225.796_13.57
142	0.0179034	0.724	14.88	0.87	17.08	13464_Neg	143.939_13.03
143	0.0180462	0.724	0.06	0.99	0.061	3878_Pos	157.1332_5.42
144	0.0181467	0.724	9.04	0.67	13.41	10329_Neg	p,p'-Methoxychlor olefin	3
145	0.0182736	0.724	5.94	0.54	10.98	7036_Neg	cis-2,3-Dihydro-2,3-dihydroxy-4'-chlorobiphenyl	3
146	0.0185104	0.724	7.11	1.08	6.57	15876_Pos	431.3836_16.81
147	0.0185917	0.724	6.99	0.9	7.78	4908_Pos	Salbostatin	3
148	0.0186368	0.724	21.79	0.86	25.27	14003_Neg	180.8998_14.19
149	0.0186541	0.724	0.11	0.7	0.16	5560_Pos	187.1436_7.25
150	0.0188616	0.724	0.25	0.85	0.29	1905_Neg	255.8224_1.04
151	0.0189162	0.724	7.73	0.71	10.83	7082_Neg	2-Aminobenzenesulfonate	3
152	0.0189685	0.724	3.91	1.15	3.39	1830_Pos	3-Butyn-1-ol	3
153	0.0190072	0.724	0.29	1.13	0.26	876_Pos	L-SERINE	1
154	0.0190581	0.724	0.27	0.9	0.3	3813_Pos	2,5-Dihydroxypyridine	3
155	0.0191846	0.724	0.35	1.12	0.31	568_Pos	270.7967_0.66
156	0.0192425	0.724	12.34	1.15	10.69	6738_Neg	267.9471_8.01
157	0.0195899	0.724	12.77	1.55	8.22	11044_Neg	(2S,3S)-2-Hydroxytridecane-1,2,3-tricarboxylate	3
158	0.0199625	0.724	0.2	1.04	0.2	15192_Pos	Indole-3-ethanol	3
159	0.0203949	0.724	0.051	0.9	0.057	15355_Pos	813.614_16.21
160	0.0204706	0.724	5.1	1.15	4.42	8244_Pos	Methylphenidate	3
161	0.0208626	0.724	3.07	0.88	3.48	10594_Neg	Chromafenozide	3
162	0.0209157	0.724	0.11	0.82	0.14	13629_Neg	830.5906_13.88
163	0.0210853	0.724	0.085	1.32	0.065	14262_Pos	834.5964_14.9
164	0.0211577	0.724	2.61	0.84	3.09	11707_Neg	Glycinoeclepin A	3
165	0.0213651	0.724	6.45	1.45	4.45	6539_Pos	515.26_8.09
166	0.0213988	0.724	0.059	0.51	0.12	4142_Pos	332.2485_6.24
167	0.0216883	0.724	0.014	0.87	0.016	4692_Neg	4-Hydroxyphenylacetylglutamic acid	3
168	0.021799	0.724	0.059	1.27	0.046	15696_Pos	786.5966_16.69
169	0.0218528	0.724	0.52	1	0.52	12843_Pos	LINOLEATE	1
170	0.022115	0.724	0.43	1.26	0.34	600_Pos	506.6244_0.66
171	0.0222612	0.724	8.1	1.12	7.24	6728_Neg	391.9694_8.01
172	0.0222779	0.724	0.34	1.01	0.34	632_Neg	2-Hydroxyethanesulfonate	3
173	0.0224895	0.724	0.058	1.25	0.046	15943_Pos	786.5967_16.87
174	0.0225404	0.724	0.094	0.86	0.11	5213_Neg	5-(alpha-Phenylethyl)semioxamazide	3
175	0.0228444	0.724	0.16	0.99	0.16	2267_Pos	Furathiocarb	3
176	0.0228589	0.724	5.54	1.14	4.84	2868_Pos	113.9638_2.26
177	0.0230047	0.724	9.83	0.83	11.83	2093_Neg	4-Chloroacetanilide	3
178	0.0230438	0.724	0.41	0.99	0.41	692_Pos	2,2',5,5'-Tetrachlorobenzidine	3
179	0.0231256	0.724	12.42	0.91	13.65	13663_Neg	17alpha-(N-Acetyl-D-glucosaminyl)-estradiol 3-D-glucuronoside	3
180	0.0231468	0.724	0.35	1.1	0.31	569_Pos	450.6628_0.66
181	0.0233068	0.724	10.49	1.22	8.58	6749_Neg	M1	3
182	0.023598	0.724	0.056	0.48	0.12	4622_Neg	GUANOSINE	1
183	0.0236611	0.724	3.54	0.87	4.08	13376_Neg	123.902_13.28
184	0.0236712	0.724	4.03	1.04	3.89	986_Pos	L-RHAMNOSE-H2O	1
185	0.0237021	0.724	0.083	1.11	0.075	15000_Pos	834.5962_15.7
186	0.0237463	0.724	0.41	1.08	0.38	2238_Pos	Dichlobenil	3
187	0.02387	0.724	0.087	0.76	0.11	12418_Pos	109.5216_12.55
188	0.0238907	0.724	0.35	1.05	0.33	1454_Pos	Paeoniflorigenone	3
189	0.0239036	0.724	0.4	0.89	0.45	678_Pos	Fenchlorphos	3
190	0.0241052	0.724	0.072	1.31	0.055	15555_Pos	786.5969_16.35
191	0.0242755	0.724	0.068	0.54	0.13	4310_Pos	Guanine	3
192	0.0243101	0.724	0.54	0.95	0.56	2130_Pos	141.0712_1.68
193	0.0244028	0.724	18.45	0.87	21.29	13690_Neg	136.9098_13.57
194	0.0246456	0.724	0.047	0.42	0.11	4488_Neg	INOSINE+Cl	1
195	0.0247134	0.724	0.23	1.01	0.23	13891_Pos	131.5333_14.33
196	0.0249429	0.724	6.76	1.01	6.69	13715_Neg	221.8007_13.65
197	0.0249551	0.724	0.24	1.57	0.16	6506_Neg	Dantrolene sodium anhydrous	3
198	0.0250938	0.724	0.063	0.93	0.068	15648_Pos	834.596_16.6
199	0.0251221	0.724	4.48	0.74	6.08	2198_Neg	2-Hydroxypyridine	3
200	0.0251264	0.724	0.44	1.16	0.38	13872_Pos	256.299_14.16
201	0.0253867	0.724	0.12	0.84	0.15	14054_Neg	830.591_14.68
202	0.0254547	0.724	0.11	0.79	0.14	13627_Neg	831.5947_13.85
203	0.0254928	0.724	0.59	1.09	0.54	14202_Pos	271.2819_14.66
204	0.0257141	0.724	0.08	0.79	0.1	15897_Pos	809.5845_16.87
205	0.026005	0.724	0.42	1.29	0.33	791_Pos	Methylguanidine	3
206	0.0260455	0.724	15.9	0.96	16.6	13797_Neg	143.939_13.67
207	0.0260714	0.724	0.089	1.01	0.088	14987_Pos	788.6093_15.73
208	0.0261092	0.724	0.25	0.83	0.3	689_Neg	257.8194_1.04
209	0.0261232	0.724	0.089	1.02	0.087	14626_Pos	788.6093_15.35
210	0.0262021	0.724	0.3	1.13	0.26	11213_Neg	627.3754_10.6
211	0.0263838	0.724	22.48	0.95	23.68	14124_Neg	136.9098_14.39
212	0.026465	0.724	0.33	4.19	0.08	11755_Neg	Trimethobenzamide	3
213	0.0265001	0.724	0.092	1.37	0.067	15558_Pos	794.6044_16.37
214	0.0265442	0.724	3.51	0.78	4.51	1475_Neg	2-DEOXY-D-GALACTOSE (FRUCTOSE/GLUCOSE)	1
215	0.0266095	0.724	2.78	0.68	4.11	14672_Neg	593.4791_16.9
216	0.0266635	0.724	14.02	1.69	8.32	7402_Neg	Tyramine	3
217	0.0267106	0.724	10.29	1.23	8.35	6756_Neg	Barban	3
218	0.0267163	0.724	0.13	0.84	0.15	14280_Neg	830.591_15
219	0.0267877	0.724	0.065	1.26	0.051	14444_Pos	786.5971_15.13
220	0.0269602	0.724	0.063	0.97	0.065	15092_Pos	813.6137_15.92
221	0.0269615	0.724	0.16	1.13	0.14	8627_Pos	576.3758_9.46
222	0.0269922	0.724	0.14	1.11	0.12	8748_Pos	664.4279_9.57
223	0.0270136	0.724	21.65	0.95	22.76	13884_Neg	136.9098_14.09
224	0.0272203	0.724	0.079	1.08	0.073	15233_Pos	834.596_16.07
225	0.0273065	0.724	8.18	1.07	7.62	13826_Neg	Formylphosphonate	3
226	0.027475	0.724	0.062	0.51	0.12	4132_Pos	Hypoxanthine	3
227	0.027483	0.724	0.097	1.06	0.091	5826_Neg	gamma-Glutamyl-Se-methylselenocysteine	3
228	0.0276545	0.724	0.068	1.25	0.054	15190_Pos	786.597_16
229	0.0278234	0.724	0.069	1.27	0.054	15007_Pos	786.5971_15.8
230	0.0278906	0.724	4.31	0.86	4.98	11004_Neg	345.2283_10.5
231	0.0279176	0.724	0.33	1.01	0.33	1467_Pos	157.1331_1.23
232	0.0279909	0.724	2.98	0.82	3.64	2083_Neg	3-[(1R,2S,5R,6S)-5-Hydroxy-7-oxabicyclo[4.1.0]heptan-2-yl]-2-oxopropanoate	3
233	0.028043	0.724	0.59	0.89	0.66	13016_Pos	230.2473_13.17
234	0.0283999	0.73	0.091	1.63	0.056	4967_Pos	3-Fluorocyclohexadiene-cis,cis-1,2-diol-1-carboxylate	3
235	0.0285163	0.73	0.34	1.22	0.28	592_Pos	L-ASPARAGINE	1
236	0.0289364	0.73	0.12	0.8	0.15	14021_Neg	831.5948_14.6
237	0.0289566	0.73	8.28	1.19	6.99	6732_Neg	Thiadiazolidinone	3
238	0.0289714	0.73	0.093	1.27	0.074	15874_Pos	(25S)-26-Oxocholest-4-en-3-one	3
239	0.0290155	0.73	3.65	0.84	4.34	2551_Neg	Fosphenytoin	3
240	0.0296029	0.737	7.13	1.02	7.01	13748_Neg	225.796_13.9
241	0.029649	0.737	0.15	1.49	0.099	7710_Neg	255.8225_8.54
242	0.0298361	0.737	13.11	1.02	12.82	13821_Neg	144.9434_14.03
243	0.0298725	0.737	0.095	1.08	0.088	10086_Pos	201.2321_10.63
244	0.0300528	0.737	0.073	0.92	0.079	6468_Neg	N-(p-Nitrobenzyl)phthalimide	3
245	0.0300553	0.737	0.087	0.99	0.088	14377_Pos	788.6097_15.04
246	0.0301382	0.737	10.47	1.16	9.03	6734_Neg	313.9529_8.01
247	0.0303555	0.738	0.11	0.75	0.15	14483_Pos	781.5533_15.07
248	0.0305135	0.738	2.59	0.59	4.4	1125_Neg	Iprobenfos	3
249	0.0305327	0.738	0.09	0.78	0.11	15387_Pos	809.5847_16.26
250	0.0309065	0.744	0.22	3.92	0.057	6518_Neg	Clavamycin F	3
251	0.0312971	0.75	0.42	0.91	0.46	688_Pos	DTP	3
252	0.0317627	0.751	3.13	0.87	3.59	14597_Neg	Stylisterol B	3
253	0.0318489	0.751	0.26	0.85	0.3	1267_Neg	Oxalosuccinate	3
254	0.031879	0.751	0.21	1.73	0.12	7714_Neg	257.8199_8.54
255	0.032271	0.751	2.89	1.12	2.59	11395_Pos	(-)-Sympatol	3
256	0.0322921	0.751	0.085	0.81	0.1	10844_Pos	174.2042_11.25
257	0.0324045	0.751	0.25	4.35	0.057	6801_Neg	Enalapril	3
258	0.0324261	0.751	0.28	0.85	0.34	10489_Neg	Cilazaprilat	3
259	0.0324448	0.751	0.26	1.45	0.18	947_Pos	6-(Allylthio)purine	3
260	0.0324642	0.751	0.31	1.17	0.27	714_Neg	D-Erythrose 4-phosphate	3
261	0.0326142	0.751	5.33	1.06	5.01	6785_Neg	Pyrimidine 5'-deoxynucleotide	3
262	0.0327135	0.751	2.9	0.97	2.98	2577_Neg	3,5-Dichloro-4-hydroxyphenylpyruvate	3
263	0.0329505	0.751	12.52	0.82	15.28	13598_Neg	180.8998_13.5
264	0.0329617	0.751	1.68	0.49	3.45	896_Neg	Sulfamethizole	3
265	0.0331102	0.751	0.56	1.17	0.48	2219_Pos	Phenolsulfonphthalein	3
266	0.0334902	0.751	3.6	0.71	5.07	10886_Neg	Prostaglandin H2	3
267	0.033533	0.751	0.36	0.93	0.39	662_Pos	422.8726_0.68
268	0.0335978	0.751	7.64	1.05	7.31	6184_Neg	D-Prephenyllactate	3
269	0.033747	0.751	0.063	1.13	0.056	3997_Pos	117.1386_5.85
270	0.0338231	0.751	0.056	0.89	0.062	14932_Pos	813.6137_15.59
271	0.0338462	0.751	0.093	0.78	0.12	15625_Pos	809.5847_16.54
272	0.034082	0.754	0.18	0.85	0.22	3507_Pos	113.1074_4.11
273	0.0343388	0.755	8.07	0.96	8.45	14390_Neg	225.7961_15.22
274	0.0344033	0.755	0.46	1.18	0.39	4330_Pos	Pleurostyline	3
275	0.0345395	0.755	1.99	0.81	2.44	1781_Neg	3-Butyn-1-al	3
276	0.0346697	0.756	0.072	0.96	0.075	15777_Pos	834.5962_16.86
277	0.0349769	0.759	0.081	0.97	0.083	15334_Pos	834.5958_16.19
278	0.0351646	0.759	0.15	0.87	0.17	14387_Neg	830.591_15.54
279	0.0352223	0.759	0.061	0.6	0.1	15018_Pos	806.5659_15.73
280	0.035509	0.762	0.38	1.06	0.36	6056_Pos	cis-(Homo)2-aconitate	3
281	0.0355897	0.762	0.25	3.13	0.08	5948_Pos	328.1598_7.65
282	0.0360347	0.762	0.13	0.77	0.16	14823_Pos	804.5485_15.44
283	0.0361815	0.762	0.082	2.1	0.039	11156_Neg	Tos-Ph-CH2Cl	3
284	0.0362667	0.762	4.75	0.75	6.34	8473_Neg	221.8009_8.9
285	0.0366666	0.762	0.26	0.82	0.32	6509_Neg	Fluvoxamine	3
286	0.0368142	0.762	0.068	0.96	0.071	15541_Pos	812.6099_16.35
287	0.036957	0.762	15.87	1	15.9	14001_Neg	143.939_14.14
288	0.0370334	0.762	0.1	1.03	0.098	14322_Pos	789.6147_14.96
289	0.037588	0.762	16.62	0.97	17.2	13789_Neg	180.8998_13.85
290	0.0377194	0.762	5.52	0.91	6.05	8682_Neg	4-O-beta-D-Glucosyl-4-hydroxycinnamate	3
291	0.0379348	0.762	0.071	1.01	0.071	15721_Pos	Heptachlor epoxide	3
292	0.0384118	0.762	5.68	0.58	9.82	8490_Neg	Forchlorfenuron	3
293	0.0384293	0.762	0.073	0.62	0.12	15294_Pos	806.5659_16.08
294	0.0384457	0.762	0.49	1.02	0.48	4072_Pos	99.5314_6.31
295	0.0384933	0.762	0.073	0.63	0.12	15221_Pos	806.566_15.98
296	0.0385663	0.762	0.073	1.29	0.056	15858_Pos	787.6008_16.87
297	0.0386698	0.762	2.07	0.93	2.21	7195_Pos	Astemizole	3
298	0.0388507	0.762	0.52	1.23	0.42	4889_Pos	2-Methoxyestrone 3-sulfate	3
299	0.0389039	0.762	0.17	1.03	0.17	3532_Pos	157.1331_4.31
300	0.0389186	0.762	0.071	0.63	0.11	15492_Pos	806.566_16.28
301	0.0389566	0.762	0.12	1.03	0.12	6454_Neg	Oxazepam	3
302	0.0390241	0.762	0.039	0.96	0.04	3876_Pos	173.2009_5.44
303	0.0391212	0.762	9.93	1.17	8.5	6321_Neg	VANILLOYLGLYCINE	1
304	0.039222	0.762	0.24	1.17	0.21	15958_Pos	736.5401_16.98
305	0.039231	0.762	0.091	1.23	0.074	15778_Pos	760.5804_16.84
306	0.0393883	0.762	0.12	0.99	0.12	15241_Pos	788.6089_16.17
307	0.0394064	0.762	7.93	1.34	5.94	6760_Neg	166.8333_8.02
308	0.0394655	0.762	0.045	1.16	0.039	3885_Pos	103.1312_5.49
309	0.040216	0.762	5.27	0.79	6.68	15909_Pos	211.1688_16.87
310	0.0402432	0.762	0.21	0.84	0.25	3428_Pos	72.0813_3.73
311	0.0403431	0.762	8.37	1.49	5.61	7879_Neg	2-Imino-3-(7-chloroindol-3-yl)propanoate	3
312	0.0405922	0.762	0.14	0.94	0.15	8071_Neg	Sodium bicarbonate	3
313	0.040776	0.762	0.1	0.95	0.1	15784_Pos	788.6093_16.84
314	0.0408583	0.762	0.63	1.24	0.51	1903_Pos	171.5337_1.35
315	0.0410289	0.762	0.32	1.09	0.29	11136_Neg	Practolol	3
316	0.0410821	0.762	6.01	1.22	4.93	6768_Neg	Sodium citrate	3
317	0.0412701	0.762	3.39	1.21	2.81	5815_Pos	Aniracetam	3
318	0.0413029	0.762	0.4	1.07	0.37	580_Pos	Decachlorobiphenyl	3
319	0.0415241	0.762	4.95	0.76	6.53	15905_Pos	Luciduline	3
320	0.0416588	0.762	11.22	1.26	8.92	6631_Neg	GW 9662	3
321	0.0417164	0.762	5.79	0.99	5.87	13121_Pos	Bombykal	3
322	0.0418065	0.762	0.07	1.21	0.058	15001_Pos	787.6009_15.75
323	0.0418234	0.762	0.065	0.6	0.11	14938_Pos	806.5659_15.6
324	0.041881	0.762	17.05	1.11	15.36	14436_Neg	143.939_15.56
325	0.0419491	0.762	0.074	0.98	0.075	15419_Pos	812.6096_16.25
326	0.0420045	0.762	0.13	0.81	0.16	14212_Neg	831.5949_14.88
327	0.0421733	0.762	0.15	1.12	0.13	5931_Neg	255.8224_7.12
328	0.0422106	0.762	6.22	1.05	5.93	13739_Neg	223.7985_13.84
329	0.0422286	0.762	1.93	0.62	3.08	10827_Neg	Nocamycin E	3
330	0.0422435	0.762	0.4	1.28	0.31	2253_Pos	GMP	3
331	0.0424061	0.762	0.2	0.8	0.26	516_Pos	Chlorthiamid	3
332	0.0424098	0.762	0.24	0.87	0.27	4867_Pos	157.1333_6.71
333	0.0424803	0.762	0.16	0.94	0.17	4449_Pos	150.5354_6.47
334	0.0425274	0.762	0.39	1.03	0.38	598_Pos	546.6118_0.66
335	0.0426277	0.762	0.028	0.82	0.034	12604_Neg	Dikegulac	3
336	0.0426379	0.762	2.71	1.01	2.68	11396_Pos	Falcarindiol	3
337	0.0426865	0.762	2.92	0.95	3.07	987_Neg	2-Chloro-1,1,2-trifluoroethyl ethyl ether	3
338	0.0432995	0.771	0.29	0.97	0.3	3399_Pos	157.1331_3.62
339	0.0436167	0.774	0.46	1.11	0.41	2855_Pos	alpha-[3-(Nitrosoamino)propyl]-3-pyridinemethanol	3
340	0.0437578	0.774	0.37	1.02	0.36	14897_Pos	436.3982_15.43
341	0.044121	0.775	0.34	1.01	0.33	807_Pos	145.1413_0.84
342	0.0441489	0.775	0.13	1.23	0.11	11539_Neg	D-erythro-1-(Imidazol-4-yl)glycerol 3-phosphate	3
343	0.0442601	0.775	0.18	1	0.18	5030_Neg	161.85_6.7
344	0.0444245	0.775	0.17	1.62	0.1	7640_Neg	234.9206_8.53
345	0.0444538	0.775	0.086	0.94	0.092	3795_Pos	113.1074_5.17
346	0.0451057	0.782	0.12	0.94	0.13	8464_Pos	157.1332_9.25
347	0.0452954	0.782	0.54	1.09	0.5	11370_Pos	122.547_11.6
348	0.0454807	0.782	0.28	3.23	0.086	6228_Pos	Cycloxydim	3
349	0.0454949	0.782	0.13	0.85	0.15	14248_Pos	804.5485_14.83
350	0.0456573	0.782	0.16	0.86	0.19	14484_Neg	830.591_15.84
351	0.0456603	0.782	0.15	0.85	0.18	15179_Pos	788.6109_15.94
352	0.0459103	0.783	0.064	0.57	0.11	14595_Pos	806.566_15.28
353	0.0459677	0.783	3.52	1.08	3.26	1317_Pos	Orcinol	3
354	0.0460968	0.783	0.58	0.99	0.58	3659_Pos	141.0711_4.81
355	0.0463768	0.784	0.12	0.98	0.12	14510_Pos	789.6143_15.26
356	0.046399	0.784	0.072	1.18	0.061	15107_Pos	787.6009_15.91
357	0.0465922	0.784	0.41	2.43	0.17	7691_Neg	267.8922_8.54
358	0.0468538	0.784	7.32	1	7.33	14347_Neg	221.8007_15.04
359	0.0469956	0.784	0.31	3.6	0.086	6472_Pos	Hydroxyzine	3
360	0.0472918	0.784	4.84	1.33	3.63	3026_Pos	113.9638_2.52
361	0.0474201	0.784	14.62	1	14.57	14113_Neg	143.939_14.39
362	0.0474587	0.784	2.62	0.87	3.01	9814_Pos	6-(Hydroxymethyl)-7,8-dihydropterin	3
363	0.047513	0.784	9.37	1.3	7.21	4538_Neg	Narcotoline	3
364	0.047687	0.784	0.083	0.64	0.13	15313_Pos	756.5502_16.12
365	0.0477015	0.784	0.29	0.81	0.36	7374_Neg	Methohexital	3
366	0.0477197	0.784	0.31	0.97	0.32	4448_Pos	143.5657_6.49
367	0.0478421	0.784	0.3	0.88	0.34	8105_Neg	Calcium formate	3
368	0.0480381	0.784	0.55	1.05	0.52	11497_Pos	Propane-1-thiol	3
369	0.0482045	0.784	0.26	1.09	0.24	15139_Pos	75.1002_15.91
370	0.048244	0.784	0.077	0.97	0.079	15223_Pos	812.6097_16.04
371	0.0486159	0.784	0.17	0.96	0.18	5075_Neg	209.8338_6.74
372	0.0487093	0.784	0.34	1.05	0.33	14490_Pos	422.3825_14.86
373	0.048953	0.784	0.12	0.97	0.12	15535_Pos	788.6088_16.28
374	0.048989	0.784	5.63	0.82	6.86	7246_Neg	4-Chlorochalcone	3
375	0.0489895	0.784	0.31	1.13	0.27	13287_Pos	424.362_13.47
376	0.0491255	0.784	0.21	0.79	0.26	855_Pos	GLYCEROL	1
377	0.0493888	0.784	0.38	1.02	0.37	13403_Pos	103.1312_13.63
378	0.0494407	0.784	4.77	1.03	4.61	12825_Pos	3-Ketosphingosine	3
379	0.0494854	0.784	0.3	0.94	0.32	2381_Pos	157.1331_1.78
380	0.0497331	0.784	0.044	1.01	0.044	3960_Pos	173.2009_5.73
381	0.0497873	0.784	0.4	1.04	0.39	493_Pos	Acetamide	3
382	0.0499148	0.784	0.073	0.97	0.075	15838_Pos	812.6103_16.86
383	0.0499175	0.784	0.38	0.92	0.41	13719_Pos	103.1311_14.13
